# Supplementary material for: Crystal structures of Z–Gly–Aib–O−·0.5Ca2+·H2O and Z–Gly–Aib–OH
Source: Acta Crystallogr E Crystallogr Commun. 2018 Jul 27;74(Pt 8):1173–7. doi: 10.1107/S2056989018010745 (PMC6073005; doi:10.1107/S2056989018010745)
Supplement: Supplementary file 1 [file e-74-01173-sup1.cif]

##############################################################################
#                                                                            #
# This CIF contains the data in a paper accepted for publication in          #
# Acta Crystallographica Section E. It conforms to the requirements of       #
# Notes for Authors for Acta Crystallographica Section E, and has been       #
# peer reviewed under the auspices of the IUCr Commission on Journals.       #
#                                                                            #
# Full details of the Crystallographic Information File format               #
# are given in the paper "The Crystallographic Information File (CIF):       #
# a New Standard Archive File for Crystallography" by S. R. Hall, F. H.      #
# Allen and I. D. Brown [Acta Cryst. (1991), A47, 655-685].                  #
#                                                                            #
# The current version of the core CIF dictionary is obtainable from          #
# ftp://ftp.iucr.org/pub/cif_core.dic.                                       #
#                                                                            #
# Software is freely available for graphical display of the structure(s)     #
# in this CIF. For information consult the CIF software page                 #
# http://www.iucr.org/resources/cif/software.                                #
#                                                                            #
# This file may be used for bona fide research purposes within the           #
# scientific community so long as proper attribution is given to the journal # 
# article from which it was obtained.                                        #
#                                                                            #
##############################################################################
data_I
_audit_creation_method     SHELXL-2015
_journal_date_recd_electronic     2018-06-08
_journal_date_accepted     2018-07-24
_journal_name_full     'Acta Crystallographica, Section E'
_journal_year     2018
_journal_volume     74
_journal_issue      8
_journal_page_first     1173
_journal_page_last     1177
_journal_paper_category     GM
_journal_paper_doi     10.1107/S2056989018010745
_journal_coeditor_code     EX2009
_publ_contact_author_name     'Kyriacos Petratos'
_publ_contact_author_address
;
IMBB-FORTH, 70013 Heraklion, Greece
;
_publ_contact_author_email     'petratos@imbb.forth.gr'
_publ_contact_author_fax     '+30 2810394408'
_publ_contact_author_phone     '+30 2810394353'
_publ_section_title
;
The crystal structures of <i>Z</i>--Gly--Aib--O^-^\\cdot0.5Ca^2+^\\cdotH~2~O and
<i>Z</i>--Gly--Aib--OH
;
_publ_section_title_footnote     .
loop_
    _publ_author_name
    _publ_author_footnote
    _publ_author_address
    'Gessmann, Renate' .
;
IMBB-FORTH, 70013 Heraklion,
Greece
;
    'Br\"uckner, Hans' .
;
Department of Food Sciences, Interdisciplinary Research Center,
Justus-Liebig-University of Giessen, 35392 Giessen,
Germany
;
    'Petratos, Kyriacos' .
;
IMBB-FORTH, 70013 Heraklion,
Greece
;
_publ_section_synopsis
;
Two deprotonated molecules of <i>Z</i>--Gly--Aib^-^ form a complex with one
Ca^II^ ion, which assumes a distorted octahedral conformation, whereas the
respective metal-free, neutral and symmetry-inverted dipeptides
<i>Z</i>--Gly--Aib--OH are mutually hydrogen-bonded.
;
_chemical_name_systematic
;
Calcium(II) bis[2-(2-{[(benzyloxy)carbonyl]amino}acetamido)-2-methylpropanoate]
monohydrate
;
_chemical_name_common     ?
_chemical_formula_moiety     '0.5(Ca 2+), C14 H17 N2 O5 -, 0.5(H2 O)'
_chemical_formula_sum     'C14 H19 Ca0.50 N2 O6'
_chemical_formula_iupac     '0.5Ca 2+, C14 H17 N2 O5 -, 0.5H2 O'
_chemical_formula_weight     331.35
_chemical_melting_point     ?
_shelx_space_group_comment
;
The symmetry employed for this shelxl refinement is uniquely defined
by the following loop, which should always be used as a source of
symmetry information in preference to the above space-group names.
They are only intended as comments.
;
_space_group_crystal_system     monoclinic
_space_group_name_H-M_alt     'P 21/c'
_space_group_name_Hall     '-P 2ybc'
loop_
    _space_group_symop_operation_xyz
    'x, y, z'
    '-x, y+1/2, -z+1/2'
    '-x, -y, -z'
    'x, -y-1/2, z-1/2'
_cell_length_a     14.996(3)
_cell_length_b     5.5740(11)
_cell_length_c     20.607(4)
_cell_angle_alpha     90
_cell_angle_beta     112.55(3)
_cell_angle_gamma     90
_cell_volume     1590.8(6)
_cell_formula_units_Z     4
_cell_measurement_reflns_used     4716
_cell_measurement_theta_min     0.666
_cell_measurement_theta_max     30.
_cell_measurement_temperature     100(2)
_exptl_crystal_description     brick
_exptl_crystal_colour     colourless
_exptl_crystal_size_max     0.18
_exptl_crystal_size_mid     0.06
_exptl_crystal_size_min     0.03
_exptl_crystal_density_diffrn     1.384
_exptl_crystal_density_meas     ?
_exptl_crystal_density_method     ?
_exptl_crystal_F_000     700
_exptl_absorpt_coefficient_mu     0.144
_exptl_absorpt_correction_type     none
_exptl_absorpt_process_details     ?
_shelx_estimated_absorpt_T_min     ?
_shelx_estimated_absorpt_T_max     ?
_exptl_absorpt_correction_T_min     ?
_exptl_absorpt_correction_T_max     ?
_exptl_special_details     ?
_diffrn_ambient_temperature     100(2)
_diffrn_radiation_type     synchrotron
_diffrn_radiation_wavelength     0.59038
_diffrn_measurement_device_type
                  'Pilatus3 6M detector on beamline I24 of Diamond Light Source'
_diffrn_measurement_method     '\f-scans'
_diffrn_detector_area_resol_mean     ?
_diffrn_reflns_number     28071
_diffrn_reflns_av_R_equivalents     0.1277
_diffrn_reflns_theta_min     1.221
_diffrn_reflns_theta_max     26.291
_diffrn_reflns_theta_full     20.746
_diffrn_measured_fraction_theta_max     0.884
_diffrn_measured_fraction_theta_full     0.998
_diffrn_reflns_limit_h_min     -19
_diffrn_reflns_limit_h_max     19
_diffrn_reflns_limit_k_min     -7
_diffrn_reflns_limit_k_max     7
_diffrn_reflns_limit_l_min     -29
_diffrn_reflns_limit_l_max     29
_refine_special_details     ?
_reflns_number_total     4716
_reflns_number_gt     3941
_reflns_threshold_expression     'I > 2\s(I)'
_refine_ls_structure_factor_coef     Fsqd
_refine_ls_matrix_type     full
_refine_ls_R_factor_all     0.0900
_refine_ls_R_factor_gt     0.0776
_refine_ls_wR_factor_gt     0.2000
_refine_ls_wR_factor_ref     0.2140
_refine_ls_goodness_of_fit_ref     1.056
_refine_ls_restrained_S_all     1.056
_refine_ls_number_reflns     4716
_refine_ls_number_parameters     279
_refine_ls_number_restraints     0
_refine_ls_hydrogen_treatment     mixed
_refine_ls_weighting_scheme     calc
_refine_ls_weighting_details
              'w=1/[\s^2^(Fo^2^)+(0.1201P)^2^+1.1073P] where P=(Fo^2^+2Fc^2^)/3'
_atom_sites_solution_hydrogens     difmap
_atom_sites_solution_primary     ?
_atom_sites_solution_secondary     ?
_refine_ls_shift/su_max     0.000
_refine_ls_shift/su_mean     0.000
_refine_diff_density_max     1.270
_refine_diff_density_min     -0.563
_refine_ls_extinction_method     none
_refine_ls_extinction_coef     .
loop_
    _atom_type_symbol
    _atom_type_description
    _atom_type_scat_dispersion_real
    _atom_type_scat_dispersion_imag
    _atom_type_scat_source
    'C' 'C' 0.0017 0.0011
                         'International Tables Vol C Tables 4.2.6.8 and 6.1.1.4'
    'O' 'O' 0.0068 0.0040
                         'International Tables Vol C Tables 4.2.6.8 and 6.1.1.4'
    'N' 'N' 0.0036 0.0022
                         'International Tables Vol C Tables 4.2.6.8 and 6.1.1.4'
    'H' 'H' 0.0000 0.0000
                         'International Tables Vol C Tables 4.2.6.8 and 6.1.1.4'
    'Ca' 'Ca' 0.1750 0.2140
                         'International Tables Vol C Tables 4.2.6.8 and 6.1.1.4'
_computing_data_collection     ?
_computing_cell_refinement
;
<i>XDS</i> (Kabsch, 2010)
;
_computing_data_reduction
;
<i>XDS</i> (Kabsch, 2010)
;
_computing_structure_solution
;
SHELXS86 (Sheldrick, 2008)
;
_computing_structure_refinement
;
SHELXL2014 (Sheldrick, 2015)
;
_computing_molecular_graphics
;
<i>COOT</i> (Emsley <i>et al.</i>,  2010), <i>SwissPDBViewer</i>
(Guex & Peitsch, 1997)
;
_computing_publication_material
;
CHEMDRAW (Mills, 2006),  ORTEPIII (Burnett & Johnson, (1996),
ORTEP-3 for Windows (Farrugia, 2012), <i>POVRAY</i>
 (Persistence of Vision, 2004), PyMOL (DeLano, 2002)
;
loop_
    _atom_site_type_symbol
    _atom_site_label
    _atom_site_fract_x
    _atom_site_fract_y
    _atom_site_fract_z
    _atom_site_U_iso_or_equiv
    _atom_site_adp_type
    _atom_site_calc_flag
    _atom_site_occupancy
    _atom_site_disorder_assembly
    _atom_site_disorder_group
    C C1 -0.31673(15) -0.0754(5) 0.26150(12) 0.0259(5) Uani d 1 . .
    C C2 -0.33650(17) 0.1220(4) 0.21663(15) 0.0312(5) Uani d 1 . .
    H H2 -0.285(2) 0.245(6) 0.2275(17) 0.030(8) Uiso d 1 . .
    C C3 -0.42513(18) 0.1428(4) 0.16126(15) 0.0310(5) Uani d 1 . .
    H H3 -0.435(2) 0.268(6) 0.1291(17) 0.026(7) Uiso d 1 . .
    C C4 -0.49525(17) -0.0319(5) 0.15046(14) 0.0291(5) Uani d 1 . .
    H H4 -0.558(2) -0.007(6) 0.1123(19) 0.032(8) Uiso d 1 . .
    C C5 -0.47630(16) -0.2259(5) 0.19555(14) 0.0294(5) Uani d 1 . .
    H H5 -0.527(2) -0.367(6) 0.1923(18) 0.033(8) Uiso d 1 . .
    C C6 -0.38720(16) -0.2489(5) 0.25022(13) 0.0276(5) Uani d 1 . .
    H H6 -0.373(3) -0.377(8) 0.283(2) 0.049(11) Uiso d 1 . .
    C C7 -0.21987(17) -0.1049(5) 0.31939(13) 0.0315(5) Uani d 1 . .
    H H71 -0.212(2) -0.252(6) 0.3567(19) 0.036(8) Uiso d 1 . .
    H H72 -0.188(3) 0.053(7) 0.343(2) 0.039(9) Uiso d 1 . .
    O O1 -0.15523(11) -0.1822(3) 0.28613(8) 0.0257(4) Uani d 1 . .
    C C -0.06325(14) -0.2165(4) 0.32957(10) 0.0191(4) Uani d 1 . .
    O O -0.03479(11) -0.1969(3) 0.39390(8) 0.0225(3) Uani d 1 . .
    N N_1 -0.00723(12) -0.2754(3) 0.29610(9) 0.0172(3) Uani d 1 . .
    H H_1 -0.033(2) -0.300(6) 0.2494(18) 0.027(7) Uiso d 1 . .
    C CA_1 0.09504(14) -0.3025(4) 0.33509(11) 0.0182(4) Uani d 1 . .
    H HA1_1 0.1043(18) -0.429(5) 0.3668(15) 0.014(6) Uiso d 1 . .
    H HA2_1 0.125(2) -0.342(6) 0.3040(17) 0.025(7) Uiso d 1 . .
    C C_1 0.14182(13) -0.0694(3) 0.37032(10) 0.0157(4) Uani d 1 . .
    O O_1 0.10901(11) 0.1280(3) 0.34679(8) 0.0207(3) Uani d 1 . .
    N N_2 0.22149(12) -0.0984(3) 0.42780(9) 0.0179(3) Uani d 1 . .
    H H_2 0.229(3) -0.223(8) 0.440(2) 0.043(10) Uiso d 1 . .
    C CA_2 0.27454(14) 0.1042(4) 0.47072(11) 0.0197(4) Uani d 1 . .
    C CB_2 0.34920(18) -0.0022(4) 0.53830(14) 0.0303(6) Uani d 1 . .
    H HB1_2 0.388(2) -0.101(5) 0.5219(16) 0.021(7) Uiso d 1 . .
    H HB2_2 0.316(2) -0.089(5) 0.5596(15) 0.018(6) Uiso d 1 . .
    H HB3_2 0.385(3) 0.117(8) 0.571(2) 0.055(11) Uiso d 1 . .
    C CG_2 0.32397(17) 0.2482(4) 0.43140(14) 0.0268(5) Uani d 1 . .
    H HG1_2 0.366(2) 0.152(6) 0.4210(17) 0.027(7) Uiso d 1 . .
    H HG2_2 0.283(2) 0.306(6) 0.3910(18) 0.030(8) Uiso d 1 . .
    H HG3_2 0.361(3) 0.369(7) 0.463(2) 0.042(9) Uiso d 1 . .
    C C_2 0.20651(14) 0.2604(4) 0.49373(10) 0.0184(4) Uani d 1 . .
    O O1_2 0.22838(12) 0.4764(3) 0.50765(9) 0.0242(3) Uani d 1 . .
    O O2_2 0.13732(12) 0.1601(3) 0.50138(9) 0.0259(4) Uani d 1 . .
    Ca Ca_3 0.0000 0.0000 0.5000 0.01693(17) Uani d 1 . .
    O O_4 0.09395(13) -0.3401(3) 0.55420(9) 0.0267(4) Uani d 1 . .
    H H1_4 0.148(4) -0.398(10) 0.541(3) 0.079(15) Uiso d 1 . .
    H H2_4 0.071(4) -0.503(10) 0.570(3) 0.095 Uiso d 1 . .
loop_
    _atom_site_aniso_label
    _atom_site_aniso_U_11
    _atom_site_aniso_U_22
    _atom_site_aniso_U_33
    _atom_site_aniso_U_12
    _atom_site_aniso_U_13
    _atom_site_aniso_U_23
    C1 0.0171(9) 0.0340(12) 0.0251(10) 0.0014(8) 0.0064(8) -0.0075(9)
    C2 0.0234(10) 0.0269(11) 0.0442(15) -0.0030(8) 0.0140(10) -0.0072(10)
    C3 0.0266(11) 0.0263(11) 0.0388(13) 0.0048(8) 0.0111(10) 0.0031(10)
    C4 0.0221(10) 0.0285(11) 0.0311(12) 0.0046(8) 0.0041(9) -0.0030(9)
    C5 0.0203(10) 0.0299(11) 0.0340(12) -0.0023(8) 0.0059(9) -0.0061(9)
    C6 0.0224(10) 0.0313(12) 0.0267(11) 0.0013(8) 0.0067(9) -0.0006(9)
    C7 0.0197(10) 0.0482(15) 0.0251(11) 0.0010(9) 0.0070(9) -0.0115(10)
    O1 0.0161(7) 0.0405(9) 0.0164(7) 0.0025(6) 0.0018(6) -0.0046(6)
    C 0.0173(9) 0.0199(9) 0.0154(8) -0.0030(6) 0.0010(7) -0.0015(7)
    O 0.0214(7) 0.0287(8) 0.0137(7) -0.0026(5) 0.0026(5) -0.0029(6)
    N_1 0.0151(7) 0.0202(8) 0.0099(7) -0.0005(5) -0.0021(6) -0.0024(6)
    CA_1 0.0155(8) 0.0174(9) 0.0160(8) 0.0001(6) -0.0003(7) -0.0048(7)
    C_1 0.0171(8) 0.0152(8) 0.0112(7) -0.0010(6) 0.0016(6) -0.0017(6)
    O_1 0.0245(7) 0.0154(7) 0.0137(6) 0.0009(5) -0.0022(5) 0.0020(5)
    N_2 0.0178(7) 0.0106(7) 0.0175(8) -0.0007(5) -0.0018(6) 0.0010(6)
    CA_2 0.0169(8) 0.0154(8) 0.0188(9) -0.0015(6) -0.0019(7) 0.0005(7)
    CB_2 0.0233(11) 0.0206(10) 0.0292(12) -0.0004(7) -0.0097(9) 0.0016(8)
    CG_2 0.0231(10) 0.0229(10) 0.0349(12) -0.0037(8) 0.0118(9) -0.0022(9)
    C_2 0.0198(9) 0.0178(8) 0.0116(8) -0.0025(6) -0.0006(7) 0.0020(6)
    O1_2 0.0279(8) 0.0148(7) 0.0284(8) -0.0012(5) 0.0090(7) -0.0002(6)
    O2_2 0.0265(8) 0.0286(8) 0.0240(8) -0.0100(6) 0.0113(6) -0.0071(6)
    Ca_3 0.0189(3) 0.0166(3) 0.0123(3) -0.00324(17) 0.0026(2) -0.00157(17)
    O_4 0.0304(8) 0.0194(7) 0.0290(8) 0.0002(6) 0.0101(7) 0.0000(6)
_geom_special_details
;
 All esds (except the esd in the dihedral angle between two l.s. planes)
 are estimated using the full covariance matrix.  The cell esds are taken
 into account individually in the estimation of esds in distances, angles
 and torsion angles; correlations between esds in cell parameters are only
 used when they are defined by crystal symmetry.  An approximate (isotropic)
 treatment of cell esds is used for estimating esds involving l.s. planes.
;
loop_
    _geom_bond_atom_site_label_1
    _geom_bond_atom_site_label_2
    _geom_bond_site_symmetry_2
    _geom_bond_distance
    _geom_bond_publ_flag
    C1 C6 . 1.385(3) ?
    C1 C2 . 1.394(4) ?
    C1 C7 . 1.494(3) ?
    C2 C3 . 1.385(4) ?
    C2 H2 . 0.99(3) ?
    C3 C4 . 1.387(4) ?
    C3 H3 . 0.94(3) ?
    C4 C5 . 1.382(4) ?
    C4 H4 . 0.98(3) ?
    C5 C6 . 1.384(3) ?
    C5 H5 . 1.08(3) ?
    C6 H6 . 0.95(4) ?
    C7 O1 . 1.451(3) ?
    C7 H71 . 1.10(4) ?
    C7 H72 . 1.03(4) ?
    O1 C . 1.339(2) ?
    C O . 1.232(2) ?
    C N_1 . 1.317(3) ?
    O Ca_3 . 2.3200(16) y
    N_1 CA_1 . 1.441(2) ?
    N_1 H_1 . 0.90(3) ?
    CA_1 C_1 . 1.522(3) ?
    CA_1 HA1_1 . 0.93(3) ?
    CA_1 HA2_1 . 0.94(3) ?
    C_1 O_1 . 1.227(2) ?
    C_1 N_2 . 1.331(2) ?
    N_2 CA_2 . 1.467(3) ?
    N_2 H_2 . 0.73(4) ?
    CA_2 CG_2 . 1.520(3) ?
    CA_2 CB_2 . 1.533(3) ?
    CA_2 C_2 . 1.547(3) ?
    CB_2 HB1_2 . 0.95(3) ?
    CB_2 HB2_2 . 0.92(3) ?
    CB_2 HB3_2 . 0.96(5) ?
    CG_2 HG1_2 . 0.91(3) ?
    CG_2 HG2_2 . 0.89(3) ?
    CG_2 HG3_2 . 0.96(4) ?
    C_2 O2_2 . 1.241(3) ?
    C_2 O1_2 . 1.252(2) ?
    O2_2 Ca_3 . 2.2343(16) y
    Ca_3 O2_2 3_556 2.2342(16) ?
    Ca_3 O 3_556 2.3200(16) ?
    Ca_3 O_4 3_556 2.3702(18) y
    Ca_3 O_4 . 2.3702(17) ?
    O_4 H1_4 . 1.00(5) ?
    O_4 H2_4 . 1.07(6) ?
loop_
    _geom_angle_atom_site_label_1
    _geom_angle_atom_site_label_2
    _geom_angle_atom_site_label_3
    _geom_angle_site_symmetry_1
    _geom_angle_site_symmetry_3
    _geom_angle
    _geom_angle_publ_flag
    C6 C1 C2 . . 119.0(2) ?
    C6 C1 C7 . . 120.2(2) ?
    C2 C1 C7 . . 120.7(2) ?
    C3 C2 C1 . . 120.4(2) ?
    C3 C2 H2 . . 122.9(19) ?
    C1 C2 H2 . . 116.7(19) ?
    C2 C3 C4 . . 120.1(2) ?
    C2 C3 H3 . . 119.1(19) ?
    C4 C3 H3 . . 121(2) ?
    C5 C4 C3 . . 119.6(2) ?
    C5 C4 H4 . . 122.3(19) ?
    C3 C4 H4 . . 118.0(19) ?
    C4 C5 C6 . . 120.3(2) ?
    C4 C5 H5 . . 124.7(18) ?
    C6 C5 H5 . . 115.0(18) ?
    C1 C6 C5 . . 120.5(2) ?
    C1 C6 H6 . . 117(2) ?
    C5 C6 H6 . . 122(2) ?
    O1 C7 C1 . . 106.06(19) ?
    O1 C7 H71 . . 101.6(18) ?
    C1 C7 H71 . . 116.7(18) ?
    O1 C7 H72 . . 102(2) ?
    C1 C7 H72 . . 115(2) ?
    H71 C7 H72 . . 113(3) ?
    C O1 C7 . . 115.48(17) ?
    O C N_1 . . 123.95(19) ?
    O C O1 . . 123.3(2) ?
    N_1 C O1 . . 112.70(17) ?
    C O Ca_3 . . 156.34(15) ?
    C N_1 CA_1 . . 119.38(17) ?
    C N_1 H_1 . . 120(2) ?
    CA_1 N_1 H_1 . . 121(2) ?
    N_1 CA_1 C_1 . . 111.96(16) ?
    N_1 CA_1 HA1_1 . . 108.0(16) ?
    C_1 CA_1 HA1_1 . . 113.1(17) ?
    N_1 CA_1 HA2_1 . . 109.4(18) ?
    C_1 CA_1 HA2_1 . . 105.6(19) ?
    HA1_1 CA_1 HA2_1 . . 109(3) ?
    O_1 C_1 N_2 . . 123.21(18) ?
    O_1 C_1 CA_1 . . 122.38(17) ?
    N_2 C_1 CA_1 . . 114.41(17) ?
    C_1 N_2 CA_2 . . 122.52(17) ?
    C_1 N_2 H_2 . . 113(3) ?
    CA_2 N_2 H_2 . . 123(3) ?
    N_2 CA_2 CG_2 . . 110.34(19) ?
    N_2 CA_2 CB_2 . . 106.75(16) ?
    CG_2 CA_2 CB_2 . . 110.68(19) ?
    N_2 CA_2 C_2 . . 110.43(16) ?
    CG_2 CA_2 C_2 . . 112.33(17) ?
    CB_2 CA_2 C_2 . . 106.08(19) ?
    CA_2 CB_2 HB1_2 . . 103.5(18) ?
    CA_2 CB_2 HB2_2 . . 107.3(18) ?
    HB1_2 CB_2 HB2_2 . . 112(3) ?
    CA_2 CB_2 HB3_2 . . 113(3) ?
    HB1_2 CB_2 HB3_2 . . 113(3) ?
    HB2_2 CB_2 HB3_2 . . 107(3) ?
    CA_2 CG_2 HG1_2 . . 110(2) ?
    CA_2 CG_2 HG2_2 . . 113(2) ?
    HG1_2 CG_2 HG2_2 . . 107(3) ?
    CA_2 CG_2 HG3_2 . . 107(2) ?
    HG1_2 CG_2 HG3_2 . . 107(3) ?
    HG2_2 CG_2 HG3_2 . . 114(3) ?
    O2_2 C_2 O1_2 . . 124.2(2) ?
    O2_2 C_2 CA_2 . . 117.83(18) ?
    O1_2 C_2 CA_2 . . 117.76(18) ?
    C_2 O2_2 Ca_3 . . 171.82(15) ?
    O2_2 Ca_3 O2_2 3_556 . 180.0 ?
    O2_2 Ca_3 O 3_556 3_556 94.24(6) ?
    O2_2 Ca_3 O . 3_556 85.75(6) ?
    O Ca_3 O 3_556 . 180.0 y
    O Ca_3 O2_2 . . 94.24(6) y
    O Ca_3 O2_2 3_556 . 85.76(6) y
    O Ca_3 O_4 . . 86.79(6) y
    O Ca_3 O_4 . 3_556 93.21(6) y
    O2_2 Ca_3 O_4 . . 86.27(7) y
    O2_2 Ca_3 O_4 . 3_556 93.73(7) y
    O2_2 Ca_3 O_4 3_556 . 93.73(7) ?
    O2_2 Ca_3 O_4 . . 86.27(7) ?
    O Ca_3 O_4 3_556 . 93.21(6) ?
    O Ca_3 O_4 . . 86.79(6) ?
    O_4 Ca_3 O_4 3_556 . 180.0 ?
    Ca_3 O_4 H1_4 . . 122(3) ?
    Ca_3 O_4 H2_4 . . 128(3) ?
    H1_4 O_4 H2_4 . . 101(4) ?
loop_
    _geom_hbond_atom_site_label_D
    _geom_hbond_atom_site_label_H
    _geom_hbond_atom_site_label_A
    _geom_hbond_site_symmetry_D
    _geom_hbond_site_symmetry_H
    _geom_hbond_site_symmetry_A
    _geom_hbond_distance_DH
    _geom_hbond_distance_HA
    _geom_hbond_distance_DA
    _geom_hbond_angle_DHA
    _geom_hbond_publ_flag
    N_1 H_1 O_1 . . 2_545 0.90(3) 1.91(3) 2.800(2) 169(3) y
    N_2 H_2 O1_2 . . 1_545 0.73(4) 2.18(4) 2.864(2) 156(4) y
    O_4 H1_4 O1_2 . . 1_545 1.00(5) 1.75(6) 2.741(3) 172(5) y
    O_4 H2_4 O . . 3_546 1.07(6) 1.99(6) 3.053(2) 176(6) y
_shelx_hkl_file
;
   0   0  -1    1.68    2.24   1
   0   0  -1   -1.47    3.64   1
   0   0   1    3.57    2.17   1
   0   0   1   -3.01    3.08   1
   0   0  -2 3113.49  421.58   1
   0   0  -2 4554.96  616.74   1
   0   0   2 3142.93  425.50   1
   0   0   2 3281.68  444.84   1
   0   0  -3   -4.63    5.47   1
   0   0  -3    1.75    9.74   1
   0   0  -424919.16 3367.17   1
   0   0  -427932.45 3775.72   1
   0   0  -5   -7.08    8.41   1
   0   0  -5   14.37   16.54   1
   0   0   5    7.36    7.57   1
   0   0   5   14.86   16.26   1
   0   0  -633167.15 4483.49   1
   0   0  -631183.99 4215.09   1
   0   0   635185.35 4753.98   1
   0   0   630069.78 4063.73   1
   0   0  -8 2032.92  280.10   1
   0   0  -8 2542.37  352.83   1
   0   0   8 1470.20  201.61   1
   0   0   8 1810.77  248.98   1
   0   0  -9    1.33   12.19   1
   0   0  -9   -2.52   22.91   1
   0   0   9    0.91    4.55   1
   0   0   9   -4.70    7.85   1
   0   0  10 1283.80  176.94   1
   0   0  10 1911.68  263.49   1
   0   0 -11  -15.42   27.05   1
   0   0 -11   -9.39   12.96   1
   0   0  11    2.80    4.77   1
   0   0  11   -2.80    8.69   1
   0   0 -12 5568.27  768.74   1
   0   0 -12 4300.59  589.83   1
   0   0  12 4652.37  632.02   1
   0   0  12 4344.74  593.27   1
   0   0 -13    8.41   30.69   1
   0   0 -13   -0.84   18.08   1
   0   0  13    5.26    5.47   1
   0   0  13    7.29   12.40   1
   0   0 -14 4271.86  589.20   1
   0   0 -14 5322.30  738.61   1
   0   0  14 4129.60  565.94   1
   0   0  14 4381.88  596.07   1
   0   0 -15   -8.69   33.50   1
   0   0 -15   -0.49   25.44   1
   0   0  15   10.44   14.23   1
   0   0  15    1.26    5.89   1
   0   0 -16 1552.89  228.94   1
   0   0 -16 1443.57  218.92   1
   0   0 -17   11.35   34.83   1
   0   0 -17  -20.88   34.13   1
   0   0  17    9.53   16.05   1
   0   0  17    6.24    6.38   1
   0   0 -18 2941.11  423.26   1
   0   0 -18 2367.88  344.08   1
   0   0  18 2718.96  380.30   1
   0   0  18 2763.11  378.97   1
   0   0 -19   13.52   48.56   1
   0   0 -19   -3.36   34.41   1
   0   0  19   -0.98   20.46   1
   0   0  19    7.99    7.43   1
   0   0  20 1778.54  246.74   1
   0   0  20 2231.23  320.88   1
   0   0 -21   98.04   79.96   1
   0   0 -21   21.51   43.31   1
   0   0  21    3.78   25.93   1
   0   0  21    7.22    7.78   1
   0   0 -22    2.10   46.60   1
   0   0 -22    6.03   88.23   1
   0   0  22   15.63   10.51   1
   0   0  22    9.95   30.27   1
   0   0 -23   52.91   52.00   1
   0   0 -23   88.30  102.10   1
   0   0  23    9.46   30.41   1
   0   0  23   -1.40    8.48   1
   0   0 -24 1080.58  242.11  -1
   0   0 -24  728.79  132.16  -1
   0   0 -25   12.82   42.96   1
   0   0 -25   57.46  141.34   1
   0   0  25   10.02   41.42   1
   0   0  25   -0.56   10.23   1
   0   0 -26   78.49   80.73   1
   0   0  26  250.94   48.35   1
   0   1   0   16.82    4.41  -1
   0   1   0   13.45    4.41  -1
   0  -1   0   14.16    3.64  -1
   0  -1   0   32.38    8.90  -1
   0   1  -118282.93 2470.19   1
   0   1  -116418.90 2217.92   1
   0   1   116965.49 2292.20   1
   0   1   118037.66 2437.26   1
   0  -1  -116173.63 2185.68   1
   0  -1  -113945.20 1884.35   1
   0  -1   115178.54 2051.14   1
   0  -1   118100.73 2446.37   1
   0   1  -212599.73 1703.56   1
   0   1  -213608.83 1840.21   1
   0   1   211912.99 1609.65   1
   0   1   211555.60 1561.30   1
   0  -1  -2 9761.64 1319.54   1
   0  -1  -212382.50 1673.42   1
   0  -1   212347.46 1669.92   1
   0  -1   211177.18 1510.85   1
   0   1  -3 3547.27  481.71   1
   0   1  -3 3833.88  521.65   1
   0   1   3 3365.07  455.36   1
   0   1   3 2791.84  377.71   1
   0  -1   3 3191.98  434.96   1
   0  -1   3 3036.41  412.19   1
   0   1   426727.13 3611.04   1
   0   1   428850.45 3897.65   1
   0  -1  -426713.12 3608.93   1
   0  -1  -425206.47 3405.71   1
   0  -1   423496.61 3177.96   1
   0  -1   426229.59 3545.16   1
   0   1   5  359.35   50.74   1
   0   1   5  548.28   75.54   1
   0  -1  -5  343.93   50.88   1
   0  -1  -5  358.02   51.16   1
   0  -1   5  366.85   53.19   1
   0  -1   5  363.70   57.74   1
   0   1  -6   43.17   13.95   1
   0   1  -6  100.14   28.80   1
   0   1   6   53.40   11.42   1
   0   1   6   14.93   -4.84   1
   0  -1  -6   79.82   21.02   1
   0  -1  -6   66.15   14.79   1
   0  -1   6   49.68   24.67   1
   0  -1   6   51.79   12.54   1
   0   1  -7  803.78  120.32   1
   0   1  -7  401.68   60.97   1
   0   1   7  581.00   81.71   1
   0   1   7  588.57   81.50   1
   0  -1  -7  607.98   86.40   1
   0  -1  -7  676.73   98.53   1
   0  -1   7  586.05   83.88   1
   0  -1   7  550.59   86.89   1
   0   1  -8 7743.44 1052.55   1
   0   1  -8 7652.34 1044.14   1
   0   1   8 7182.83  971.96   1
   0   1   8 6568.26  890.67   1
   0  -1  -8 6604.70  896.28   1
   0  -1  -8 7463.13 1014.71   1
   0  -1   8 6463.15  877.36   1
   0   1  -9 1423.25  206.16   1
   0   1  -9 1209.52  171.41   1
   0  -1  -9 1353.18  193.69   1
   0  -1  -9 1074.27  150.52   1
   0  -1   9  729.50  102.73   1
   0  -1   9 1116.32  156.34   1
   0   1 -10   53.19   18.85   1
   0   1 -10   73.30   33.36   1
   0   1  10   76.17   16.54   1
   0   1  10  184.65  -27.96   1
   0  -1 -10   46.46   26.35   1
   0  -1 -10   29.43   14.86   1
   0  -1  10  188.16  -30.06   1
   0  -1  10   57.95   15.14   1
   0   1 -11  160.19   33.50   1
   0   1 -11  249.19   56.97   1
   0   1  11  166.29   28.38   1
   0   1  11  345.20  -49.82   1
   0  -1 -11  246.11   49.54   1
   0  -1 -11  195.86   35.95   1
   0   1 -12  361.73   61.53   1
   0   1 -12  473.93   88.51   1
   0   1  12  304.69   47.30   1
   0   1  12  275.05   40.50   1
   0  -1 -12  403.99   72.04   1
   0  -1 -12  347.51   57.25   1
   0   1 -13  311.35   57.11   1
   0   1 -13  431.04   83.74   1
   0   1  13  207.15   31.67   1
   0   1  13  348.14   54.31   1
   0  -1 -13  364.89   62.02   1
   0  -1 -13  492.71   85.42   1
   0  -1  13  211.21  -33.85   1
   0  -1  13  356.90   58.09   1
   0   1 -14   70.85   29.08   1
   0   1 -14  189.56   54.94   1
   0   1  14  103.43   23.13   1
   0   1  14  275.47  -41.20   1
   0  -1 -14   73.58   29.43   1
   0  -1 -14  155.29   41.98   1
   0  -1  14  299.30  -45.97   1
   0  -1  14  112.89   27.12   1
   0   1 -15  200.28   47.51   1
   0   1 -15  223.47   59.14   1
   0   1  15  131.25   22.21   1
   0   1  15  170.57   33.43   1
   0  -1 -15  127.61   40.15   1
   0  -1 -15  172.95   49.33   1
   0  -1  15  179.61   37.28   1
   0  -1  15  144.01   25.58   1
   0   1 -16  313.31   74.14   1
   0   1 -16  280.59   62.02   1
   0   1  16  289.56   49.61   1
   0   1  16  414.64   60.41   1
   0  -1 -16  275.26   59.64   1
   0  -1 -16  332.09   67.20   1
   0  -1  16  430.13   63.91   1
   0  -1  16  332.16   57.95   1
   0   1  17  438.89   70.71   1
   0   1  17  395.51   58.51   1
   0  -1 -17  377.57   73.72   1
   0  -1 -17  534.47   96.85   1
   0  -1  17  409.25   61.67   1
   0  -1  17  440.43   73.79   1
   0   1 -18   62.86   45.34   1
   0   1 -18   25.16   39.03   1
   0   1  18   18.15   17.87   1
   0   1  18   55.08   13.10   1
   0  -1 -18   50.95   32.94   1
   0  -1 -18  -16.54   42.19   1
   0  -1  18   36.09   22.07   1
   0  -1  18   54.52   15.00   1
   0   1 -19   77.92   46.88   1
   0   1 -19   10.72   50.45   1
   0  -1 -19   68.46   55.43   1
   0  -1 -19   43.94   34.90   1
   0  -1  19  108.48   21.93   1
   0  -1  19   85.07   32.45   1
   0   1 -20  276.31   73.30   1
   0   1 -20  219.76   90.54   1
   0   1  20  415.83   75.26   1
   0   1  20  345.48   52.98   1
   0  -1 -20  345.90  109.60   1
   0  -1 -20  290.33   67.90   1
   0  -1  20  396.70   61.46   1
   0  -1  20  399.65   76.38   1
   0   1 -21  129.50   57.67   1
   0   1 -21  167.06   94.32   1
   0   1  21  160.12   29.22   1
   0   1  21  177.92   44.92   1
   0  -1 -21   82.69   46.32   1
   0  -1 -21  155.85   88.37   1
   0  -1  21  168.74   31.53   1
   0  -1  21  151.01   45.06   1
   0   1 -22  866.14  197.76   1
   0   1 -22  655.56  132.72   1
   0   1  22  940.43  135.60   1
   0   1  22  938.32  150.94   1
   0   1 -23  122.56  122.49   1
   0   1 -23  245.90   82.41   1
   0   1  23  327.12   73.51   1
   0   1  23  259.28   45.27   1
   0  -1 -23  249.40   73.79   1
   0  -1 -23  315.83  130.20   1
   0  -1  23  272.04   73.37   1
   0  -1  23  247.23   44.64   1
   0   1 -24   29.36   44.78   1
   0   1 -24   83.39  115.56   1
   0   1  24   43.52   16.61   1
   0   1  24   40.85   39.52   1
   0  -1 -24   27.89   33.01   1
   0  -1 -24   28.45   97.90   1
   0  -1  24   10.58   44.85   1
   0  -1  24   35.74   16.12   1
   0   1 -25  162.65   66.92   1
   0  -1 -25  179.89  123.12   1
   0  -1 -25  227.33   61.04   1
   0  -1  25  354.03   61.81   1
   0   1  26    5.40   31.53   1
   0   1  26   22.42   17.31   1
   0  -1 -26   18.29   31.81   1
   0  -1 -26    9.32   34.76   1
   0   1  27  548.70   89.98   1
   0   1  27  297.82   69.10   1
   0   2   0 4495.40  608.19   1
   0   2   0 4682.50  633.98   1
   0  -2   0 5055.31  683.67   1
   0  -2   0 3547.27  481.85   1
   0   2  -1  374.63   53.33   1
   0   2  -1  281.36   40.29   1
   0  -2  -1  509.46  -69.38   1
   0  -2  -1  237.00   34.83   1
   0  -2   1  256.06   40.85   1
   0  -2   1  400.70   55.92   1
   0   2  -216124.58 2180.78   1
   0   2  -213924.18 1882.95   1
   0  -2  -214954.30 2022.40   1
   0  -2  -214365.66 1942.52   1
   0  -2   212950.12 1753.31   1
   0  -2   215648.06 2115.61   1
   0   2  -3 1925.70  263.84   1
   0   2  -3 1803.07  248.14   1
   0  -2   3 1581.62  220.46   1
   0  -2   3 1927.10  262.86   1
   0   2  -4  876.66  124.25   1
   0   2   4  974.06  132.09   1
   0   2   4  789.76  106.87   1
   0  -2  -4 1016.81  138.19   1
   0  -2  -4  982.47  133.43   1
   0  -2   4  779.25  115.77   1
   0   2  -5 4555.67  620.39   1
   0   2  -5 4893.43  668.11   1
   0   2   5 3889.24  525.92   1
   0   2   5 4313.90  583.67   1
   0  -2  -5 4381.88  593.20   1
   0  -2  -5 5026.58  680.79   1
   0  -2   5 3589.31  494.32   1
   0  -2   5 4089.66  556.34   1
   0   2  -6 3171.66  437.28   1
   0   2  -6 2893.45  396.63   1
   0   2   6 2763.11  374.70   1
   0   2   6 2896.96  392.22   1
   0  -2  -6 3145.73  427.82   1
   0  -2  -6 2505.93  340.57   1
   0   2  -7 2862.62  393.55   1
   0   2  -7 3465.28  479.18   1
   0   2   7 2563.39  348.14   1
   0   2   7 2135.23  289.63   1
   0  -2  -7 2709.85  368.95   1
   0  -2  -7 3439.35  468.95   1
   0  -2   7 2503.13  352.27   1
   0  -2   7 2591.42  354.80   1
   0   2  -8 7273.93  994.38   1
   0   2  -8 6467.35  881.56   1
   0   2   8 5720.33  774.34   1
   0   2   8 5842.27  791.16   1
   0  -2   8 6334.91  859.14   1
   0  -2   8 6013.96  817.79   1
   0   2  -9 1523.46  221.23   1
   0   2  -9 1498.93  212.12   1
   0   2   9 1278.89  175.68   1
   0   2   9 1266.98  172.88   1
   0  -2  -9 1690.94  235.95   1
   0  -2  -9 1363.69  189.14   1
   0  -2   9 1288.70  178.06   1
   0  -2   9 1283.80  179.82   1
   0   2 -10  230.06   44.64   1
   0   2 -10  282.41   58.86   1
   0   2  10  170.85   25.51   1
   0   2  10  159.35   25.79   1
   0  -2 -10  206.45   40.57   1
   0  -2  10  212.68   33.29   1
   0  -2  10  193.97   34.41   1
   0   2 -11   43.73   21.23   1
   0   2 -11   67.48   34.83   1
   0   2  11    6.87    4.34   1
   0   2  11   32.45   10.65   1
   0  -2 -11   66.78   23.48   1
   0  -2 -11   36.16   20.81   1
   0  -2  11   -1.47   -4.91   1
   0  -2  11   27.75   15.21   1
   0   2 -12  269.65   52.91   1
   0   2 -12  256.62   59.07   1
   0   2  12  213.03   34.27   1
   0   2  12  221.09   32.66   1
   0  -2 -12  279.46   50.03   1
   0  -2 -12  286.19   51.79   1
   0  -2  12  266.29   46.04   1
   0  -2  12  238.61   37.28   1
   0  -2 -13  354.52   60.62   1
   0  -2 -13  433.28   71.83   1
   0  -2  13  325.15   54.94   1
   0  -2  13  415.97   61.74   1
   0   2 -14  522.56   97.34   1
   0   2 -14  484.02   86.68   1
   0   2  14  459.00   69.59   1
   0   2  14  483.88   68.67   1
   0  -2 -14  436.58   71.76   1
   0  -2 -14  534.89   87.67   1
   0  -2  14  520.95   82.34   1
   0  -2  14  499.08   73.23   1
   0   2 -15 1423.25  218.78   1
   0   2  15 1389.61  195.30   1
   0   2  15 1339.16  184.23   1
   0  -2 -15 1336.36  193.13   1
   0  -2 -15 1530.47  222.77   1
   0  -2  15 1456.89  202.73   1
   0  -2  15 1404.33  201.96   1
   0   2  16  159.84   25.72   1
   0   2  16  294.67   48.84   1
   0  -2 -16  277.36   54.17   1
   0  -2 -16  349.47   69.31   1
   0   2 -17  296.14   74.77   1
   0   2 -17  219.27   63.21   1
   0   2  17  374.77   61.39   1
   0   2  17  381.43   55.71   1
   0  -2  17  291.03   56.41   1
   0  -2  17  189.42   33.29   1
   0   2 -18  112.19   58.65   1
   0   2 -18   16.47   41.27   1
   0   2  18   21.65    8.76   1
   0   2  18   26.77   19.55   1
   0  -2 -18   -4.13   49.12   1
   0  -2 -18   22.14   23.69   1
   0  -2  18   27.19   11.07   1
   0  -2  18   31.04   25.16   1
   0   2 -19  223.47   69.80   1
   0   2 -19  299.30   98.11   1
   0   2  19  286.12   54.24   1
   0   2  19  213.24   34.41   1
   0  -2 -19  313.80   86.12   1
   0  -2 -19  233.21   49.19   1
   0   2 -20  110.72   84.09   1
   0   2 -20   29.43   45.69   1
   0   2  20   13.95    9.39   1
   0   2  20   10.51   23.13   1
   0  -2 -20  -17.73   65.94   1
   0  -2 -20   19.55   25.86   1
   0  -2  20    8.90   10.30   1
   0  -2  20   20.53   30.13   1
   0   2 -21   62.37   94.18   1
   0   2 -21  155.71   74.07   1
   0  -2 -21  175.82  102.66   1
   0  -2  21   89.00   23.62   1
   0  -2  21  160.40   56.83   1
   0   2 -22 1507.34  294.95   1
   0   2 -22  995.79  187.66   1
   0   2  22 1602.65  235.46   1
   0   2  22 1561.30  218.01   1
   0  -2 -22 1071.47  209.60   1
   0  -2 -22 1098.10  170.85   1
   0  -2  22 1613.16  253.05   1
   0  -2  22 1468.10  210.23   1
   0   2 -23  155.99   62.09   1
   0   2 -23  249.82  139.87   1
   0   2  23  311.70   50.60   1
   0   2  23  258.02   56.69   1
   0  -2  23  282.76   52.35   1
   0   2  24   37.84   29.01   1
   0   2  24    7.22   11.98   1
   0  -2 -24   -0.35   26.70   1
   0  -2 -24  -14.23   93.48   1
   0  -2  24    6.66   14.37   1
   0   2  25   37.00   29.99   1
   0   2  25   22.91   16.33   1
   0  -2 -25   34.48   56.06   1
   0  -2 -25   36.02   28.10   1
   0   2  26  596.28  100.56   1
   0   2  26  976.86  143.87   1
   0  -2 -26   68.46  -28.10   1
   0  -2 -26  473.79  -83.67   1
   0   2  27  147.23   35.04   1
   0   2  27   95.72   32.66   1
   0   3   0   -1.96    7.50   1
   0   3   0   -0.14    4.06   1
   0   3  -1   29.01    8.13   1
   0   3  -1   20.11    9.95   1
   0   3   1   46.67    7.01   1
   0   3   1   25.72    8.34   1
   0  -3  -1   89.49   13.17   1
   0  -3  -1   53.89   -8.41   1
   0  -3   1  102.10   15.63   1
   0  -3   1   30.83   -7.57   1
   0   3  -2   37.14   12.47   1
   0   3  -2   41.49   11.14   1
   0   3   2   35.53    9.46   1
   0   3   2   47.37    9.53   1
   0  -3  -2   50.53    7.08   1
   0  -3  -2   40.64    6.24   1
   0  -3   2   46.81   10.02   1
   0  -3   2   46.18    8.76   1
   0   3  -3  443.16   65.17   1
   0   3  -3  473.79   69.10   1
   0  -3   3  732.30  101.40   1
   0  -3   3  505.67   71.76   1
   0   3  -4  953.04  134.27   1
   0   3  -4 1093.19  153.33   1
   0  -3   4  571.82  -80.03   1
   0  -3   4 1055.35 -146.46   1
   0   3  -5  720.39  104.55   1
   0   3  -5  828.30  118.85   1
   0  -3   5  301.05  -43.80   1
   0  -3   5  763.13 -107.50   1
   0   3  -6   26.98   15.77   1
   0   3  -6   65.17   20.67   1
   0  -3   6   66.71  -15.14   1
   0  -3   6  225.09  -33.78   1
   0   3   7  511.49   69.66   1
   0   3   7  398.38   54.10   1
   0  -3  -7  591.58   80.45   1
   0  -3  -7  571.68   78.70   1
   0  -3   7  448.77   64.19   1
   0  -3   7  516.95   75.54   1
   0   3   8 1309.73  178.13   1
   0   3   8 1149.95  156.13   1
   0  -3  -8 1367.19  187.17   1
   0  -3  -8 1193.40  162.51   1
   0  -3   8 1256.47  173.58   1
   0  -3   8 1241.05  173.79   1
   0   3  -9  509.18   83.25   1
   0   3  -9  501.61   80.31   1
   0   3   9  507.98   69.73   1
   0   3   9  577.43   79.89   1
   0  -3  -9  451.15   63.00   1
   0  -3  -9  593.13   85.28   1
   0  -3   9  525.99   78.49   1
   0  -3   9  696.63   98.32   1
   0   3 -10    5.05   20.18   1
   0   3 -10   14.09   20.04   1
   0   3  10    4.06    5.54   1
   0   3  10   11.49    4.27   1
   0  -3 -10   24.95   17.38   1
   0  -3 -10    8.62    7.50   1
   0  -3  10   22.07    7.78   1
   0  -3  10   12.75   10.51   1
   0   3 -11   69.87   28.80   1
   0   3 -11   60.83   31.39   1
   0   3  11   88.30   14.02   1
   0   3  11   73.02   14.72   1
   0  -3  11  139.03   24.04   1
   0  -3  11   87.10   22.07   1
   0   3 -12  229.01   51.02   1
   0   3 -12  188.93   48.49   1
   0   3  12  147.37   22.28   1
   0   3  12  226.84   34.83   1
   0  -3 -12  216.47   42.19   1
   0  -3 -12  189.00   31.53   1
   0  -3  12  170.01   28.59   1
   0  -3  12  214.64   41.06   1
   0   3 -13  181.57   47.51   1
   0   3 -13  158.58   48.00   1
   0   3  13  192.08   31.04   1
   0   3  13  129.43   20.18   1
   0  -3 -13  154.24   27.61   1
   0  -3 -13  208.13   45.27   1
   0  -3  13  254.87   46.81   1
   0  -3  13  123.05   22.42   1
   0   3 -14  157.32   48.14   1
   0   3 -14   85.77   42.26   1
   0   3  14  102.45   16.75   1
   0   3  14  128.94   23.55   1
   0  -3 -14  213.45   46.53   1
   0  -3 -14  105.61   22.56   1
   0  -3  14   99.09   19.69   1
   0  -3  14  135.74   32.66   1
   0   3 -15  242.74   63.56   1
   0   3 -15  179.82   51.30   1
   0  -3 -15  249.19   53.12   1
   0  -3 -15  155.43   29.15   1
   0   3 -16  139.87   59.21   1
   0   3 -16  184.44   56.06   1
   0   3  16  268.25   39.66   1
   0   3  16  303.99   49.26   1
   0  -3 -16  279.18   62.51   1
   0  -3 -16  233.21   40.29   1
   0  -3  16  289.28   47.72   1
   0  -3  16  280.59   57.46   1
   0   3 -17  272.67   86.47   1
   0   3 -17  137.49   54.73   1
   0   3  17  263.14   44.57   1
   0   3  17  226.21   34.76   1
   0  -3 -17  255.64   65.31   1
   0  -3 -17  182.76   35.46   1
   0  -3  17  245.41   41.49   1
   0  -3  17  206.02   50.24   1
   0   3 -18 1864.73  285.42   1
   0   3 -18 2650.99  410.51   1
   0   3  18 2522.75  348.84   1
   0   3  18 2512.94  343.37   1
   0  -3 -18 2289.40  334.19   1
   0  -3 -18 1978.26  276.87   1
   0  -3  18 2669.21  383.46   1
   0  -3  18 2646.79  366.36   1
   0   3 -19   61.46   72.18   1
   0   3 -19   19.48   43.17   1
   0   3  19   43.73   19.69   1
   0   3  19   32.80    9.88   1
   0  -3 -19   54.87   24.11   1
   0  -3 -19   22.63   53.05   1
   0  -3  19   42.05   16.33   1
   0  -3  19   19.13   32.80   1
   0   3 -20  156.97  108.69   1
   0   3 -20   97.27   67.55   1
   0   3  20  101.47   19.83   1
   0   3  20   97.83   28.87   1
   0  -3 -20   95.37   31.88   1
   0  -3 -20   80.52   63.28   1
   0  -3  20  117.73   54.31   1
   0  -3  20   81.43   23.69   1
   0   3 -21  324.10  162.23   1
   0   3 -21  158.37   75.68   1
   0  -3 -21  215.41   47.79   1
   0  -3 -21  251.08   89.00   1
   0  -3  21  160.54   35.04   1
   0  -3  21  226.49   73.37   1
   0   3  22   68.46   24.32   1
   0   3  22   41.42   14.58   1
   0  -3 -22   32.02   21.86   1
   0  -3 -22   81.99   71.69   1
   0  -3  22   36.44   18.08   1
   0   3  23  298.81   47.65   1
   0   3  23  183.88   39.24   1
   0  -3 -23   98.39   78.70   1
   0  -3 -23  293.34   61.81   1
   0   3  24   81.99   26.28   1
   0   3  24   99.23   22.70   1
   0  -3 -24   80.17   26.63   1
   0  -3 -24   23.48   36.65   1
   0  -3 -25  336.23  -58.51   1
   0  -3 -25   74.00  -26.84   1
   0   3  26   14.65   13.52   1
   0   3  26   16.61   15.77   1
   0  -3 -26   -3.15   22.56   1
   0  -3 -26   17.03   17.73   1
   0   4   0  563.48   80.87   1
   0   4   0  707.77   96.71   1
   0  -4   0  674.06   92.50   1
   0  -4   0  747.72  102.45   1
   0   4  -1   87.81   14.79   1
   0   4  -1   92.43   19.83   1
   0   4   1   86.89   18.01   1
   0   4   1   89.84   12.89   1
   0  -4  -1   59.49    8.76   1
   0  -4  -1   75.96   11.56   1
   0  -4   1   89.21   14.44   1
   0  -4   1   77.64   12.47   1
   0   4  -2  787.66  110.02   1
   0   4  -2  690.04   99.72   1
   0   4   2  853.53  118.15   1
   0   4   2  611.98   87.74   1
   0  -4  -2  646.10   87.95   1
   0  -4  -2  929.21  125.79   1
   0  -4   2  674.70   93.62   1
   0  -4   2  719.68   99.37   1
   0  -4   3  105.46   18.43   1
   0  -4   3  147.02   22.56   1
   0   4  -4 2103.69  291.59   1
   0   4  -4 2104.39  290.05   1
   0  -4   4 2011.19  274.49   1
   0  -4   4 2228.43  304.97   1
   0   4  -5  697.12  100.84   1
   0   4  -5  723.19  106.80   1
   0  -4   5  777.85  110.02   1
   0  -4   5  613.66   86.12   1
   0   4  -6  576.03   85.91   1
   0   4  -6  735.10  110.37   1
   0  -4   6  715.48  102.87   1
   0  -4   6  622.84   87.67   1
   0   4  -7   33.78   16.96   1
   0   4  -7   38.89   20.81   1
   0  -4   7   22.35    7.57   1
   0  -4   7   43.03   14.16   1
   0   4  -8 1103.00  160.47  -1
   0   4  -8 1065.16  157.74  -1
   0  -4   8 1269.08  179.19  -1
   0  -4   8 1374.20  189.77  -1
   0   4  -9   16.33   19.34   1
   0   4  -9   31.04   23.90   1
   0  -4   9   82.62  -15.91   1
   0  -4   9   13.81  -12.33   1
   0   4 -10 1599.84  229.01   1
   0   4 -10 2091.08  299.65   1
   0  -4  10 1882.25  259.21   1
   0   4 -11  666.64  106.17   1
   0   4 -11  766.64  124.67   1
   0   4  11  733.70   99.51   1
   0   4  11  908.89  123.33   1
   0  -4 -11 1061.66  143.87   1
   0  -4 -11  881.56  121.79   1
   0   4 -12  558.51   99.09   1
   0   4 -12  410.37   74.42   1
   0   4  12  525.43   72.11   1
   0   4  12  544.84   74.77   1
   0  -4 -12  520.18   70.99   1
   0  -4 -12  599.85   85.84   1
   0  -4  12  511.98   81.01   1
   0  -4  12  454.17   67.41   1
   0   4 -13   -7.15   33.01   1
   0   4  13   48.00    9.32   1
   0   4  13   51.86    9.60   1
   0  -4  13   96.57   29.64   1
   0   4 -14   75.40   50.53   1
   0   4 -14   62.58   34.83   1
   0   4  14  102.24   16.61   1
   0   4  14  123.82   19.13   1
   0  -4 -14  137.07   21.16   1
   0  -4 -14  136.93   35.39   1
   0  -4  14  123.47   33.50   1
   0  -4  14  117.24   22.84   1
   0   4 -15   61.39   57.46   1
   0   4 -15   22.49   34.48   1
   0   4  15   10.02    6.03   1
   0   4  15    9.46    6.31   1
   0  -4 -15   -3.08   36.16   1
   0  -4 -15   11.70    7.15   1
   0  -4  15    1.12    7.01   1
   0  -4  15    9.88   20.32   1
   0   4 -16  920.10  158.30   1
   0   4 -16 1253.67  219.69   1
   0  -4 -16 1562.70  214.92   1
   0  -4 -16 1227.74  183.88   1
   0  -4  16 1304.82  184.44   1
   0  -4  16 1312.53  197.34   1
   0   4 -17  172.95   59.92   1
   0   4 -17  261.24  103.50   1
   0   4  17  270.92   40.15   1
   0   4  17  288.85   43.87   1
   0  -4 -17  222.77   61.18   1
   0  -4 -17  370.49   56.06   1
   0  -4  17  263.56   45.76   1
   0  -4  17  401.40   81.01   1
   0   4 -18   83.46   51.58   1
   0   4 -18  151.86  108.83   1
   0   4  18   91.45   17.38   1
   0   4  18  106.10   21.72   1
   0  -4 -18   70.92   54.87   1
   0  -4 -18  144.08   27.26   1
   0  -4  18   61.81   19.27   1
   0  -4  18  141.90   50.60   1
   0   4  19   40.36   14.72   1
   0   4  19   73.44   15.77   1
   0  -4 -19    0.07   65.45   1
   0  -4 -19   71.69   18.99   1
   0  -4  19   61.04   21.02   1
   0  -4  19   31.60   40.50   1
   0   4 -20  748.42  211.14   1
   0   4  20 1087.59  151.29   1
   0   4  20 1009.10  142.40   1
   0  -4 -20 1166.07  163.35   1
   0  -4 -20  741.41  143.94   1
   0  -4  20 1272.59  208.55   1
   0  -4  20 1195.50  175.05   1
   0   4 -21   78.07  143.10   1
   0  -4 -21   61.18   17.38   1
   0  -4 -21   58.51   49.26   1
   0  -4  21   93.48   28.24   1
   0   4  22  129.57   25.02   1
   0   4  22  163.84   28.10   1
   0  -4 -22   29.71  -35.25   1
   0  -4 -22  174.35  -31.04   1
   0   4  23  109.46   22.49   1
   0   4  23  156.83   28.10   1
   0   4  24  575.33   83.39   1
   0  -5   0    1.05    3.43   1
   0  -5   0    2.10    2.66   1
   0   5  -1   53.12   -8.62   1
   0   5  -1  139.24   30.55   1
   0   5   1   29.43   -6.17   1
   0   5   1  120.60   27.89   1
   0  -5  -1   40.78    6.31   1
   0  -5  -1   40.78    7.15   1
   0  -5   1   32.24    7.22   1
   0  -5   1   54.17    9.95   1
   0   5  -2   20.88    5.68   1
   0   5  -2   56.27   23.62   1
   0   5   2   67.62   30.20   1
   0   5   2   72.04   18.15   1
   0  -5  -2   30.97    5.26   1
   0  -5  -2   22.49    3.64   1
   0  -5   2   32.66    8.06   1
   0  -5   2   21.09    6.03   1
   0   5  -3  977.57  142.61   1
   0   5  -3  793.26  110.93   1
   0  -5   3  488.36   68.67   1
   0  -5   3  653.11   91.24   1
   0   5  -4   31.67   22.00   1
   0   5  -4   39.73   12.40   1
   0  -5   4   36.09   -9.67   1
   0  -5   4   97.48  -16.61   1
   0   5  -5   34.34   14.16   1
   0   5  -5   38.12   24.74   1
   0  -5   5   44.15    9.95   1
   0  -5   5   43.73   12.68   1
   0   5  -6   40.29   25.44   1
   0   5  -6   14.65   13.24   1
   0  -5   6   26.49    7.71   1
   0  -5   6   30.69   11.63   1
   0   5  -7   66.01   21.30   1
   0   5  -7   90.89   33.36   1
   0   5  -8   49.89   34.34   1
   0   5  -8   65.80   24.11   1
   0  -5   8   83.39   22.84   1
   0   5  -9 1058.15  165.31   1
   0   5  -9 1037.13  155.29   1
   0  -5   9 1063.76  148.42   1
   0  -5   9 1184.29  169.09   1
   0   5 -10   13.31   22.21   1
   0   5 -10   78.35   42.12   1
   0  -5  10   25.09   16.54   1
   0  -5  10   75.82   16.19   1
   0   5 -11  188.65   63.00   1
   0   5 -11  111.91   39.03   1
   0  -5  11  159.70   35.81   1
   0  -5  11   81.57   17.73   1
   0   5 -12   51.09   31.32   1
   0   5 -12   38.33   50.60   1
   0  -5  12   36.16   12.47   1
   0  -5  12   46.95   21.93   1
   0   5 -13    7.22   26.91   1
   0   5 -13   50.81   58.23   1
   0  -5  13   20.46   20.53   1
   0  -5  13   -0.14    7.15   1
   0   5 -14  118.22   49.47   1
   0   5 -14  193.41   85.42   1
   0  -5  14  170.08   44.22   1
   0  -5  14   80.66   19.55   1
   0   5 -15   16.82   32.73   1
   0   5 -15   48.63   67.41   1
   0  -5  15   -3.01   22.91   1
   0  -5  15    7.50    9.81   1
   0  -5  16   65.45   32.87   1
   0  -5  16   46.81   16.61   1
   0   5  17  154.80   21.37   1
   0   5  17  154.03   21.58   1
   0  -5  17  230.41   57.74   1
   0  -5  17  188.65   36.51   1
   0   5 -18  -57.39  128.38   1
   0   5 -18   16.12   44.57   1
   0   5  18    1.89    4.34   1
   0   5  18    3.22    3.22   1
   0  -5  18    3.36   25.23   1
   0  -5  18   -0.70   11.98   1
   0   5 -19  573.01  159.91   1
   0   5  19  869.65  118.99   1
   0   5  19  916.60  125.93   1
   0  -5  19  959.35  143.73   1
   0  -5  19  829.70  143.03   1
   0   6   0  143.87   38.75   1
   0   6   0   50.88   10.37   1
   0  -6   0   68.11   11.42   1
   0  -6   0   73.44   10.93   1
   0   6  -1  704.97   96.50   1
   0   6  -1  512.40   85.77   1
   0  -6  -1  821.30  111.49   1
   0  -6  -1  536.57   73.65   1
   0  -6   1  604.34   83.81   1
   0  -6   1  425.43   58.44   1
   0   6  -2 1224.23  166.92   1
   0   6  -2  827.60  128.59   1
   0  -6   2  934.12  127.89   1
   0  -6   2 1072.17  147.30   1
   0   6  -3    1.12   34.20   1
   0   6  -3    5.89    3.57   1
   0  -6   3   14.30    5.61   1
   0  -6   3    8.97    7.43   1
   0   6  -4  271.55   64.68   1
   0   6  -4  198.95   30.06   1
   0  -6   4  266.29   40.85   1
   0  -6   4  240.57   35.81   1
   0   6  -5  355.71   75.19   1
   0   6  -5  345.20   51.23   1
   0  -6   5  342.46   49.96   1
   0  -6   5  375.82   56.06   1
   0   6  -6 1372.10  191.59   1
   0   6  -6 1187.09  183.88   1
   0   6  -7   32.09   15.49   1
   0   6  -7  122.00   53.05   1
   0   6  -8  297.47   53.82   1
   0   6  -8  282.69   76.52   1
   0  -6   8  310.02   50.81   1
   0  -6   8  294.67   45.55   1
   0   6  -9  185.84   42.40   1
   0   6  -9  225.51   74.00   1
   0  -6   9  202.80   37.77   1
   0  -6   9  196.63   32.73   1
   0   6 -10  202.24   80.03   1
   0   6 -10  190.26   45.48   1
   0  -6  10  204.13   34.55   1
   0  -6  10  191.10   40.43   1
   0   6 -11   11.42   25.58   1
   0   6 -11   53.54   66.08   1
   0  -6  11    8.20    9.11   1
   0  -6  11   26.56   16.96   1
   0   6 -12  143.59   83.95   1
   0   6 -12  117.94   36.65   1
   0  -6  12   83.11   19.41   1
   0  -6  12  126.42   33.85   1
   0   6 -13   21.02   23.06   1
   0   6 -13   58.86   78.49   1
   0  -6  13   -1.89    8.83   1
   0  -6  13    6.10   20.53   1
   0   6 -14  194.46  111.63   1
   0   6 -14  194.46   53.96   1
   0  -6  14  184.16   43.52   1
   0  -6  14  205.53   37.07   1
   0   6 -15   54.80   75.75   1
   0   6 -15   30.27   29.15   1
   0  -6  15   54.52   28.94   1
   0  -6  15   82.13   21.58   1
   0   6 -16  -22.21   53.12   1
   0   6 -16   21.65   30.62   1
   0  -6  16   31.74   26.56   1
   0  -6  16   17.03   14.58   1
   0  -6  17  181.29   49.61   1
   0  -6  17  257.60   50.53   1
   0   7   0   58.09   48.77   1
   0   7   0   19.90   34.55   1
   0  -7   0    2.31    2.31   1
   0  -7   0    4.55    5.26   1
   0  -7   1   75.54   13.38   1
   0  -7   1   71.06   10.65   1
   0   7  -2  -31.88   53.47   1
   0  -7   2   29.64    8.48   1
   0  -7   2   11.00    4.41   1
   0   7  -3  309.04   78.28   1
   0   7  -3  400.91   56.34   1
   0  -7   3  213.24   30.69   1
   0  -7   3  347.23   50.95   1
   0   7  -4   33.08   54.80   1
   0   7  -4    5.82    3.78   1
   0  -7   4   -2.52    7.01   1
   0  -7   4    7.36    6.94   1
   0   7  -5  770.84  137.84   1
   0   7  -5  821.30  113.52   1
   0  -7   5  801.67  112.54   1
   0  -7   5  798.17  111.84   1
   0   7  -6   62.51   63.00   1
   0   7  -6    5.26    4.70   1
   0  -7   6    5.54    7.36   1
   0  -7   6    3.50   10.65   1
   0   7  -7  209.60   32.66  -1
   0   7  -7  316.39   96.28  -1
   0  -7   7  305.32   46.60  -1
   0  -7   7  327.05   53.75  -1
   0  -7   8   88.86   18.36   1
   0   7  -9  112.05   22.84   1
   0   7  -9   92.36   51.30   1
   0  -7   9  102.17   20.95   1
   0   7 -10   56.27   48.98   1
   0   7 -10   70.15   19.41   1
   0   7 -11   93.55  -29.57   1
   0   7 -11  340.29  -56.55   1
   0   7 -12   54.38  -22.35   1
   0   7 -12  185.49  -37.91   1
   0  -7  12  207.01   43.73   1
   0   7 -13   74.77   24.25   1
   0   7 -13   22.07   20.46   1
   0  -7  13   84.44   27.54   1
   0   7 -14   85.49   26.14   1
   0   7 -14   16.05   22.91   1
   0  -7  14  107.43   31.32   1
   0  -7  14   82.76   22.77   1
   0   7 -15  114.01   29.50   1
   0   7 -15   21.44   24.18   1
   0  -7  15  216.40   41.77   1
   0  -7  15  191.66   43.45   1
   1   0  25    9.88   13.45   1
  -1   0 -25   -7.50   85.07   1
  -1   0 -25   -4.91   29.29   1
   1   0  24   44.08   37.35   1
   1   0  24   29.92   15.00   1
  -1   0 -24   81.57   41.06   1
  -1   0 -24  146.32  135.46   1
  -1   0 -23   88.58  104.90  -1
  -1   0 -23   24.39   35.67  -1
   1   0  22    7.78   28.24   1
   1   0  22   26.63   12.33   1
  -1   0 -22   91.45   80.45   1
  -1   0 -22   49.68   41.06   1
   1   0  21    7.71   25.30   1
   1   0  21    0.77    8.34   1
  -1   0 -21    6.17   71.90   1
  -1   0 -21    9.88   32.52   1
   1   0  20 1303.42  195.02   1
   1   0  20 1159.76  163.70   1
  -1   0 -20 1009.10  163.07   1
  -1   0 -20 1282.40  221.09   1
   1   0  19   22.70   21.65   1
   1   0  19   -2.10    7.22   1
  -1   0 -19  -16.47   27.05   1
  -1   0 -19   -8.62   46.32   1
   1   0  18 3552.17  485.63   1
  -1   0 -18 3695.13  526.90   1
   1   0  17   -2.31   16.05   1
   1   0  17   -0.63    5.54   1
  -1   0 -17   19.41   23.83   1
  -1   0 -17   -6.17   33.85   1
   1   0  16 3002.07  410.58   1
   1   0  16 2959.33  410.30   1
  -1   0 -16 2225.63  315.83   1
  -1   0 -16 2648.89  376.87   1
  -1   0 -15   -0.07   22.91   1
  -1   0 -15   -8.13   22.84   1
   1   0  14 2761.01  381.43   1
   1   0  14 2697.94  368.88   1
  -1   0 -14 2564.80  359.35   1
  -1   0 -14 2302.71  323.96   1
   1   0  13    1.96    4.63   1
   1   0  13   16.40   12.26   1
  -1   0 -13    9.25   19.48   1
  -1   0 -13   -6.10   16.68   1
   1   0  12    4.91    4.84   1
   1   0  12    9.25   10.44   1
  -1   0 -12   21.09   16.96   1
  -1   0 -12   -6.94   16.47   1
   1   0  11    2.59    7.99   1
   1   0  11    9.04   32.94   1
  -1   0 -11   34.48   18.29   1
  -1   0 -11   10.86   13.59   1
   1   0  10 2625.06  368.95   1
   1   0  10 3016.79  412.47   1
   1   0   9   33.15   30.62   1
   1   0   9    7.22    7.22   1
   1   0   8 5360.84  728.09   1
   1   0   8 6594.89  900.48   1
  -1   0  -8 5875.90  799.57   1
  -1   0  -8 6356.63  864.04   1
   1   0   7  -26.84   23.83   1
   1   0   7   -1.61    6.24   1
  -1   0  -7    8.69   13.03   1
  -1   0  -7    3.92   10.37   1
   1   0   6 1932.71  263.98   1
   1   0   6 2618.05  361.10   1
  -1   0  -6 2086.17  285.91   1
  -1   0  -6 2194.09  300.14   1
   1   0   5    3.29    5.82   1
   1   0   5    7.36   17.38   1
  -1   0  -5   -0.14    9.18   1
  -1   0  -5    9.32    7.36   1
   1   0   4  961.45  131.95   1
   1   0   4  913.10  127.89   1
  -1   0  -4  868.95  119.76   1
  -1   0  -4  704.97   97.76   1
  -1   0  -3   -2.24    5.26   1
  -1   0  -3    6.24    5.19   1
   1   0   242101.89 5686.00   1
   1   0   245886.02 6197.56   1
  -1   0  -245094.15 6091.04   1
  -1   0  -245038.09 6083.33   1
   1   0   1   -0.49    2.17   1
   1   0   1    4.27    1.89   1
  -1   0  -1    1.26    1.54   1
  -1   0  -1    0.77    2.38   1
   1   0   051309.93 6929.15   1
   1   0   021464.40-2900.46   1
  -1   0   048030.36 6486.27   1
  -1   0   038142.57 5152.72   1
   1   0  -1    2.38    1.75   1
   1   0  -1    0.91    4.34   1
  -1   0   1   -1.54    4.20   1
  -1   0   1    0.07    1.61   1
   1   0  -2 2255.76  305.46   1
   1   0  -2 3329.33  450.80   1
  -1   0   2 3353.16  454.10   1
  -1   0   2 1318.84 -178.98   1
   1   0  -3   -1.47    2.73   1
   1   0  -3   -9.25    8.83   1
  -1   0   3    2.59    3.08   1
  -1   0   3    4.34    7.50   1
   1   0  -4 1499.63 -204.06   1
   1   0  -4 2929.89 -398.31   1
   1   0  -5    7.92    4.91   1
   1   0  -5   -6.94   10.44   1
   1   0  -634877.02 4713.34   1
   1   0  -631898.77 4310.40   1
  -1   0   633608.63 4541.65   1
  -1   0   634505.61 4662.18   1
   1   0  -7   -7.01   11.14   1
   1   0  -7   -0.07    3.85   1
  -1   0   7   -5.40    5.12   1
  -1   0   7    4.06    9.74   1
   1   0  -8  471.54   74.35   1
   1   0  -8  573.08   83.60   1
  -1   0   8  508.12   74.35   1
  -1   0   8  499.57   70.64   1
   1   0  -9  -12.47   21.93   1
   1   0  -9   18.99   14.23   1
  -1   0   9    3.50    5.47   1
  -1   0   9   -8.55   10.86   1
   1   0 -1013314.51 1810.07   1
   1   0 -1014176.45 1921.49   1
  -1   0  1014681.00 1988.77   1
  -1   0  1014603.92 1975.45   1
  -1   0  11    3.99    5.33   1
  -1   0  11   -4.48   10.79   1
   1   0 -12 4756.78  660.05   1
   1   0 -12 4382.58  600.83   1
  -1   0  12 3743.48  509.25   1
  -1   0  12 4540.95  620.95   1
   1   0 -13   35.88   21.23   1
   1   0 -13  -25.51   37.07   1
  -1   0  13   -0.98    5.40   1
  -1   0  13    5.33   14.02   1
   1   0 -14 1657.31  237.35   1
   1   0 -14 1866.83  277.01   1
  -1   0  14 1227.74  170.08   1
  -1   0  14 1676.93  236.02   1
   1   0 -15    5.96   26.56   1
   1   0 -15   -5.75   44.01   1
  -1   0  15    4.20    5.61   1
  -1   0  15    5.75   14.86   1
   1   0 -16  101.96   55.85   1
   1   0 -16   57.46   34.27   1
  -1   0  16   28.38    9.11   1
  -1   0  16   22.42   19.20   1
   1   0 -17    2.31   33.99   1
   1   0 -17   17.38   55.92   1
   1   0 -18 4178.65  602.38   1
   1   0 -18 3663.59  521.37   1
  -1   0  18 3318.12  453.60   1
  -1   0  18 3194.08  444.63   1
   1   0 -19   -8.20   54.31   1
  -1   0  19   -0.28    6.45   1
   1   0 -20  423.54  106.87  -1
   1   0 -20  443.44  109.11  -1
  -1   0  20  370.77   56.55  -1
  -1   0  20  507.56   88.30  -1
  -1   0  21    5.47    7.64   1
  -1   0  21   -9.04   25.02   1
   1   0 -22  660.89  158.23   1
   1   0 -22  556.97  127.12   1
  -1   0  22  860.54  124.11   1
  -1   0  22  667.34  114.86   1
   1   0 -23   55.29   94.46   1
   1   0 -23  -16.96   53.19   1
  -1   0  23   15.70   10.93   1
  -1   0  23   27.40   31.74   1
   1   0 -24 2097.39  369.58   1
   1   0 -24 1913.09  306.09   1
  -1   0  24 2084.77  291.10   1
  -1   0  24 2214.41  331.39   1
   1   0 -25   31.46   49.96   1
   1   0 -25  -23.20  124.60   1
  -1   0  25   10.09   12.89   1
  -1   0  25  -20.81   37.77   1
   1   0 -26   68.25  102.66   1
   1   0 -26   52.35   40.64   1
  -1   0  26   28.52   17.87   1
   1   1  26   22.28   19.13   1
   1   1  26   25.23   27.54   1
  -1  -1 -26   -0.84   24.39   1
  -1  -1 -26    5.75   26.63   1
   1   1  25   80.80   24.18   1
  -1  -1 -25   79.19   35.74   1
  -1  -1 -25   71.06   78.42   1
  -1   1 -24  106.73  140.15   1
  -1   1 -24  -15.77   41.91   1
   1  -1  24   -7.08   14.16   1
  -1  -1 -24   35.88   34.97   1
  -1  -1 -24    8.62  107.15   1
   1   1  23  135.88   28.24   1
   1   1  23  125.37   45.20   1
  -1   1 -23   89.28   44.64   1
  -1   1 -23   96.99  109.32   1
   1  -1  23  132.23   30.13   1
  -1  -1 -23  128.03   43.38   1
  -1  -1 -23  167.34  104.76   1
   1   1  22   73.37   19.55   1
   1   1  22   93.90   37.28   1
  -1   1 -22    3.71   90.12   1
  -1   1 -22   40.78   44.71   1
   1  -1  22  128.17   44.78   1
   1  -1  22   62.65   18.99   1
  -1  -1 -22   70.64   41.42   1
  -1  -1 -22   25.72   92.99   1
   1   1  21  435.10   66.92   1
   1   1  21  500.07   87.53   1
  -1   1 -21  335.81   78.91   1
  -1   1 -21  405.32  129.92   1
  -1  -1 -21  334.97   73.44   1
  -1  -1 -21  385.28  116.61   1
   1   1  20  725.99  114.93   1
   1   1  20  512.05   75.75   1
  -1   1 -20  461.94   92.22   1
  -1   1 -20  768.04  159.84   1
   1  -1  20  782.75  127.33   1
   1  -1  20  454.94   70.15   1
  -1  -1 -20  800.97  158.93   1
  -1  -1 -20  522.98   90.96   1
   1   1  19 1365.09  199.72   1
   1   1  19 1208.12  168.81   1
  -1   1 -19  882.26  143.31   1
  -1   1 -19 1133.14  196.56   1
   1  -1  19 1174.48  177.78   1
   1  -1  19 1264.18  178.27   1
  -1  -1 -19  973.36  149.33   1
  -1  -1 -19 1241.75  205.81   1
  -1   1 -18   50.81   45.27   1
  -1   1 -18   -2.94   27.54   1
   1  -1  18   -0.63   20.25   1
   1  -1  18   21.58    9.39   1
  -1  -1 -18   -0.07   22.28   1
  -1  -1 -18   12.89   45.97   1
   1   1  17 1249.46  179.68   1
   1   1  17 1239.65  172.25   1
  -1   1 -17  703.57  137.07   1
   1  -1  17 1194.10  167.97   1
   1  -1  17 1146.45  169.16   1
  -1  -1 -17  908.89  136.44   1
  -1  -1 -17 1038.53  162.86   1
   1   1  16   68.04   20.88   1
   1   1  16  163.91  -26.91   1
  -1   1 -16   26.07   35.39   1
  -1   1 -16   21.44   30.62   1
   1  -1  16   53.47   23.34   1
   1  -1  16  162.30  -27.96   1
  -1  -1 -16   27.75   21.93   1
  -1  -1 -16   43.80   32.02   1
   1   1  15 2026.61  282.34   1
   1   1  15 1637.69  225.37   1
  -1   1 -15 1895.57  274.98   1
  -1   1 -15 1616.66  235.32   1
   1  -1  15 1856.32  262.23   1
   1  -1  15 1702.16  235.67   1
  -1  -1 -15 1811.47  259.56   1
  -1  -1 -15 1576.02  224.24   1
   1   1  14   34.55   16.12   1
   1   1  14   47.09   10.86   1
  -1   1 -14   48.98   26.21   1
  -1   1 -14   51.44   28.24   1
   1  -1  14   42.61   19.48   1
   1  -1  14   63.28   14.44   1
   1   1  13 1960.74  268.53   1
   1   1  13 1533.97  213.87   1
  -1   1 -13 1301.32  190.54   1
  -1   1 -13 1442.87  208.69   1
   1  -1  13 1486.32  209.81   1
   1  -1  13 2223.52  305.60   1
  -1  -1 -13 1355.28  193.62   1
  -1  -1 -13 1259.97  179.40   1
   1   1  12 5103.66  694.88   1
   1   1  12 6066.51  822.70   1
  -1   1 -12 4911.65  676.31   1
  -1   1 -12 5119.78  702.87   1
   1  -1  12 5084.04  694.25   1
   1  -1  12 4086.85  576.52   1
  -1  -1 -12 4466.67  611.07   1
  -1  -1 -12 4732.26  647.79   1
   1   1  11  658.79   94.18   1
   1   1  11  971.26  134.27   1
  -1   1 -11  731.60  109.88   1
  -1   1 -11  694.18  106.10   1
  -1  -1 -11  665.17   97.83   1
  -1  -1 -11  712.68  104.27   1
   1   1  10 1132.43  155.85   1
   1   1  10 1008.40  140.57   1
  -1   1 -10 1105.81  158.44   1
  -1   1 -10 1058.85  153.89   1
   1  -1  10 1140.84  180.59   1
   1  -1  10 1014.01  144.22   1
  -1  -1 -10 1041.34  147.51   1
  -1  -1 -10 1000.69  141.55   1
   1   1   9 3805.15  517.79   1
  -1   1  -9 4014.68  551.08   1
  -1   1  -9 4483.49  613.38   1
   1  -1   9 3868.92  527.82   1
   1  -1   9 3125.41  439.31   1
  -1  -1  -9 3840.89  523.89   1
  -1  -1  -9 4356.65  594.67   1
  -1   1  -8   37.14   15.56   1
  -1   1  -8   44.99   18.57   1
   1  -1   8   -4.91   26.70   1
   1  -1   8   35.74   11.14   1
  -1  -1  -8   27.33   12.75   1
   1   1   7 9348.19 1265.58   1
   1   1   7 7715.41 1048.34   1
  -1   1  -7 8661.44 1175.88   1
  -1   1  -710006.91 1357.38   1
   1  -1   7 9067.88 1228.44   1
   1  -1   7 9936.83 1353.88   1
  -1  -1  -7 8072.80 1093.89   1
  -1  -1  -7 9579.44 1297.81   1
   1   1   6 5278.15  718.28   1
   1   1   6 5461.05  740.01   1
  -1   1  -6 3475.09  474.42   1
  -1   1  -6 5441.43  740.01   1
   1  -1   6 6592.79  899.78   1
   1  -1   6 5501.70  747.01   1
  -1  -1  -6 4693.02  636.36   1
  -1  -1  -6 5878.71  796.77   1
   1   1   5 1168.87  162.44   1
   1   1   5 1581.62  215.41   1
  -1   1  -5 1198.31  166.08   1
   1  -1   5 1541.68  211.49   1
  -1  -1  -5 1463.90  200.28   1
  -1  -1  -5 1160.46  158.65   1
   1   1   4  191.66   30.83   1
   1   1   4  170.50   24.60   1
   1  -1   4  186.68   34.27   1
   1  -1   4  171.97   26.63   1
  -1  -1  -4  161.39   23.90   1
  -1  -1  -4  164.54   23.90   1
   1   1   3 1985.96  268.95   1
   1   1   3 1864.73  253.47   1
   1  -1   3 1866.83  256.13   1
   1  -1   3 1970.55  268.39   1
  -1  -1  -3 1788.35  242.53   1
  -1  -1  -3 2248.75  304.48   1
   1   1   212599.73 1702.16   1
   1   1   213636.86 1842.31   1
  -1   1  -211835.90 1599.84   1
  -1   1  -214239.52 1925.00   1
   1  -1   213643.87 1843.71   1
   1  -1   212767.92 1726.68   1
   1   1   1 1117.02  152.21   1
   1   1   1  988.78  133.85   1
  -1   1  -1 1249.46  170.01   1
  -1   1  -1 1221.43  166.50   1
   1  -1   1 1133.84  154.24   1
   1  -1   1 1112.11  151.72   1
  -1  -1  -1 1220.03  165.31   1
  -1  -1  -1 1266.28  171.20   1
   1   1   020854.73 2817.07   1
   1   1   014884.22 2011.19   1
  -1   1   019095.81 2579.51   1
  -1   1   024295.48 3281.68   1
   1  -1   020343.17 2748.40   1
   1  -1   021674.62 2927.79   1
  -1  -1   014926.27 2016.80   1
  -1  -1   019271.01 2603.34   1
   1   1  -117203.75 2325.13   1
   1   1  -119102.82 2580.91   1
  -1   1   118086.71 2443.56   1
  -1   1   116832.35 2273.98   1
   1  -1  -127091.53 3659.39   1
   1  -1  -121702.66 2931.30   1
  -1  -1   116797.31 2269.77   1
  -1  -1   119172.90 2590.02   1
   1   1  -2 8654.43 1169.57   1
   1   1  -2 6060.91  820.59   1
  -1   1   210168.08 1373.50   1
  -1   1   2 6009.75  812.19   1
   1  -1  -2 8255.00 1117.02   1
   1  -1  -2 7005.54  946.73   1
  -1  -1   2 8072.80 1091.79   1
  -1  -1   2 5620.13  761.03   1
   1   1  -330244.97 4085.45   1
   1   1  -338850.35 5249.42   1
  -1   1   334470.57 4656.58   1
  -1   1   337771.17 5101.56   1
  -1  -1   336453.73 4924.97   1
  -1  -1   331001.79 4188.47   1
   1   1  -428934.54 3910.26   1
   1   1  -431681.53 4280.27   1
  -1   1   432249.15 4355.95   1
  -1   1   427603.09 3728.76   1
  -1  -1   428338.89 3828.97   1
  -1  -1   431247.06 4222.10   1
  -1   1   5 3106.49  421.79  -1
  -1   1   5 2516.44  341.20  -1
   1  -1  -5 3006.28  408.34  -1
   1  -1  -5 2434.45  330.13  -1
  -1  -1   5 3013.99  410.58  -1
  -1  -1   5 2416.23  328.94  -1
  -1   1   6  427.82   61.04   1
  -1   1   6  320.60   45.13   1
   1  -1  -6  470.49   67.69   1
   1  -1  -6  320.18   44.99   1
   1   1  -7 6865.38  932.72  -1
   1   1  -7 6652.35  906.79  -1
  -1   1   7 9355.20 1264.88  -1
  -1   1   7 7911.62 1071.47  -1
   1  -1  -7 9733.61 1316.03  -1
   1  -1  -7 8219.96 1113.51  -1
  -1  -1   710735.70 1452.68  -1
  -1  -1   7 8752.54 1187.09  -1
   1   1  -813398.60 1818.48   1
   1   1  -8 8787.58 1192.70   1
  -1   1   814505.81 1962.84   1
  -1   1   814225.51 1923.60   1
   1  -1  -812067.15 1637.69   1
   1  -1  -814624.94 1978.96   1
  -1  -1   815739.16 2128.92   1
  -1  -1   815711.12 2126.82   1
   1   1  -9 1282.40  186.89   1
   1   1  -9 1351.07  190.47   1
  -1   1   9 1406.43  194.81   1
  -1   1   9 1281.00  175.47   1
   1  -1  -9 1313.93  183.25   1
   1  -1  -9 1032.93  148.35   1
  -1  -1   9 1426.05  196.56   1
  -1  -1   9 1423.25  198.81   1
   1   1 -10 2154.15  307.71   1
   1   1 -10 2021.70  281.71   1
   1  -1 -10 1828.99  258.02   1
   1  -1 -10 1958.63  270.99   1
  -1  -1  10 1222.13  169.37   1
  -1  -1  10 1991.57  275.96   1
   1   1 -11 1704.26  239.66   1
   1   1 -11 1898.37  275.68   1
  -1   1  11 1791.85  244.92   1
  -1   1  11 1738.60  240.85   1
   1  -1 -11 1620.87  231.95   1
   1  -1 -11 1669.92  233.14   1
  -1  -1  11 1799.56  250.52   1
  -1  -1  11 1779.24  245.06   1
   1   1 -12  476.52   93.27   1
   1   1 -12  419.90   69.87   1
  -1   1  12  470.98   66.78   1
  -1   1  12  352.20   55.36   1
   1  -1 -12  402.31   65.66   1
   1  -1 -12  377.15   71.27   1
   1   1 -13 3659.39  507.07   1
   1   1 -13 4364.36  613.94   1
  -1   1  13 3655.89  501.19   1
  -1   1  13 3876.63  526.90   1
   1  -1 -13 3739.28  515.48   1
   1  -1 -13 3966.32  553.67   1
  -1  -1  13 3732.97  513.73   1
  -1  -1  13 4622.24  629.64   1
   1   1 -14  768.04  137.91   1
   1   1 -14  531.53   88.65   1
  -1   1  14  467.55   66.92   1
  -1   1  14  601.75   90.12   1
   1  -1 -14  650.94  102.66   1
   1  -1 -14  687.52  117.24   1
  -1  -1  14  495.51   72.25   1
  -1  -1  14  518.14   81.36   1
   1   1 -15  116.54   40.99   1
   1   1 -15  113.24   61.53   1
  -1   1  15  101.05   18.15   1
  -1   1  15  127.75   29.08   1
  -1  -1  15   81.08   16.89   1
  -1  -1  15   92.64   27.54   1
   1   1 -16   39.52   32.24   1
   1   1 -16   42.26   60.76   1
  -1   1  16   14.65    6.94   1
  -1   1  16   30.41   18.01   1
   1  -1 -16   65.59   51.86   1
   1  -1 -16   10.86   30.55   1
  -1  -1  16   15.84    8.97   1
  -1  -1  16   17.31   18.57   1
   1   1 -17   55.71   38.19   1
   1   1 -17   30.62   60.55   1
  -1   1  17  119.06   21.02   1
  -1   1  17   45.62   19.62   1
   1  -1 -17   55.08   52.42   1
   1  -1 -17   30.90   42.12   1
  -1  -1  17  130.76   23.83   1
  -1  -1  17   44.43   21.79   1
  -1   1  18   64.75   14.51   1
  -1   1  18  115.14   30.41   1
   1  -1 -18  173.51   70.08   1
   1  -1 -18  135.04   55.08   1
  -1  -1  18  121.44   34.27   1
  -1  -1  18   57.11   14.79   1
   1   1 -19  539.52  118.15   1
   1   1 -19  530.62  122.14   1
  -1   1  19  549.54   79.68   1
  -1   1  19  403.22   71.27   1
   1  -1 -19  499.08  107.43   1
   1  -1 -19  623.75  124.11   1
  -1  -1  19  422.77   76.45   1
  -1  -1  19  538.47   79.40   1
   1   1 -20   46.18   62.44   1
   1   1 -20   71.62   65.80   1
  -1   1  20    3.22    7.85   1
  -1   1  20   -4.20   20.81   1
   1  -1 -20   85.84   57.32   1
   1  -1 -20   58.44   67.34   1
  -1  -1  20   10.09    8.62   1
  -1  -1  20  -11.63   23.55   1
   1   1 -21   93.20   84.30   1
   1   1 -21   97.27   67.55   1
  -1   1  21   27.19   12.12   1
  -1   1  21   67.13   30.34   1
   1  -1 -21   78.35   57.46   1
   1  -1 -21   83.53   81.85   1
  -1  -1  21   24.95   11.91   1
  -1  -1  21   50.03   31.67   1
   1   1 -22  130.20  100.63   1
   1   1 -22  102.31   76.52   1
  -1   1  22  136.58   27.40   1
  -1   1  22  181.85   48.77   1
   1  -1 -22  311.14  110.16   1
   1  -1 -22  167.27   67.41   1
  -1  -1  22  112.68   25.02   1
  -1  -1  22  136.65   48.98   1
   1   1 -23  165.87  119.62   1
   1   1 -23  200.14   94.88   1
  -1   1  23  291.24   68.89   1
  -1   1  23  266.78   46.04   1
   1   1 -24  -29.36   49.61   1
   1   1 -24  162.93  131.18   1
  -1   1  24   99.58   48.77   1
  -1   1  24   83.67   22.49   1
   1  -1 -24   75.19   98.67   1
   1  -1 -24   48.42   46.25   1
  -1  -1  24   57.18   46.60   1
  -1  -1  24   91.59   24.39   1
   1   1 -25  183.74   75.82   1
   1   1 -25  263.21  174.70   1
  -1   1  25  211.84   39.45   1
  -1   1  25  208.62   67.62   1
   1  -1 -25  186.82  141.83   1
   1  -1 -25  143.87   59.14   1
  -1  -1  25  194.46   39.80   1
  -1   1  26   37.49   40.50   1
  -1   1  26   22.56   15.98   1
   1  -1 -26   66.36   80.94   1
   1  -1 -26   32.31   32.66   1
  -1   1  27  364.05   65.80   1
   1  -1 -27   50.74   29.99   1
   1  -1 -27  175.40   52.35   1
   1   2  27  119.90   30.27   1
   1   2  27   93.48   30.34   1
  -1  -2 -27   24.60   23.13   1
  -1  -2 -27   50.88   21.02   1
   1   2  26   30.34   22.07   1
   1   2  26   51.93   20.67   1
  -1  -2 -26   30.41   22.99   1
  -1  -2 -26   -6.80   22.14   1
   1   2  25   36.65   19.20   1
   1   2  25   11.70   22.49   1
  -1  -2 -25   22.28   21.93   1
  -1  -2 -25   22.99   23.69   1
   1   2  24   36.02   24.53   1
   1   2  24   71.13   19.97   1
  -1  -2 -24   70.15   30.97   1
  -1  -2 -24   37.21   63.42   1
   1   2  23   30.13   23.76   1
   1   2  23   29.01   13.10   1
   1  -2  23   27.40   18.15   1
  -1  -2 -23   25.86   23.13   1
  -1  -2 -23   90.82   82.62   1
   1   2  22   34.90   22.91   1
   1   2  22   25.86   12.05   1
  -1   2 -22   95.65  103.43   1
   1  -2  22   38.12   17.94   1
  -1  -2 -22   14.16   72.53   1
  -1  -2 -22   12.47   22.91   1
   1   2  21   36.09   23.76  -1
   1   2  21   42.05   13.66  -1
  -1   2 -21   67.34   94.74  -1
  -1   2 -21   69.66   50.60  -1
   1  -2  21   62.72   40.64  -1
   1  -2  21   21.09   13.45  -1
  -1  -2 -21   76.59   32.94  -1
  -1  -2 -21   70.64   89.91  -1
  -1   2 -20   16.68   39.10   1
  -1   2 -20   46.53   74.21   1
   1  -2  20   10.93   31.81   1
   1  -2  20    8.90   11.00   1
  -1  -2 -20   -6.24   20.25   1
  -1  -2 -20   47.86   71.83   1
   1   2  19 1243.16  173.23   1
   1   2  19 1243.16  180.03   1
  -1   2 -19 1156.96  210.72   1
  -1   2 -19 1035.03  170.99   1
   1  -2  19 1119.12  160.97   1
   1  -2  19 1255.77  192.29   1
  -1  -2 -19  991.58  147.02   1
  -1  -2 -19 1266.28  210.51   1
   1   2  18  400.42   58.79   1
   1   2  18  357.67   60.55   1
  -1   2 -18  132.72  -48.49   1
  -1   2 -18  280.03   82.83   1
  -1  -2 -18  231.32   70.50   1
  -1  -2 -18  237.35   45.48   1
   1   2  17   67.90   13.81   1
   1   2  17  107.08   26.77   1
  -1   2 -17   55.71   35.32   1
  -1   2 -17  164.82   58.65   1
   1  -2  17   72.18   28.73   1
  -1  -2 -17   76.17   23.69   1
  -1  -2 -17   99.37   46.67   1
   1   2  16 1800.26  246.95   1
   1   2  16 1999.98  278.06   1
  -1   2 -16 1668.52  253.61   1
  -1   2 -16 1357.38  203.36   1
   1  -2  16 1093.89  155.01   1
   1  -2  16 1848.61  263.91   1
  -1  -2 -16 1599.14  237.14   1
  -1  -2 -16 1369.99  195.30   1
   1   2  15 1563.40  214.57   1
   1   2  15 1871.74  259.91   1
  -1   2 -15 1474.41  217.03   1
  -1   2 -15 1228.44  190.33   1
   1  -2  15 1805.87  256.48   1
   1  -2  15 1814.98  251.29   1
  -1  -2 -15 1360.88  191.59   1
  -1  -2 -15 1840.21  263.77   1
   1   2  14   47.44   10.37   1
   1   2  14   93.13   21.37   1
  -1   2 -14  113.10   36.23   1
  -1   2 -14   57.74   34.69   1
   1  -2  14   48.98   12.89   1
   1  -2  14   72.39   23.97   1
  -1  -2 -14   84.09   30.55   1
  -1  -2 -14   75.05   19.83   1
   1   2  13    4.27   10.72   1
   1   2  13    5.40    4.84   1
  -1   2 -13    9.95   23.76   1
  -1   2 -13   25.79   28.80   1
   1  -2  13   25.44   17.52   1
   1  -2  13   -0.35    6.38   1
  -1  -2 -13   11.84   12.96   1
  -1  -2 -13   34.41   22.84   1
   1  -2  12  267.48   72.25   1
   1  -2  12  280.17   48.07   1
  -1  -2 -12  218.71   41.27   1
  -1  -2 -12  190.12   32.02   1
   1   2  11   98.32   16.05   1
   1   2  11  155.01   26.07   1
  -1   2 -11  163.49   36.30   1
  -1   2 -11  167.41   37.49   1
   1  -2  11  157.67   31.32   1
   1  -2  11  129.92   52.91   1
  -1  -2 -11  118.01   22.21   1
  -1  -2 -11  161.60   32.45   1
   1   2  10  292.22   41.84   1
   1   2  10  293.41   43.45   1
  -1   2 -10  350.73   60.06   1
  -1   2 -10  321.44   54.87   1
   1  -2  10  282.41   68.39   1
   1  -2  10  312.54   50.24   1
  -1  -2 -10  357.74   55.43   1
  -1  -2 -10  266.85   40.57   1
   1   2   9  217.52   31.39   1
   1   2   9  191.24   29.22   1
  -1   2  -9  146.88   31.60   1
  -1   2  -9  169.94   35.95   1
   1  -2   9  152.70   52.28   1
   1  -2   9  182.13   32.17   1
  -1  -2  -9  190.54   32.17   1
  -1  -2  -9  138.26   22.63   1
   1   2   8  324.59   46.32   1
   1   2   8  126.42  -18.99   1
  -1   2  -8  340.57   55.50   1
  -1   2  -8  364.82   59.35   1
   1  -2   8  299.51   46.81   1
   1  -2   8  431.32   80.73   1
  -1  -2  -8  315.13   45.62   1
  -1  -2  -8  369.51   54.17   1
   1   2   7    3.64    3.15   1
   1   2   7    6.59    4.77   1
  -1   2  -7   -0.63   13.73   1
  -1   2  -7    4.91   12.61   1
   1  -2   7   -0.35    7.50   1
   1  -2   7   27.19   31.81   1
   1   2   6  501.68   69.03   1
   1   2   6  546.88   74.98   1
  -1   2  -6  476.94   71.20   1
  -1   2  -6  390.89   59.64   1
   1  -2   6  519.06   74.98   1
   1  -2   6  504.34   85.91   1
  -1  -2  -6  600.98   82.76   1
  -1  -2  -6  421.51   59.56   1
   1   2   517519.10 2367.18   1
   1   2   515725.14 2124.72   1
  -1   2  -511394.42 1543.08   1
  -1   2  -514204.48 1923.60   1
  -1  -2  -517035.57 2301.31   1
  -1  -2  -512606.74 1704.26   1
   1   2   4  763.13  103.22   1
   1   2   4  791.86  107.43   1
  -1   2  -4  737.20  103.57   1
  -1   2  -4  861.24  120.95   1
   1  -2   4  971.96  134.62   1
   1  -2   4  823.40  122.07   1
  -1  -2  -4  814.99  110.44   1
  -1  -2  -4  840.92  114.57   1
  -1   2  -3   27.33   10.23   1
  -1   2  -3   47.86   11.56   1
   1  -2   3   78.49   25.44   1
   1  -2   3   37.21    9.18   1
  -1   2  -2  865.44  119.41  -1
  -1   2  -2  845.82  117.24  -1
   1  -2   2 1147.85  161.46  -1
   1  -2   2  892.77  122.70  -1
  -1   2  -1 3487.00  473.16   1
  -1   2  -1 4297.08  582.12   1
   1  -2   1 3166.05  431.60   1
   1  -2   1 4070.74  551.15   1
  -1  -2  -1 3093.17  418.36   1
  -1  -2  -1 4560.57  616.46   1
   1   2   0 3348.25  454.02   1
   1   2   0 3296.39  447.79   1
  -1   2   0 3551.47  480.58   1
  -1   2   0 3323.02  450.52   1
   1  -2   0 3684.62  498.66   1
   1  -2   0 2988.76  405.88   1
  -1  -2   0 3027.30  410.02   1
  -1  -2   0 3007.68  407.00   1
   1   2  -1 1539.58  211.70   1
   1   2  -1 1584.43  216.47   1
  -1   2   1 1696.55  229.71   1
  -1   2   1 1606.85  218.29   1
   1  -2  -1 1210.92  163.91   1
   1  -2  -1 1437.97  195.65   1
  -1  -2   1 1525.56  207.85   1
  -1  -2   1 1372.10  186.54   1
   1   2  -2 2324.43  318.50   1
   1   2  -2 2522.75  343.58   1
   1  -2  -2 3173.06  429.43   1
   1  -2  -2 3238.93  437.70   1
  -1  -2   2 2597.73  353.26   1
  -1  -2   2 2276.08  308.97   1
   1   2  -3 8240.98 1117.72  -1
   1   2  -3 8163.90 1105.81  -1
  -1   2   310238.16 1384.71  -1
  -1   2   3 7077.71  956.54  -1
   1  -2  -3 8941.75 1208.12  -1
   1  -2  -3 8037.76 1086.18  -1
  -1  -2   3 7329.99  991.58  -1
  -1  -2   3 8619.40 1166.77  -1
   1   2  -4 4725.95  642.46   1
   1   2  -4 4662.88  636.78   1
  -1   2   4 8304.05 1121.22   1
  -1   2   4 4716.14  638.33   1
   1  -2  -4 6234.70  845.12   1
   1  -2  -4 5655.86  764.53   1
  -1  -2   4 6298.47  852.83   1
  -1  -2   4 5084.04  690.11   1
   1   2  -5 1105.10  158.86   1
   1   2  -5 1250.86  174.14   1
  -1   2   5 1740.00  235.60   1
  -1   2   5 1266.98  173.16   1
   1  -2  -5 2040.62  276.38   1
   1  -2  -5 1398.72  190.54   1
  -1  -2   5 1276.79  176.80   1
  -1  -2   5 2248.05  306.30   1
   1   2  -6 1451.28  207.01   1
   1   2  -6 1290.11  180.17   1
  -1   2   6 1331.45  182.13   1
  -1   2   6 1138.74  154.87   1
   1  -2  -6 1362.99  186.54   1
   1  -2  -6 1057.45  143.94   1
  -1  -2   6  927.11  128.87   1
   1   2  -7  584.30   94.53   1
   1   2  -7  366.15   57.18   1
  -1   2   7  397.40   56.90   1
  -1   2   7  100.70  -15.28   1
   1  -2  -7   37.77   -6.80   1
   1  -2  -7  458.09  -65.80   1
   1   2  -8 5944.58  817.09   1
   1   2  -8 5119.08  698.66   1
  -1   2   8 5005.56  677.50   1
   1  -2  -8 5058.11  686.75   1
   1  -2  -8 4187.06  571.61   1
  -1  -2   8 5565.47  755.42   1
  -1  -2   8 5136.60  699.64   1
   1   2  -9  132.51   29.99  -1
   1   2  -9  174.14   47.93  -1
  -1   2   9  222.00   31.95  -1
  -1   2   9  120.81   21.51  -1
  -1  -2   9  129.50  -25.44  -1
  -1  -2   9  335.18  -49.40  -1
   1   2 -10  304.06   68.46   1
   1   2 -10  244.43   45.90   1
  -1  -2  10  259.00   43.38   1
  -1  -2  10  285.98   42.75   1
   1   2 -11 1182.89  172.25   1
   1   2 -11 1611.06  244.15   1
  -1   2  11 1030.82  144.43   1
  -1   2  11 1049.04  144.01   1
   1  -2 -11 1180.09  166.92   1
   1  -2 -11 1181.49  173.44   1
  -1  -2  11 1121.92  160.26   1
  -1  -2  11 1035.73  144.36   1
   1   2 -12 2014.00  299.44   1
   1   2 -12 1598.44  230.62   1
  -1   2  12 1683.23  229.92   1
  -1   2  12 1583.03  219.76   1
   1  -2 -12 1676.23  235.53   1
   1  -2 -12 1768.73  254.59   1
  -1  -2  12 1533.97  216.82   1
  -1  -2  12 1836.00  252.56   1
   1   2 -13  362.01   88.72   1
   1   2 -13  404.90   73.09   1
  -1   2  13  307.57   49.05   1
  -1   2  13  323.33   46.74   1
   1  -2 -13  327.40   57.74   1
   1  -2 -13  405.60   76.52   1
  -1  -2  13  339.59   51.16   1
  -1  -2  13  307.43   53.05   1
   1  -2 -14 2137.33  300.84   1
   1  -2 -14 2480.00  355.08   1
  -1  -2  14 1972.65  278.34   1
  -1  -2  14 2056.74  283.25   1
   1   2 -15  154.87   48.84   1
   1   2 -15  283.74   85.42   1
  -1   2  15  134.97   28.38   1
  -1   2  15  197.27   30.55   1
   1  -2 -15  122.56   40.22   1
   1  -2 -15  210.02   57.81   1
  -1  -2  15  147.86   34.62   1
  -1  -2  15  180.10   30.41   1
   1   2 -16 1285.90 -201.19   1
   1   2 -16 2945.31  438.19   1
  -1   2  16 2600.53  354.87   1
  -1   2  16 2262.77  314.08   1
   1  -2 -16 2442.86  346.11   1
   1  -2 -16 2812.87  403.22   1
  -1  -2  16 2346.16  330.62   1
  -1  -2  16 2697.94  370.42   1
   1   2 -17   30.27   45.20   1
   1   2 -17   -7.43   58.79   1
  -1   2  17  100.63   18.15   1
  -1   2  17   33.29   17.73   1
   1  -2 -17   54.66   44.08   1
   1  -2 -17   12.12   36.93   1
  -1  -2  17   32.38   22.70   1
  -1  -2  17   87.03   19.06   1
   1   2 -18   83.11   61.60   1
   1   2 -18  104.13   71.34   1
  -1   2  18   53.89   23.34   1
  -1   2  18   36.65   10.51   1
  -1  -2  18   63.00   28.45   1
   1   2 -19   23.55   58.86   1
   1   2 -19   24.25   64.40   1
  -1   2  19    4.55    7.36   1
  -1   2  19    8.13   17.80   1
   1  -2 -19  105.75   58.09   1
   1  -2 -19   20.95   38.47   1
  -1  -2  19    5.75   24.32   1
  -1  -2  19    4.84    8.06   1
   1   2 -20    3.43   62.79   1
   1   2 -20  169.51   90.54   1
  -1   2  20   67.97   27.82   1
  -1   2  20   73.58   16.68   1
   1  -2 -20   89.84   66.43   1
   1  -2 -20   69.73   40.22   1
   1   2 -21   74.63   66.43  -1
   1   2 -21  138.82   95.65  -1
   1  -2 -21  146.18   54.52  -1
   1  -2 -21  164.05   85.63  -1
  -1  -2  21   88.93   21.65  -1
  -1  -2  21  134.13   48.28  -1
   1   2 -22 1339.16  253.54   1
   1   2 -22 1480.01  292.22   1
  -1   2  22 1578.82  234.06   1
  -1   2  22 1470.20  205.88   1
   1  -2 -22 1681.83  283.04   1
   1  -2 -22 1274.69  200.21   1
  -1  -2  22 1401.53  200.42   1
  -1  -2  22 1775.74  274.49   1
   1   2 -23   95.09   74.84   1
   1   2 -23   35.53  112.47   1
  -1   2  23   45.41   31.53   1
  -1   2  23   20.53   12.61   1
   1  -2 -23   45.20   42.96   1
   1  -2 -23   34.76   82.41   1
  -1  -2  23    1.75   12.68   1
   1   2 -24   21.02  138.68   1
   1   2 -24   19.20   56.69   1
  -1   2  24   79.54   37.70   1
  -1   2  24   84.16   20.88   1
   1  -2 -24   42.19   82.48   1
   1  -2 -24   36.65   35.81   1
  -1  -2  24   75.75   23.76   1
  -1   2  25  223.47   40.99   1
  -1   2  25  161.95   49.75   1
   1  -2 -25   73.44   33.92   1
   1  -2 -25   73.86   69.17   1
   1  -2 -26   71.97  -29.57   1
   1  -2 -26  349.05  -68.25   1
  -1   2  27  155.22   43.31   1
  -1   2  27  266.92   49.89   1
   1  -2 -27   32.02   22.99   1
   1  -2 -27  106.66   35.88   1
  -1   2  28  188.23   49.47   1
  -1   2  28  286.40   52.56   1
   1  -2 -28  101.40   30.55   1
   1  -2 -28   31.60   24.53   1
   1   3  25  798.17  116.05   1
   1   3  25  620.25   94.11   1
  -1  -3 -25  725.29 -107.99   1
  -1  -3 -25   96.99  -29.08   1
   1   3  24    9.04   14.58   1
   1   3  24    8.20   15.07   1
  -1  -3 -24    6.87   18.99   1
  -1  -3 -24   -0.28   13.17   1
   1   3  23  181.71   32.66   1
   1   3  23  151.93   32.31   1
  -1  -3 -23  183.74   38.26   1
  -1  -3 -23   96.64   55.57   1
   1  -3  22   23.90   16.05   1
   1   3  21  291.80   49.05   1
   1   3  21  410.09   62.16   1
   1  -3  21  348.56   60.06   1
  -1  -3 -21  356.27   60.41   1
  -1  -3 -21  330.48   98.74   1
   1   3  20  134.62   29.36   1
   1   3  20  162.02   28.24   1
  -1   3 -20   56.55  103.99   1
  -1   3 -20  122.63   60.90   1
   1  -3  20  122.56   52.63   1
   1  -3  20  152.49   33.64   1
  -1  -3 -20  188.23   43.52   1
  -1  -3 -20   99.37   74.49   1
   1   3  19  793.97  112.26   1
   1   3  19  751.22  109.67   1
  -1   3 -19  745.61  164.54   1
  -1   3 -19  683.53  133.85   1
   1  -3  19  803.08  119.83   1
   1  -3  19  854.23  146.88   1
  -1  -3 -19  847.22  153.12   1
  -1  -3 -19 1032.93  152.35   1
   1   3  18  138.05   26.35   1
   1   3  18  124.74   21.65   1
  -1   3 -18  113.10   44.92   1
  -1   3 -18  123.26   73.30   1
   1  -3  18  145.48   44.85   1
   1  -3  18   99.44   23.55   1
  -1  -3 -18  182.69   38.68   1
   1   3  17  165.31   29.15   1
   1   3  17  226.14   34.90   1
  -1   3 -17  275.54   86.12   1
  -1   3 -17  138.82   47.09   1
   1  -3  17  260.61   43.94   1
   1  -3  17  186.40   48.00   1
  -1  -3 -17  233.00   41.13   1
  -1  -3 -17  143.03   58.16   1
   1   3  16  129.29   21.58   1
   1   3  16  150.03   26.63   1
  -1   3 -16  118.85   40.71   1
  -1   3 -16  188.30   64.82   1
   1  -3  16  205.88   46.95   1
   1  -3  16  103.50   21.86   1
  -1  -3 -16  271.48   62.51   1
  -1  -3 -16  181.36   32.80   1
   1   3  15 1786.95  244.22   1
   1   3  15 1675.53  230.69   1
  -1   3 -15 1554.99  230.76   1
  -1   3 -15 1754.71  266.71   1
   1  -3  15 1819.18  263.21   1
  -1  -3 -15 1887.86  270.56   1
  -1  -3 -15 1936.21  267.34   1
   1   3  14 1029.42  141.62   1
   1   3  14  902.58  125.72   1
  -1   3 -14  862.64  137.35   1
  -1  -3 -14 1093.19  152.77   1
  -1  -3 -14 1133.84  167.41   1
   1   3  13  501.05   70.15   1
   1   3  13  480.02   67.97   1
  -1   3 -13  449.61   78.91   1
  -1   3 -13  683.38  115.00   1
   1  -3  13  507.91   74.42   1
   1  -3  13  607.35   93.97   1
  -1  -3 -13  684.23  105.18   1
  -1  -3 -13  663.20   94.04   1
   1   3  12    4.84    4.20   1
   1   3  12   10.65    6.17   1
  -1   3 -12  -10.02   20.39   1
  -1   3 -12   11.77   27.40   1
   1  -3  12    7.71    6.80   1
   1  -3  12   24.81   16.47   1
  -1  -3 -12  -10.93   22.63   1
  -1  -3 -12    4.13    7.22   1
   1   3  11  654.02   90.12   1
   1   3  11  654.09   90.40   1
  -1   3 -11  782.75  123.12   1
  -1   3 -11  662.15  102.94   1
   1  -3  11  836.01  122.98   1
   1  -3  11  637.34   91.73   1
  -1  -3 -11  863.34  124.53   1
  -1  -3 -11  925.71  127.89   1
   1   3  10   99.58   15.56   1
   1   3  10   79.82   12.61   1
  -1   3 -10   91.45   25.72   1
  -1   3 -10  150.31   36.65   1
   1  -3  10  139.59   28.10   1
   1  -3  10   67.41   47.51   1
   1   3   9  315.55   44.01   1
   1   3   9  354.59   49.19   1
  -1   3  -9  252.70   46.88   1
  -1   3  -9  224.24   42.40   1
   1  -3   9  197.41   58.51   1
   1  -3   9  271.97   44.78   1
  -1  -3  -9  354.87   49.05   1
  -1  -3  -9  270.63   42.47   1
   1   3   8  577.15   78.84   1
   1   3   8  471.75   64.68   1
  -1   3  -8  402.94   65.52   1
  -1   3  -8  370.00   58.86   1
   1  -3   8  437.91   66.01   1
   1  -3   8  330.62   72.60   1
  -1  -3  -8  366.64   53.40   1
  -1  -3  -8  552.27   75.12   1
   1   3   7   32.52    5.40  -1
   1   3   7   32.59    4.77  -1
   1  -3   7   56.13   14.58  -1
   1  -3   7   21.44   37.07  -1
  -1  -3  -7   66.36   13.66  -1
  -1  -3  -7   32.31    4.91  -1
   1  -3   6  136.30   44.36   1
   1  -3   6  106.31   19.97   1
  -1   3  -5   94.32   21.72   1
  -1   3  -5   85.49   18.36   1
   1  -3   5  108.41   19.48   1
   1  -3   5  133.78   40.78   1
  -1   3  -4 3825.47  521.51   1
  -1   3  -4 3709.14  506.65   1
   1  -3   4 3792.53  515.76   1
   1  -3   4 3634.86  503.92   1
  -1   3  -3   45.90   11.84   1
  -1   3  -3   60.34   15.00   1
   1  -3   3   74.91   31.46   1
   1  -3   3   55.29   11.77   1
  -1   3  -2 2566.90  351.01   1
  -1   3  -2 3282.38  446.46   1
   1  -3   2 2772.22  384.93   1
   1  -3   2 2694.44  366.08   1
   1   3   1 1564.81  212.40   1
   1   3   1 1256.47  171.55   1
  -1   3  -1 1506.64  205.53   1
  -1   3  -1 1225.64  169.02   1
   1  -3   1 1299.22  177.36   1
   1  -3   1 1302.72  185.35   1
  -1  -3  -1 1234.75  167.48   1
  -1  -3  -1 1172.38  159.00   1
   1   3   0  699.57   96.85   1
   1   3   0  707.07   98.60   1
  -1   3   0  925.71  126.14   1
  -1   3   0  649.40   90.68   1
  -1  -3   0  768.04  105.25   1
  -1  -3   0  847.22  115.49   1
   1   3  -1  139.17   23.97   1
   1   3  -1  171.27   28.52   1
  -1   3   1  150.59   23.27   1
  -1   3   1  342.46  -47.02   1
   1   3  -2  947.43  133.92   1
   1   3  -2  826.20  116.05   1
  -1   3   2  849.33  116.47   1
  -1   3   2 1133.14  156.27   1
   1  -3  -2  960.75  133.99   1
   1  -3  -2 1608.95 -217.66   1
  -1  -3   2 1306.92  178.27   1
  -1  -3   2  840.92  116.26   1
   1   3  -3 5854.88  795.37   1
  -1   3   3 7119.76  963.55   1
  -1   3   3 6056.70  819.19   1
   1  -3  -3 6656.56  901.18   1
   1  -3  -3 5568.97  752.62   1
  -1  -3   3 6466.65  875.25   1
   1   3  -4  589.69   85.63   1
   1   3  -4  716.18  107.71   1
  -1   3   4  656.48   90.40   1
  -1   3   4  699.92   95.37   1
   1  -3  -4  676.66   91.94   1
   1  -3  -4  565.52   77.50   1
  -1  -3   4  887.87  122.49   1
  -1  -3   4  588.43   83.53   1
   1   3  -5 1355.28  195.79   1
   1   3  -5 1042.04  147.30   1
  -1   3   5 1135.24  153.89   1
  -1   3   5 1165.37  158.72   1
   1  -3  -5 1358.08  184.09   1
   1  -3  -5 1052.55  142.61   1
  -1  -3   5 1210.92  166.43   1
  -1  -3   5 1048.34  146.04   1
   1   3  -6 4955.10  676.38   1
   1   3  -6 6379.75  875.25   1
  -1   3   6 5177.24  699.71   1
  -1   3   6 5261.33  711.98   1
   1  -3  -6 5723.84  773.64   1
   1  -3  -6 5070.03  685.63   1
  -1  -3   6 5327.21  722.49   1
  -1  -3   6 4863.30  661.59   1
   1   3  -7  332.58   55.01   1
   1   3  -7  378.97   71.83   1
   1  -3  -7  294.67   44.99   1
   1  -3  -7  502.24   74.77   1
  -1  -3   7  288.57   42.40   1
  -1  -3   7  322.00   49.47   1
  -1   3   8   31.60    8.41   1
  -1   3   8   42.61    6.66   1
   1  -3  -8   47.02   18.64   1
   1  -3  -8   45.76   11.84   1
  -1  -3   8   80.59   14.79   1
  -1  -3   8   36.51   12.82   1
  -1   3   9   76.24   14.09   1
  -1   3   9  109.04   16.19   1
   1  -3  -9   73.72   23.69   1
   1  -3  -9   86.26   19.27   1
  -1  -3   9  143.87   23.62   1
  -1  -3   9   89.98   20.60   1
   1   3 -10  598.66  107.29   1
   1   3 -10  446.74   74.49   1
  -1   3  10  464.05   65.94   1
  -1   3  10  457.18   63.21   1
   1  -3 -10  575.96   83.46   1
   1  -3 -10  542.18   82.90   1
  -1  -3  10  474.00   72.39   1
  -1  -3  10  552.41   78.98   1
   1   3 -11  287.94   71.34   1
   1   3 -11  181.71   43.45   1
  -1   3  11  248.70   35.39   1
  -1   3  11  210.58   33.29   1
   1  -3 -11  256.06   44.57   1
   1  -3 -11  259.07   48.07   1
  -1  -3  11  201.05   37.28   1
  -1  -3  11  335.53   50.03   1
   1   3 -12   28.45   45.76   1
   1   3 -12   41.42   30.90   1
  -1   3  12   33.43   11.42   1
  -1   3  12   30.62    7.29   1
  -1  -3  12   34.97   10.30   1
  -1  -3  12   17.59   15.91   1
   1   3 -13   98.60   38.89   1
   1   3 -13   69.87   53.19   1
  -1   3  13   69.94   12.33   1
  -1   3  13   49.05   13.88   1
   1  -3 -13   53.12   28.94   1
   1  -3 -13   80.52   32.94   1
  -1  -3  13   42.54   11.49   1
  -1  -3  13   65.03   23.34   1
   1   3 -14  617.72  120.25   1
   1   3 -14  517.65   96.28   1
  -1   3  14  415.90   61.81   1
  -1   3  14  566.36   79.19   1
   1  -3 -14  473.02   78.35   1
   1  -3 -14  466.15   80.03   1
  -1  -3  14  669.23   96.14   1
  -1  -3  14  515.06   83.18   1
  -1   3  15  355.01   50.88  -1
  -1   3  15  342.32   52.91  -1
   1  -3 -15  451.50   79.47  -1
   1  -3 -15  367.55   64.54  -1
   1   3 -16  737.20  135.53   1
   1   3 -16  707.07  137.42   1
   1  -3 -16  784.86  124.67   1
   1  -3 -16  609.87   95.79   1
   1   3 -17  341.34   89.77   1
   1   3 -17  258.79   81.01   1
  -1   3  17  308.97   51.02   1
  -1   3  17  266.43   39.94   1
   1  -3 -17  331.60   63.63   1
   1  -3 -17  316.32   71.20   1
  -1  -3  17  292.15   47.37   1
  -1  -3  17  347.37   66.78   1
   1   3 -18  490.32  125.37   1
   1   3 -18  307.50   92.64   1
  -1   3  18  433.00   62.86   1
  -1   3  18  453.46   71.76   1
   1  -3 -18  414.64   73.09   1
   1  -3 -18  483.32   97.48   1
  -1  -3  18  445.55   69.03   1
  -1  -3  18  433.07   81.92   1
   1   3 -19  161.67   90.68   1
   1   3 -19  108.69   64.89   1
  -1   3  19  184.16   38.05   1
  -1   3  19  208.62   32.94   1
  -1  -3  19  189.14   55.85   1
  -1  -3  19  264.68   45.83   1
   1   3 -20  241.55  119.97   1
   1   3 -20  250.38   95.51   1
  -1   3  20  361.24   54.31   1
  -1   3  20  365.24   65.31   1
   1  -3 -20  333.07   87.81   1
   1  -3 -20  243.17   55.64   1
  -1  -3  20  352.62   86.40   1
  -1  -3  20  408.05   66.36   1
   1   3 -21  271.06  137.56   1
   1   3 -21  234.20   90.75   1
  -1   3  21  297.68   58.37   1
  -1   3  21  273.65   43.52   1
   1  -3 -21  194.53   51.65   1
   1  -3 -21  290.12   89.56   1
  -1  -3  21  241.34   44.92   1
  -1  -3  21  316.68   85.84   1
   1  -3 -22  147.86   84.65   1
   1  -3 -22   70.71   30.62   1
  -1  -3  22   95.79   25.23   1
  -1  -3  22  102.80   58.65   1
   1   3 -23  214.01  174.21   1
  -1   3  23   57.18   16.33   1
  -1   3  23   91.87   33.01   1
   1  -3 -23   60.90   30.90   1
   1  -3 -23   39.03   70.15   1
  -1  -3  23   35.53   18.57   1
  -1  -3  23   53.47   56.55   1
  -1   3  24  455.64   69.52   1
  -1   3  24  424.87   75.19   1
  -1   3  25    8.83   21.51   1
  -1   3  25    7.50   12.96   1
   1  -3 -25   12.12   20.46   1
   1  -3 -25   14.44   20.81   1
  -1   3  26  121.72   26.70   1
  -1   3  26   72.32   26.77   1
   1  -3 -26   54.24   24.95   1
   1  -3 -26   36.93   23.62   1
  -1   3  27    6.38   13.52   1
  -1   3  27    5.12   15.35   1
   1   4  23  433.00   64.19   1
   1   4  23  394.95   59.56   1
   1   4  22  550.94   80.24   1
   1   4  22  456.97   67.76   1
   1   4  21   10.72   10.23   1
   1   4  21    9.11    8.13   1
  -1  -4 -21    6.66    6.17   1
  -1  -4 -21   13.88   36.79   1
   1   4  20   11.21    7.85   1
   1   4  20   11.70   11.07   1
  -1   4 -20  145.48  138.26   1
   1  -4  20   11.35   14.65   1
  -1  -4 -20   14.86    6.52   1
  -1  -4 -20  -18.85   53.61   1
   1   4  19  583.53   84.65   1
   1   4  19  480.72   69.59   1
  -1   4 -19  569.30  173.23   1
   1  -4  19  585.70  109.67   1
   1  -4  19  463.70   76.45   1
  -1  -4 -19  525.15   74.07   1
  -1  -4 -19  568.46  118.29   1
   1   4  18 1931.31  265.59   1
   1   4  18 1725.98  237.00   1
   1  -4  18 1828.29  276.80   1
   1  -4  18 1890.66  267.13   1
   1   4  17  153.61   26.07   1
   1   4  17  145.48   23.76   1
  -1   4 -17  -10.30   71.55   1
   1  -4  17  122.07   44.36   1
   1  -4  17  139.45   29.78   1
  -1  -4 -17  110.02   49.82   1
  -1  -4 -17  136.58   21.16   1
   1   4  16    8.13    7.08   1
   1   4  16    3.71    5.96   1
  -1   4 -16  101.19   64.89   1
  -1   4 -16    9.25   28.59   1
   1  -4  16   10.79   23.69   1
   1  -4  16    7.29    9.53   1
  -1  -4 -16    2.73    3.08   1
  -1  -4 -16   30.76   40.99   1
   1   4  15  248.70   36.51   1
   1   4  15  192.08   28.73   1
  -1   4 -15  226.42   58.44   1
  -1   4 -15  194.95   70.57   1
   1  -4  15  291.38   56.62   1
   1  -4  15  207.71   36.51   1
  -1  -4 -15  244.36   57.32   1
  -1  -4 -15  204.97   29.08   1
  -1   4 -14   12.33   44.29   1
  -1   4 -14   -1.05   27.05   1
   1  -4  14   23.76   18.43   1
   1  -4  14   -2.52    6.87   1
   1   4  13  376.73   52.63   1
   1   4  13  448.07   61.88   1
  -1   4 -13  489.83   96.99   1
  -1   4 -13  389.90   72.25   1
   1  -4  13  462.08   75.75   1
   1  -4  13  364.19   56.13   1
  -1  -4 -13  543.58   84.65   1
  -1  -4 -13  461.03   63.00   1
   1   4  12  351.08   48.84   1
   1   4  12  302.94   41.56   1
  -1   4 -12  277.71   56.48   1
  -1   4 -12  386.05   80.80   1
   1  -4  12  360.82   60.90   1
   1  -4  12  348.21   53.40   1
   1   4  11    3.08    3.22   1
   1   4  11    2.31    1.33   1
  -1   4 -11   20.39   30.06   1
  -1   4 -11    0.56   17.80   1
   1  -4  11    0.00    6.17   1
   1  -4  11    9.11   12.19   1
  -1  -4 -11   13.52   13.17   1
  -1  -4 -11    0.28    4.63   1
  -1   4 -10 1320.24  190.68   1
  -1   4 -10 1612.46  236.86   1
  -1   4  -9   37.00   18.50   1
  -1   4  -9   22.21   25.02   1
   1  -4   9   40.57   10.79   1
  -1   4  -8    5.33   15.63   1
  -1   4  -8   44.99   25.02   1
   1  -4   8    3.36    9.88   1
   1  -4   8    4.70    5.54   1
  -1   4  -7    6.31   18.64   1
  -1   4  -7   13.88   13.52   1
   1  -4   7   20.95    7.36   1
   1  -4   7    2.59    9.67   1
  -1   4  -6  735.10  111.49   1
  -1   4  -6  691.09  101.12   1
   1  -4   6  596.28  109.74   1
   1  -4   6  707.07  100.84   1
  -1   4  -5  177.64   31.74   1
  -1   4  -5  194.04   37.56   1
   1  -4   5  143.10   24.53   1
   1  -4   5  199.02   56.41   1
  -1   4  -4  826.20  119.83   1
  -1   4  -4  903.28  127.40   1
   1  -4   4  741.41  103.71   1
   1  -4   4  774.34  124.95   1
  -1   4  -3  229.92   39.17   1
  -1   4  -3  261.53   39.80   1
   1  -4   3  208.90   31.60   1
   1  -4   3  130.06   43.66   1
   1  -4   2   68.96   34.41   1
   1  -4   2   56.55   11.21   1
   1   4   1 2379.09  321.86   1
   1   4   1 2154.15  293.69   1
  -1   4  -1 2319.53  314.78   1
  -1   4  -1 1913.09  263.70   1
   1  -4   1 2433.75  330.76   1
   1  -4   1 1480.71  212.47   1
  -1  -4  -1 2256.46  305.32   1
  -1  -4  -1 2017.50  273.23   1
   1   4   0   29.22   15.70   1
   1   4   0   43.03    8.13   1
  -1   4   0   42.75    7.08   1
  -1   4   0   30.27   11.28   1
   1  -4   0   60.20   28.17   1
   1  -4   0   43.31    7.71   1
  -1  -4   0   34.34    6.45   1
  -1  -4   0   43.87    7.57   1
   1   4  -1 1220.73  167.69   1
   1   4  -1 1191.30  166.29   1
  -1   4   1  904.69  123.26   1
  -1   4   1 1181.49  163.49   1
   1  -4  -1 1072.17  154.03   1
   1  -4  -1  744.91  101.12   1
  -1  -4   1 1065.16  145.83   1
  -1  -4   1  754.02  103.43   1
  -1   4   2  698.10  100.63   1
  -1   4   2  859.84  119.34   1
   1  -4  -2 1030.82  139.59   1
  -1   4   3  324.31   46.53   1
  -1   4   3  438.26   64.47   1
   1  -4  -3  323.89   44.57   1
   1  -4  -3  288.92   39.45   1
  -1  -4   3  361.66   52.91   1
  -1  -4   3  332.44   47.30   1
  -1  -4   4  935.52  130.90   1
  -1  -4   4  613.31   85.49   1
   1   4  -5   15.28   15.00   1
   1   4  -5   12.75   16.82   1
  -1  -4   5    5.33    4.48   1
  -1  -4   5    0.00    8.41   1
   1   4  -6  625.36   95.58   1
   1   4  -6  706.37  106.59   1
  -1  -4   6  942.53  130.69   1
  -1  -4   6  764.53  109.60   1
   1   4  -7  256.69   49.68   1
   1   4  -7  263.49   49.68   1
  -1  -4   7  237.28   39.87   1
  -1  -4   7  178.62   27.96   1
   1   4  -8  866.14  132.23   1
   1   4  -8 1011.90  150.80   1
  -1  -4   8 1210.92  167.69   1
  -1  -4   8 1042.04  148.63   1
   1   4  -9   32.87   25.30   1
   1   4  -9   17.10   24.04   1
  -1  -4   9   14.79    7.01   1
  -1  -4   9    5.40   10.93   1
   1   4 -10 3074.25  433.07   1
   1   4 -10 3541.66  495.23   1
  -1  -4  10 3422.53  471.19   1
  -1  -4  10 3497.51  476.80   1
   1   4 -11   63.84   34.62   1
   1   4 -11  121.02   40.36   1
  -1   4  11   92.08   14.23   1
  -1   4  11  101.19   14.16   1
   1  -4 -11  121.44   18.57   1
   1  -4 -11  111.14   29.78   1
  -1  -4  11   91.45   18.08   1
   1   4 -12  247.86   59.92   1
   1   4 -12  267.76   62.86   1
  -1   4  12  291.80   41.56   1
  -1   4  12  266.50   36.72   1
   1  -4 -12  318.15   45.62   1
   1  -4 -12  304.20   47.58   1
   1   4 -13   52.28   40.78   1
   1   4 -13   50.31   45.62   1
  -1   4  13   42.75    8.13   1
  -1   4  13   43.38   10.09   1
   1  -4 -13   67.13   21.65   1
   1  -4 -13   49.19   12.26   1
  -1  -4  13   40.43   11.98   1
  -1  -4  13   51.30   21.23   1
   1   4 -14  541.27  105.75   1
   1   4 -14  668.53  126.91   1
  -1   4  14  613.87   87.25   1
  -1   4  14  633.21   87.46   1
   1  -4 -14  565.80   80.73   1
   1  -4 -14  519.62   81.50   1
  -1  -4  14  599.01   96.71   1
  -1  -4  14  711.98  102.59   1
   1   4 -15  299.65   80.17   1
   1   4 -15  404.62   98.25   1
  -1   4  15  401.47   58.86   1
  -1   4  15  407.07   57.67   1
   1  -4 -15  352.13   53.12   1
   1  -4 -15  446.53   76.80   1
  -1  -4  15  443.02   78.07   1
  -1  -4  15  374.63   57.88   1
   1   4 -16  443.79  111.42   1
   1   4 -16  223.05   70.64   1
  -1   4  16  290.19   44.71   1
  -1   4  16  226.91   34.06   1
   1  -4 -16  266.01   42.82   1
   1  -4 -16  438.19   77.92   1
  -1  -4  16  169.23  -30.62   1
  -1  -4  16  322.28   64.61   1
   1   4 -17  537.49  113.38   1
   1   4 -17  638.82  148.56   1
   1  -4 -17  721.09  118.43   1
   1  -4 -17  671.68   98.32   1
  -1  -4  17  713.38  120.04   1
  -1  -4  17  538.96   81.50   1
   1   4 -18   79.26   56.34   1
   1   4 -18  199.93   98.25   1
  -1   4  18  132.58   28.24   1
  -1   4  18  128.66   22.00   1
   1  -4 -18   57.18   52.00   1
   1  -4 -18  112.96   27.47   1
  -1  -4  18  118.08   26.28   1
  -1  -4  18  115.21   47.51   1
   1   4 -19   25.65   55.50   1
   1   4 -19   67.20  107.36   1
  -1   4  19   96.00   18.43   1
  -1   4  19   73.72   22.56   1
   1  -4 -19   80.31   24.95   1
   1  -4 -19   48.07   72.60   1
  -1  -4  19   58.09   46.04   1
  -1  -4  19  129.57   28.45   1
  -1   4  20   22.07   16.54   1
  -1   4  20    5.89    9.39   1
   1  -4 -20  -19.90   77.29   1
   1  -4 -20   17.66   15.49   1
  -1  -4  20   20.39   40.57   1
  -1  -4  20   17.87   13.59   1
   1   4 -21  306.51  166.36   1
  -1   4  21  369.51   55.08   1
  -1   4  21  335.25   54.94   1
   1  -4 -21  237.14   70.85   1
   1  -4 -21  292.29   50.31   1
  -1  -4  21  468.18   77.64   1
  -1   4  22    1.40   13.38   1
  -1   4  22   -4.48    9.04   1
   1  -4 -22   39.38   38.89   1
   1  -4 -22    7.08   15.35   1
  -1   4  23    3.22   11.98   1
  -1   4  23   15.21   10.79   1
  -1   4  24   41.35   15.00   1
  -1   4  24   46.53   13.95   1
   1   5  18   29.57    5.12   1
   1   5  18   47.37   10.16   1
  -1   5 -18   57.74  117.87   1
   1  -5  18   21.86   29.99   1
   1  -5  18   18.85   15.49   1
   1   5  17  805.18  109.11   1
   1   5  17  619.76   84.65   1
  -1   5 -17  593.69  181.08   1
   1  -5  17  683.53  115.84   1
   1  -5  17  698.17  105.96   1
   1  -5  16  207.85   39.03   1
   1  -5  16  301.68   63.21   1
   1  -5  15  -14.37   24.46   1
   1  -5  15   -0.91    9.18   1
  -1   5 -14   33.64   61.11   1
  -1   5 -14   65.66   38.47   1
   1  -5  14   73.79   30.34   1
   1  -5  14   53.33   16.05   1
  -1   5 -13  174.63   49.47   1
  -1   5 -13  166.57   74.84   1
   1  -5  13  127.05   34.41   1
   1  -5  13  157.74   29.64   1
  -1   5 -12   19.48   23.90   1
  -1   5 -12   25.02   53.40   1
   1  -5  12   30.34   19.41   1
   1  -5  12    1.96    7.01   1
  -1   5 -11  938.32  145.48   1
  -1   5 -11  906.79  157.39   1
   1  -5  11  807.28  119.90   1
   1  -5  11  725.99  104.69   1
  -1   5 -10  116.33   34.34   1
  -1   5 -10   42.05   45.62   1
   1  -5  10   84.86  -23.13   1
   1  -5  10  191.24  -32.24   1
  -1   5  -9  697.19  118.15   1
  -1   5  -9  829.70  126.14   1
   1  -5   9  697.40  102.59   1
   1  -5   9  841.62  119.13   1
  -1   5  -8  130.20   30.69   1
  -1   5  -8   78.77   35.39   1
   1  -5   8   79.33   20.18   1
   1  -5   8   84.72   16.40   1
  -1   5  -7   69.38   21.02   1
  -1   5  -7   65.66   31.60   1
  -1   5  -6  -10.16   22.42   1
  -1   5  -6    6.66   10.02   1
  -1   5  -5  187.24   31.95   1
  -1   5  -5  208.27   43.59   1
   1  -5   5  147.09   24.95   1
   1  -5   5  112.05   19.34   1
  -1   5  -4  127.26   33.01   1
  -1   5  -4   94.95   17.38   1
   1  -5   4   97.83   17.52   1
   1  -5   4   47.37   10.44   1
  -1   5  -3   26.28   19.83   1
  -1   5  -3    8.34    4.48   1
   1  -5   3   20.25    7.57   1
   1  -5   3   10.86    5.12   1
  -1   5  -2 1556.40  211.91   1
  -1   5  -2 1714.77  240.92   1
   1  -5   2 1715.47  234.27   1
   1  -5   2 1756.81  239.73   1
   1   5   1   24.60    4.55   1
   1   5   1   23.41   16.40   1
  -1   5  -1   40.57   18.29   1
  -1   5  -1   17.17    3.92   1
   1  -5   1   15.14    5.05   1
   1  -5   1   49.68    9.46   1
  -1  -5  -1   24.95    4.06   1
  -1  -5  -1   25.02    4.91   1
   1   5   0  363.07   57.32   1
   1   5   0  347.23   47.65   1
  -1   5   0  340.64   47.23   1
  -1   5   0  377.99   59.00   1
   1  -5   0  244.36   33.92   1
   1  -5   0  313.73   44.43   1
  -1  -5   0  338.47   47.16   1
  -1  -5   0  300.98   41.70   1
   1  -5  -1  990.88  134.48   1
   1  -5  -1  709.17   97.41   1
  -1  -5   1  775.04  106.52   1
  -1  -5   1  892.07  122.35   1
   1   5  -2  716.88  107.29   1
   1   5  -2  815.69  113.31   1
  -1   5   2  627.18   90.54   1
  -1   5   2  480.44   80.87   1
   1  -5  -2  942.53  128.45   1
   1  -5  -2 1280.30  173.44   1
  -1  -5   2  967.05  132.86   1
  -1  -5   2  657.95  -91.17   1
   1   5  -3 1810.77  254.66   1
   1   5  -3 1971.95  271.27   1
  -1   5   3 1947.42  266.64   1
  -1   5   3 1594.94  218.08   1
   1  -5  -3 1381.21  187.03   1
   1  -5  -3 1620.17  219.55   1
  -1  -5   3 1878.75  257.32   1
  -1  -5   3 1811.47  247.02   1
   1   5  -4 1056.05  148.70   1
   1   5  -4 1183.59  171.90   1
  -1  -5   4 1150.65  158.09   1
  -1  -5   4 1089.69  150.94   1
   1   5  -5  182.90   41.84   1
   1   5  -5  165.66   32.24   1
  -1  -5   5  157.04   26.91   1
  -1  -5   5  118.57   19.48   1
   1   5  -6  159.63   32.66   1
   1   5  -6  182.55   43.31   1
  -1  -5   6  243.31   36.51   1
  -1  -5   6  211.14   35.11   1
   1   5  -7  734.40  109.32   1
   1   5  -7  873.15  135.39   1
  -1  -5   7  786.96  110.02   1
  -1  -5   7  914.50  130.90   1
   1   5  -8  299.02   62.86   1
   1   5  -8  271.83   51.16   1
   1   5  -9 1104.40  163.35   1
   1   5  -9 1556.40  232.65   1
  -1  -5   9 1461.79  209.74   1
   1   5 -10   61.81   28.87   1
   1   5 -10   73.65   44.85   1
  -1  -5  10   95.23   26.63   1
  -1  -5  10   46.88   11.91   1
   1   5 -11  517.65   91.52  -1
   1   5 -11  555.50  110.72  -1
  -1  -5  11  659.70  102.87  -1
  -1  -5  11  716.18  102.73  -1
   1   5 -12  805.18  133.57  -1
   1   5 -12  991.58  172.60  -1
  -1  -5  12  850.73  130.20  -1
  -1  -5  12  757.53  108.90  -1
   1   5 -13   68.89   38.68   1
   1   5 -13   94.74   69.66   1
  -1  -5  13   81.29   29.22   1
  -1  -5  13   65.24   16.40   1
   1   5 -14  121.02   51.16   1
   1   5 -14   88.37   72.18   1
  -1  -5  14   67.90   17.10   1
  -1  -5  14  100.42   36.16   1
   1   5 -15  164.05   88.51   1
   1   5 -15  229.85   67.20   1
  -1  -5  15  287.10   47.65   1
  -1  -5  15  250.66   59.14   1
   1   5 -16   19.97   41.49  -1
   1   5 -16  -12.75   74.91  -1
  -1  -5  16   80.66   38.82  -1
  -1  -5  16   32.80   14.58  -1
   1   5 -17   65.24  -48.56   1
  -1   5  17  237.84   33.64   1
  -1   5  17  230.41   31.88   1
   1  -5 -17  246.11   52.91   1
   1  -5 -17  254.66   34.90   1
  -1  -5  17  266.15   66.64   1
  -1  -5  17  216.89   39.66   1
  -1   5  18  268.67   38.47  -1
  -1   5  18  217.03   30.55  -1
   1  -5 -18  266.50   36.79  -1
   1  -5 -18  127.26   34.76  -1
  -1  -5  18  298.60   52.07  -1
  -1  -5  18  248.35   68.18  -1
   1   5 -19  149.12  151.65   1
  -1   5  19  126.21   20.67   1
  -1   5  19   85.91   13.66   1
  -1  -5  19  111.00   27.75   1
  -1  -5  19  114.50   54.45   1
  -1   5  20    0.21    5.82   1
  -1   5  20   15.21    8.41   1
   1  -6  16   39.52   26.91   1
   1  -6  16   31.74   18.85   1
  -1   6 -15   45.27   30.34   1
   1  -6  15   93.41   24.46   1
   1  -6  15   51.86   25.51   1
  -1   6 -14  389.98  136.58   1
  -1   6 -14  342.11   70.50   1
   1  -6  14  402.66   64.05   1
   1  -6  14  332.51   61.25   1
  -1   6 -13    6.87   23.13   1
  -1   6 -13   89.84   87.25   1
   1  -6  13   14.23   10.44   1
   1  -6  13   14.51   17.31   1
  -1   6 -12  397.82   70.01   1
  -1   6 -12  447.16  123.33   1
   1  -6  12  414.64   64.40   1
   1  -6  12  445.20   73.65   1
  -1   6 -11   51.44   62.23   1
  -1   6 -11   11.70   18.29   1
   1  -6  11    2.10   14.44   1
   1  -6  11    5.89    9.11   1
  -1   6 -10   37.84   20.67   1
  -1   6 -10   67.69   60.69   1
   1  -6  10   22.00   10.86   1
   1  -6  10   20.32   14.37   1
  -1   6  -9  -11.28   52.63   1
  -1   6  -9   18.85   16.12   1
   1  -6   9   33.36   15.84   1
   1  -6   9   21.58   11.00   1
  -1   6  -8  143.66   29.22   1
  -1   6  -8  112.82   54.38   1
   1  -6   8  150.59   26.63   1
   1  -6   8  170.08   32.45   1
  -1   6  -7 1095.29  176.94   1
  -1   6  -7 1004.19  142.18   1
   1  -6   7 1127.53  159.42   1
   1  -6   7  977.57  137.28   1
  -1   6  -6  125.79   21.93   1
  -1   6  -6  159.00   53.05   1
  -1   6  -5  666.64  114.72   1
  -1   6  -5  475.96   67.55   1
  -1   6  -4   -2.73   33.64   1
  -1   6  -4    5.40    3.57   1
   1  -6   4    1.47    5.05   1
   1  -6   4   -0.49    7.85   1
  -1   6  -3   18.92    4.84   1
  -1   6  -3    6.17   32.66   1
   1  -6   3   18.57    6.52   1
   1  -6   3   17.45    7.78   1
  -1   6  -2   38.68   32.66   1
  -1   6  -2    4.06    2.66   1
   1  -6   2    3.64    4.27   1
   1  -6   2   -1.47    4.27   1
  -1   6  -1  663.69  105.46   1
  -1   6  -1  660.26   91.03   1
   1  -6   1  448.21   61.60   1
   1  -6   1  528.24   73.79   1
  -1   6   0  670.42  105.04   1
  -1   6   0  772.24  108.34   1
   1  -6   0  847.92  116.54   1
   1  -6   0  995.08  135.25   1
  -1  -6   0  999.99  135.60   1
  -1  -6   0  702.87   96.28   1
   1   6  -1   72.32   11.00   1
   1  -6  -1   93.76   13.45   1
   1  -6  -1   76.59   12.40   1
   1   6  -2 1330.05  181.08   1
   1   6  -2 1796.76  256.34   1
   1  -6  -2 1211.62  164.75   1
   1  -6  -2 1104.40  149.75   1
  -1  -6   2 1400.83  191.17   1
  -1  -6   2 1222.83  167.41   1
   1   6  -3  480.02   87.32   1
   1   6  -3  320.39   45.97   1
  -1  -6   3  358.65   52.07   1
  -1  -6   3  279.18   40.50   1
   1   6  -4 3979.64  555.43   1
   1   6  -4 3441.45  468.81   1
  -1  -6   4 3251.54  442.81   1
  -1  -6   4 2913.08  396.28   1
   1   6  -5  132.72   54.31   1
   1   6  -5  125.58   25.09   1
  -1  -6   5  157.04   24.88   1
  -1  -6   5  127.54   22.84   1
   1   6  -6  533.07   81.29   1
   1   6  -6  630.90  112.26   1
  -1  -6   6  472.03   69.52   1
  -1  -6   6  481.28   68.96   1
   1   6  -7   51.79   48.98   1
   1   6  -7   60.41   22.99   1
   1   6  -8  412.26   94.81   1
   1   6  -8  420.95   73.16   1
   1   6  -9  250.66   53.40   1
   1   6  -9  291.38   83.11   1
  -1  -6   9  297.61   52.00   1
  -1  -6   9  172.74   29.15   1
   1   6 -10  604.69  133.99  -1
  -1  -6  10  530.55   78.14  -1
   1   6 -11   83.18   78.63   1
   1   6 -11   17.24   26.07   1
  -1  -6  11    4.63   19.27   1
  -1  -6  11   14.44    9.04   1
   1   6 -12  405.60  118.50   1
   1   6 -12  290.12   62.58   1
  -1  -6  12  405.11   62.30   1
  -1  -6  12  543.86   89.49   1
   1   6 -13   43.87   70.99  -1
   1   6 -13   72.32   31.11  -1
  -1  -6  13   87.18   20.11  -1
  -1  -6  13   80.10   30.41  -1
   1   6 -14   33.50   30.83   1
   1   6 -14   83.46   88.93   1
  -1  -6  14   67.27   18.36   1
  -1  -6  14   69.94   30.90   1
   1   6 -15  137.14  113.38   1
   1   6 -15   23.13   34.55   1
  -1  -6  15   -5.40   24.81   1
  -1  -6  15   11.84   10.23   1
   1   6 -16  689.20  120.32   1
   1   6 -16  522.98  130.62   1
  -1  -6  16 1353.88  193.83   1
  -1  -6  16 1207.42  185.56   1
   1   6 -17   18.50   32.24   1
   1   6 -17   29.01   29.71   1
  -1  -6  17   38.05   19.90   1
  -1  -6  17   73.37   37.63   1
  -1   7 -14  114.86  -34.62   1
  -1   7 -14  471.40  -74.35   1
   1  -7  14  686.19  108.34   1
   1  -7  14  864.04  127.96   1
  -1   7 -13 1122.62 -161.95   1
  -1   7 -13  271.20  -55.22   1
   1  -7  13 1432.36  203.36   1
   1  -7  13 1374.20  199.65   1
  -1   7 -12    8.27   10.79   1
  -1   7 -12    5.47   17.45   1
   1  -7  12   29.43   14.58   1
   1  -7  12    9.18   16.26   1
  -1   7 -11   38.96   14.44   1
  -1   7 -11    7.57   17.73   1
   1  -7  11   41.91   22.07   1
  -1   7 -10  300.77  -47.79   1
  -1   7 -10  114.72  -39.24   1
  -1   7  -9   90.26   52.42  -1
  -1   7  -9  175.05   29.85  -1
  -1   7  -8   58.44   12.82   1
  -1   7  -8  115.14   56.97   1
   1  -7   8   65.66   16.12   1
  -1   7  -7  476.59  111.98   1
  -1   7  -7  420.95   60.48   1
   1  -7   7  545.26   80.73   1
   1  -7   7  429.92   63.56   1
  -1   7  -6  458.30  106.38   1
  -1   7  -6  356.97   51.30   1
   1  -7   6  354.24   52.91   1
   1  -7   6  370.35   55.78   1
  -1   7  -5  537.84   75.40   1
  -1   7  -5  477.08  102.17   1
   1  -7   5  511.56   73.86   1
   1  -7   5  431.04   62.02   1
  -1   7  -4  118.01   53.19   1
  -1   7  -4   88.23   14.58   1
   1  -7   4   87.25   16.54   1
   1  -7   4   61.39   11.77   1
  -1   7  -3   76.59   47.09   1
  -1   7  -3    3.01    3.36   1
   1  -7   3    6.94    6.87   1
   1  -7   3    4.70    4.63   1
  -1   7  -2   47.16   10.86   1
  -1   7  -2   68.18   49.54   1
   1  -7   2   36.16    7.36   1
   1  -7   2   54.80   12.12   1
   1  -7   1  168.11   23.83   1
   1  -7   1  148.49   23.34   1
   1  -7   0   75.47   11.42   1
   1  -7   0   52.07   10.02   1
   1   7  -1  122.63   44.08   1
   1   7  -1   65.17   21.09   1
  -1   7   1   38.82   29.92   1
  -1   7   1  106.24   38.47   1
   1  -7  -1   25.79    4.70   1
   1  -7  -1   52.70    9.67   1
  -1  -7   1   40.99    6.38   1
  -1  -7   1   51.58   10.02   1
  -1  -7   2   39.59    9.39   1
  -1  -7   2   44.08    7.71   1
   1   7  -3  104.20   57.25   1
  -1  -7   3  123.19   18.71   1
  -1  -7   3  170.99   27.05   1
   1   7  -4  194.60   28.66   1
   1   7  -4  194.88   66.99   1
  -1  -7   4  170.22   27.75   1
  -1  -7   4  168.11   26.35   1
   1   7  -5  955.14  157.18   1
   1   7  -5  716.88   99.65   1
  -1  -7   5  725.29  102.38   1
  -1  -7   5  820.59  115.28   1
   1   7  -6   64.40   65.03   1
   1   7  -6   34.76    9.18   1
  -1  -7   6   41.98   11.56   1
  -1  -7   6   47.93   14.79   1
   1   7  -7  318.57   98.25   1
   1   7  -7  287.24   44.57   1
  -1  -7   7  310.02   47.02   1
  -1  -7   7  329.57   51.93   1
   1   7  -8    8.06    9.95   1
   1   7  -8   -7.57   74.98   1
  -1  -7   8   18.57   12.61   1
  -1  -7   8   11.35    8.27   1
   1   7  -9  160.97   69.03   1
   1   7  -9  195.30   36.58   1
  -1  -7   9  210.44   34.90   1
  -1  -7   9  224.81   39.73   1
   1   7 -10   61.46   22.21   1
   1   7 -10  110.09   56.20   1
  -1  -7  10  101.05   26.21   1
  -1  -7  10   82.90   19.13   1
   1   7 -11  196.42   52.70   1
   1   7 -11  383.04   65.10   1
  -1  -7  11  460.54   72.04   1
   1   7 -12   -1.40   17.66   1
   1   7 -12   20.95   18.43   1
   1   7 -13  271.69  -52.56  -1
   1   7 -13   47.30  -22.49  -1
   1   7 -14   11.00   19.20   1
   1   7 -14   -6.38   15.63   1
   1   7 -15    9.25   24.46   1
   1   7 -15   34.62   19.97   1
   2   0  25    0.49   31.25  -1
   2   0  25    5.26   15.56  -1
   2   0  24   45.90   31.81   1
   2   0  24   35.11   18.50   1
  -2   0 -24  127.05  134.83   1
  -2   0 -24    0.84   32.45   1
   2   0  23    4.20   23.69   1
   2   0  23   -1.05   10.58   1
  -2   0 -23   -1.61   26.63   1
  -2   0 -23  -14.58   90.05   1
   2   0  22   -0.42    9.32   1
   2   0  22   -3.29   23.69   1
  -2   0 -22   31.25   87.67   1
  -2   0 -22   -9.25   30.90   1
   2   0  21   -1.26    8.27   1
   2   0  21    8.06   22.42   1
  -2   0 -21    5.05   34.69   1
  -2   0 -21   70.29   73.30   1
   2   0  20  617.44  100.98   1
   2   0  20  588.29   87.03   1
  -2   0 -20  489.97   89.21   1
  -2   0 -20  603.99  131.46   1
   2   0  19   -7.92    7.22   1
   2   0  19  -11.00   17.24   1
   2   0  18  762.43  109.25   1
   2   0  18  848.62  128.80   1
  -2   0 -18  690.04  109.81   1
  -2   0 -18  805.88  140.99   1
   2   0  17    2.31   14.23   1
   2   0  17    3.57    5.82   1
  -2   0 -17   -0.63   18.78   1
  -2   0 -17   39.03   36.79   1
   2   0  16   15.28   14.86   1
   2   0  16    0.00    5.54   1
  -2   0 -16   26.21   29.99   1
  -2   0 -16   23.20   18.01   1
   2   0  15    4.13   12.82   1
   2   0  15    4.63    6.31   1
  -2   0 -15   11.35   26.70   1
  -2   0 -15   10.51   16.33   1
  -2   0 -14  118.08   27.54   1
  -2   0 -14   84.16   29.78   1
   2   0  13   -1.47   10.72   1
   2   0  13  -10.86   45.62   1
  -2   0 -13    1.33   12.89   1
  -2   0 -13   -0.70   16.47   1
   2   0  12  211.63   36.93   1
   2   0  12  250.52   64.68   1
  -2   0 -12  208.20   37.00   1
  -2   0 -12  228.17   42.89   1
   2   0  11   11.91   37.28   1
   2   0  11    4.48    7.92   1
  -2   0 -11   -0.98   13.88   1
  -2   0 -11    8.97   10.93   1
   2   0  10 1059.55  162.37   1
   2   0  10 1150.65  160.97   1
  -2   0 -10 1049.04  149.33   1
  -2   0 -10  951.64  134.83   1
   2   0   9    3.29    7.29   1
   2   0   9  -31.11   30.20   1
   2   0   8 6267.63  858.44   1
   2   0   8 4962.11  674.20   1
  -2   0  -8 4482.79  610.23   1
  -2   0  -8 4610.33  628.16   1
   2   0   7   36.23   24.18   1
   2   0   7    2.94    6.52   1
  -2   0  -7   -0.98    8.06   1
  -2   0  -7   -2.66    8.83   1
   2   0   6 1112.81  158.37   1
   2   0   6 1045.54  144.36   1
  -2   0  -6 1018.21  141.48   1
  -2   0  -6  936.92  130.06   1
   2   0   5    5.47    5.82   1
   2   0   5   -7.01   11.77   1
  -2   0  -5   -3.08    6.52   1
  -2   0  -5   -2.38    5.82   1
   2   0   413174.36 1781.34   1
   2   0   413692.93 1851.42   1
  -2   0  -415080.44 2039.22   1
  -2   0  -415830.25 2140.13   1
   2   0   3   -3.64    5.40   1
   2   0   3   -0.28    3.71   1
  -2   0  -3    0.07    5.33   1
  -2   0  -3    5.68    4.77   1
  -2   0  -224092.26 3255.05   1
  -2   0  -218486.15 2497.52   1
   2   0   1    0.63    2.03   1
   2   0   1    0.91    1.75   1
  -2   0  -1    1.40    3.43   1
  -2   0  -1    1.40    1.47   1
   2   0   0  183.18   25.16   1
   2   0   0   88.16  -14.23   1
  -2   0   0  176.94   24.32   1
  -2   0   0  114.15   20.67   1
   2   0  -1    1.89   12.33   1
   2   0  -1   -0.49    1.54   1
  -2   0   1    0.63    1.68   1
  -2   0   1   -7.92    9.53   1
   2   0  -2 5966.30  806.58   1
   2   0  -2 4716.84  638.68   1
  -2   0   2 5907.44  798.87   1
  -2   0   2 4371.36  591.94   1
   2   0  -3   -3.22    4.06   1
   2   0  -3  -11.84   10.23   1
  -2   0   3   -2.03    3.15   1
  -2   0   3   -0.70   10.02   1
   2   0  -418556.23 2507.33   1
   2   0  -420798.67 2810.76   1
  -2   0   418121.75 2448.47   1
  -2   0   420343.17 2749.80   1
   2   0  -5    0.49    5.12   1
   2   0  -5   -6.38   12.12   1
   2   0  -640364.00 5454.04   1
   2   0  -635108.27 4742.77   1
  -2   0   639509.07 5338.42   1
  -2   0   641527.27 5611.02   1
   2   0  -7    5.26    5.19   1
   2   0  -7    8.83   15.14   1
  -2   0   7    1.61   10.86   1
  -2   0   7    2.45    5.61   1
   2   0  -8 4293.58  585.49  -1
   2   0  -8 5472.97  741.41  -1
  -2   0   8 5955.79  807.28  -1
  -2   0   8 4321.61  588.78  -1
   2   0  -9   -4.41    4.06   1
   2   0  -9   26.56   16.75   1
  -2   0   9   -0.91    5.33   1
  -2   0   9  -12.82   11.77   1
   2   0 -10  127.68   20.60   1
   2   0 -10  921.50 -132.72   1
  -2   0  10  824.80 -118.22   1
  -2   0  10  181.29   28.31   1
   2   0 -11   13.38   18.15   1
   2   0 -11  -25.23   30.13   1
  -2   0  11    3.15    4.91   1
  -2   0  11   -3.29   13.24   1
  -2   0  12  314.99  -46.53   1
  -2   0  12  859.84 -124.95   1
   2   0 -13    3.64   21.09   1
   2   0 -13   27.19   36.51   1
  -2   0  13   -2.38   11.84   1
  -2   0  13   -2.80    4.27   1
   2   0 -14  653.74  103.78   1
   2   0 -14  628.37  110.58   1
  -2   0  14  838.11  117.45   1
  -2   0  14  689.76  105.18   1
   2   0 -15   20.81   28.24   1
   2   0 -15    0.28   40.85   1
  -2   0  15   -0.98    4.77   1
  -2   0  15  -10.79   18.57   1
   2   0 -16  168.81   67.76   1
   2   0 -16  152.63   49.40   1
  -2   0  16  137.28   23.69   1
  -2   0  16  166.57   38.61   1
   2   0 -17  -12.75   64.75   1
   2   0 -17   23.76   39.17   1
  -2   0  17    2.24    6.17   1
   2   0 -18  281.22   73.37  -1
   2   0 -18  409.67  109.95  -1
  -2   0  18  189.35   31.18  -1
  -2   0  18  267.90   54.80  -1
   2   0 -19   -5.54   44.43   1
   2   0 -19   32.02   71.76   1
  -2   0  19    3.08    6.59   1
  -2   0  19   -0.70   22.91   1
   2   0 -20 6160.41  869.65   1
   2   0 -20 7294.95 1040.63   1
  -2   0  20 5647.46  781.35   1
  -2   0  20 5915.15  805.18   1
   2   0 -21   92.15   89.77   1
   2   0 -21   11.00   75.54   1
  -2   0  21   -2.52   26.63   1
  -2   0  21   -6.03    7.22   1
  -2   0  22   89.77   19.97   1
  -2   0  22   60.34   33.92   1
   2   0 -23   37.91   95.23   1
   2   0 -23   23.76   76.59   1
  -2   0  23   22.35   34.55   1
  -2   0  23    0.98    8.90   1
   2   0 -24  882.96  214.36  -1
   2   0 -24  756.82  182.27  -1
  -2   0  24 1025.22  171.27  -1
  -2   0  24 1051.15  151.86  -1
   2   0 -25  -17.03  112.33   1
   2   0 -25   46.39   68.96   1
   2   0 -26  210.65  165.80   1
   2   0 -26    8.62   56.34   1
  -2   0  26   71.13   22.14   1
   2   0 -27  -23.76   67.06   1
  -2   0  27    3.92   13.88   1
   2   1  26  116.40   32.52  -1
   2   1  26  102.66   35.67  -1
  -2  -1 -26   63.56   31.11  -1
  -2  -1 -26  -15.14   25.58  -1
   2   1  25   96.92   28.10   1
   2   1  25   83.60   34.20   1
  -2  -1 -25  118.57   42.33   1
  -2  -1 -25   11.49   27.12   1
   2   1  24   -0.28   24.88   1
   2   1  24   18.85   14.02   1
   2  -1  24   -3.01   13.81   1
  -2  -1 -24  -13.59   82.34   1
  -2  -1 -24    3.85   27.05   1
   2   1  23  417.09   66.50   1
   2   1  23  423.89   79.54   1
  -2   1 -23  339.80   79.40   1
  -2   1 -23  320.46  148.63   1
   2  -1  23  423.75   70.85   1
  -2  -1 -23  384.51   76.24   1
  -2  -1 -23  411.14  140.64   1
   2   1  22   47.51   16.68   1
   2   1  22   55.29   29.50   1
  -2   1 -22   38.61   87.88   1
  -2   1 -22   83.53   46.25   1
   2  -1  22   46.25   17.10   1
   2  -1  22   23.41   31.25   1
  -2  -1 -22   54.45   34.83   1
  -2  -1 -22    9.32   88.23   1
   2   1  21  480.65   82.13   1
   2   1  21  446.67   69.10   1
  -2   1 -21  422.28  120.53   1
  -2   1 -21  418.71   91.52   1
   2  -1  21  373.02   73.93   1
   2  -1  21  415.90   66.78   1
  -2  -1 -21  587.03  108.20   1
  -2  -1 -21  417.02  120.95   1
   2   1  20  675.33  105.11   1
   2   1  20  634.19   93.13   1
  -2   1 -20  620.25  140.22   1
  -2   1 -20  587.24  106.10   1
   2  -1  20  545.19   82.97   1
  -2  -1 -20  648.49  107.71   1
  -2  -1 -20  655.84  137.49   1
   2   1  19  761.73  116.26   1
   2   1  19  779.25  111.35   1
  -2   1 -19  714.78  143.38   1
  -2   1 -19  582.19  100.98   1
   2  -1  19  748.42  108.83   1
   2  -1  19  778.55  122.70   1
  -2  -1 -19  712.68  113.17   1
  -2  -1 -19  681.42  134.20   1
   2   1  18  240.99   38.26  -1
   2   1  18  202.80   40.50  -1
  -2   1 -18  214.71   69.45  -1
  -2   1 -18  163.42   43.59  -1
   2  -1  18  263.42   42.75  -1
   2  -1  18  173.44   40.50  -1
  -2  -1 -18  183.88   41.42  -1
  -2  -1 -18  200.14   61.74  -1
   2   1  17  598.52   86.89   1
  -2   1 -17  782.05  122.63   1
  -2   1 -17  955.84  159.07   1
   2  -1  17 1061.66  157.25   1
   2  -1  17  718.98  103.71   1
  -2  -1 -17 1014.01  160.40   1
  -2  -1 -17  852.13  127.47   1
   2   1  16 1332.85  188.93   1
   2   1  16 1295.71  179.75   1
   2  -1  16 1220.03  177.85   1
   2  -1  16 1330.05  185.98   1
  -2  -1 -16 1089.69  158.09   1
  -2  -1 -16 1165.37  176.80   1
   2   1  15  733.70  107.50   1
   2   1  15  843.72  118.29   1
  -2   1 -15  573.36   91.66   1
  -2   1 -15  762.43  125.58   1
   2  -1  15  504.76  120.74   1
   2  -1  15  762.43  114.08   1
  -2  -1 -15  634.33  102.52   1
  -2  -1 -15  617.79   93.13   1
   2   1  14 1723.88  237.14   1
   2   1  14 1449.18  203.01   1
  -2   1 -14 1158.36  168.74   1
  -2   1 -14 1214.42  181.85   1
   2  -1  14 1144.35  195.79   1
   2  -1  14 1519.96  215.63   1
  -2  -1 -14 1306.22  189.98   1
  -2  -1 -14 1181.49  167.97   1
   2   1  13  115.42   23.83   1
   2   1  13   68.46   13.81   1
  -2   1 -13  113.31   31.95   1
  -2   1 -13   93.90   26.14   1
   2  -1  13  144.22   67.34   1
   2  -1  13  128.66   28.38   1
   2   1  12 1131.03  174.00   1
   2   1  12 1748.41  241.90   1
  -2   1 -12 1362.99  193.90   1
  -2   1 -12 1628.58  232.58   1
   2  -1  12 1615.96  249.47   1
   2  -1  12 1632.78  228.87   1
  -2  -1 -12 1600.54  226.00   1
  -2  -1 -12 1367.19  191.03   1
   2   1  11  676.24  110.86  -1
   2   1  11  786.26  111.28  -1
  -2   1 -11  650.38   96.57  -1
  -2   1 -11  702.17  106.38  -1
   2  -1  11  800.27  115.56  -1
   2  -1  11  650.31  118.78  -1
  -2  -1 -11  638.96   91.94  -1
  -2  -1 -11  675.12   99.86  -1
   2   1  10 4903.24  666.29   1
   2   1  10 3920.07  544.77   1
  -2   1 -10 3908.16  535.03   1
  -2   1 -10 4609.62  631.95   1
  -2  -1 -10 4111.38  559.84   1
  -2  -1 -10 4561.97  623.19   1
   2   1   916054.50 2171.67   1
   2   1   913938.19 1894.16   1
  -2   1  -913286.48 1800.26   1
  -2   1  -915367.75 2082.67   1
   2  -1   917785.39 2421.84   1
   2  -1   915108.47 2045.53   1
  -2  -1  -914652.97 1984.56   1
  -2  -1  -914589.90 1974.75   1
  -2   1  -8 1967.04  271.55   1
  -2   1  -8 2227.73  307.71   1
   2  -1   8 2243.85  307.99   1
   2  -1   8 1833.90  265.73   1
  -2  -1  -8 2114.20  289.21   1
  -2  -1  -8 2208.11  302.94   1
  -2   1  -7 7147.79  969.86   1
  -2   1  -7 8605.38 1167.47   1
   2  -1   7 6751.86  925.01   1
   2  -1   7 8416.17 1140.84   1
   2   1   6 5236.81  713.38   1
   2   1   6 4728.05  640.43   1
  -2   1  -6 4313.20  586.54   1
  -2   1  -6 4396.59  598.80   1
   2  -1   6 5881.51  803.78   1
   2  -1   6 5046.90  685.35   1
  -2  -1  -6 4742.77  643.44   1
  -2  -1  -6 5508.00  746.31   1
   2   1   5 4044.81  549.89  -1
   2   1   5 4654.47  630.06  -1
  -2   1  -5 2992.26  408.55  -1
  -2   1  -5 4229.11  574.63  -1
   2  -1   5 4723.85  644.91  -1
   2  -1   5 4695.12  637.20  -1
  -2  -1  -5 5402.89  731.60  -1
  -2  -1  -5 4680.40  634.54  -1
   2   1   4  565.45   77.71   1
   2   1   4  341.13   48.42   1
  -2   1  -4  449.26   64.05   1
   2  -1   4  507.77   71.48   1
  -2  -1  -4  478.06   66.71   1
  -2  -1  -4  599.29   82.13   1
   2   1   323307.41 3147.83   1
   2   1   323720.86 3204.59   1
   2  -1   322095.08 2985.95   1
   2  -1   318794.49 2540.97   1
  -2  -1  -333097.08 4470.87   1
  -2  -1  -323384.49 3159.04   1
   2   1   2  264.68   36.58   1
   2   1   2  166.99  -22.99   1
  -2   1  -2  314.50   44.50   1
  -2   1  -2  310.44   44.64   1
   2  -1   2  260.61   37.21   1
   2  -1   2  377.36   53.61   1
  -2  -1  -2  131.95  -19.55   1
  -2  -1  -2  302.87   41.91   1
   2   1   1 4238.92  574.14   1
   2   1   1 5443.53  735.80   1
  -2   1  -1 5816.34  786.96   1
  -2   1  -1 4650.27  629.57   1
   2  -1   1 5064.42  685.63   1
   2  -1   1 5022.37  679.60   1
   2   1   0 1266.98  173.09   1
   2   1   0 1375.60  186.47   1
  -2   1   0 1739.30  235.88   1
  -2   1   0 1455.49  197.76   1
   2  -1   0 1072.17  145.34   1
   2  -1   0 1703.56  231.11   1
  -2  -1   0 1166.77  159.14   1
  -2  -1   0 1172.38  158.72   1
   2   1  -1 7414.08 1002.09   1
   2   1  -111506.54 1555.70   1
  -2   1   1 6810.02  920.10   1
  -2   1   1 7617.30 1032.23   1
   2  -1  -1 8892.69 1201.11   1
   2  -1  -1 8871.67 1199.71   1
  -2  -1   110686.65 1444.27   1
  -2  -1   1 7932.65 1072.17   1
   2   1  -2 4244.53  575.26   1
   2   1  -2 3754.69  508.40   1
  -2   1   2 5315.29  718.28   1
  -2   1   2 5524.82  749.12   1
   2  -1  -2 4602.62  626.34   1
   2  -1  -2 4134.51  558.86   1
  -2  -1   2 4042.01  547.16   1
  -2  -1   2 4267.65  578.55   1
   2   1  -3 4854.89  657.32   1
   2   1  -3 4942.49  670.07   1
  -2   1   3 4888.53  661.80   1
  -2   1   3 4674.09  631.81   1
   2  -1  -3 5222.79  707.07   1
   2  -1  -3 5534.63  748.42   1
  -2  -1   3 5287.26  715.48   1
  -2  -1   3 5143.61  697.40   1
   2   1  -4  209.74   30.62   1
   2   1  -4  168.25   29.08   1
  -2   1   4  142.18   20.81   1
  -2   1   4  152.56   24.95   1
  -2  -1   4  164.33   27.54   1
  -2  -1   4  199.93   29.50   1
   2   1  -5  277.57   43.80  -1
   2   1  -5  310.02   44.50  -1
  -2   1   5  283.74   39.94  -1
  -2   1   5  283.88   42.26  -1
   2  -1  -5  296.49   41.98  -1
   2  -1  -5  300.84   45.13  -1
  -2  -1   5  303.85   43.80  -1
  -2  -1   5  290.19   44.43  -1
  -2   1   628598.17 3864.01   1
  -2   1   624947.19 3371.38   1
   2  -1  -627168.62 3669.90   1
   2  -1  -623987.15 3241.73   1
  -2  -1   626881.30 3632.76   1
   2   1  -7 4880.12  665.45   1
   2   1  -7 2939.00  399.72   1
  -2   1   7 4505.91  612.54   1
  -2   1   7 3447.76  467.48   1
   2  -1  -7 3037.81  412.05   1
   2  -1  -7 4306.89  585.63   1
  -2  -1   7 3290.09  447.44   1
  -2  -1   7 4402.20  599.57   1
   2   1  -8 1392.42  195.51   1
   2   1  -8 1731.59  236.93   1
  -2   1   8 1584.43  216.19   1
  -2   1   8 1878.05  258.44   1
   2  -1  -8 1817.08  250.17   1
   2  -1  -8 1597.74  217.87   1
  -2  -1   8 1869.64  258.51   1
  -2  -1   8 1804.47  247.23   1
   2   1  -9 2968.44  404.27   1
   2   1  -9 1452.68 -204.62   1
  -2   1   9 2157.65  296.63   1
  -2   1   9 2519.25  342.60   1
   2  -1  -9 2592.13  352.27   1
   2  -1  -9 2071.46  285.28   1
  -2  -1   9 2247.35  310.23   1
  -2  -1   9 2928.49  399.44   1
   2   1 -10 4913.06  672.66  -1
   2   1 -10 3423.23  475.96  -1
  -2   1  10 4537.45  615.41  -1
  -2   1  10 4300.59  586.33  -1
   2  -1 -10 4203.88  573.93  -1
   2  -1 -10 4730.86  641.27  -1
  -2  -1  10 5198.97  706.37  -1
  -2  -1  10 4420.42  604.34  -1
   2   1 -11 6674.78  917.30   1
   2   1 -11 8871.67 1207.42   1
   2  -1 -11 7771.47 1056.05   1
   2  -1 -11 8465.23 1145.75   1
  -2  -1  11 8339.09 1133.84   1
  -2  -1  11 5444.23  740.01   1
   2   1 -12  686.82  105.89   1
   2   1 -12  587.31  105.61   1
  -2   1  12  626.69   93.06   1
  -2   1  12  759.63  105.82   1
   2  -1 -12  622.21   94.32   1
   2  -1 -12  492.64   83.74   1
  -2  -1  12  834.61  117.38   1
  -2  -1  12  658.30   99.30   1
   2   1 -13 2025.91  298.60   1
   2   1 -13 2280.99  321.79   1
  -2   1  13 2286.59  317.66   1
  -2   1  13 2192.69  299.93   1
   2  -1 -13 1922.20  276.73   1
   2  -1 -13 2126.82  297.75   1
   2   1 -14  381.57   70.29  -1
   2   1 -14  458.72   96.43  -1
  -2   1  14  324.24   47.72  -1
  -2   1  14  390.19   64.89  -1
   2  -1 -14  358.93   65.24  -1
   2  -1 -14  298.60   69.59  -1
  -2  -1  14  426.55   71.34  -1
  -2  -1  14  335.60   50.60  -1
   2   1 -15  922.21  160.97   1
   2   1 -15  918.00  144.50   1
  -2   1  15  992.28  138.19   1
  -2   1  15  997.19  146.67   1
   2  -1 -15  960.75  146.39   1
   2  -1 -15  907.49  149.68   1
  -2  -1  15 1038.53  145.76   1
  -2  -1  15 1014.71  151.65   1
   2   1 -16  252.63   88.02   1
   2   1 -16  430.27   82.69   1
  -2   1  16  371.54   64.75   1
  -2   1  16  514.57   74.07   1
  -2  -1  16  411.49   71.83   1
  -2  -1  16  529.99   77.57   1
   2   1 -17  938.32  178.83  -1
   2   1 -17  725.99  126.07  -1
  -2   1  17  809.38  123.75  -1
  -2   1  17  924.31  129.43  -1
   2  -1 -17  756.82  125.37  -1
   2  -1 -17  878.76  159.77  -1
  -2  -1  17  782.75  122.42  -1
  -2  -1  17  874.55  123.90  -1
   2   1 -18 1302.02  207.15   1
   2   1 -18 1539.58  272.88   1
  -2   1  18 1339.16  195.09   1
  -2   1  18 1416.24  196.21   1
   2  -1 -18 1598.44  257.53   1
   2  -1 -18 1297.81  201.89   1
  -2  -1  18 1263.48  188.72   1
  -2  -1  18 1468.10  204.41   1
  -2   1  19 2224.93  315.90   1
  -2   1  19 1819.88  251.22   1
   2  -1 -19 2481.40  388.22   1
   2  -1 -19 2236.84  330.90   1
  -2  -1  19 1793.96  248.77   1
  -2  -1  19 1931.31  279.18   1
   2   1 -20   -7.50   59.78   1
   2   1 -20  145.69   94.74   1
   2  -1 -20   83.18   84.16   1
   2  -1 -20    2.10   59.85   1
  -2  -1  20   68.11   16.19   1
  -2  -1  20   57.88   29.22   1
   2   1 -21  346.81  117.52   1
   2   1 -21  404.27  135.95   1
  -2   1  21  367.34   71.27   1
  -2   1  21  457.88   68.53   1
   2  -1 -21  470.42  119.27   1
   2  -1 -21  568.39  142.82   1
  -2  -1  21  418.57   81.50   1
  -2  -1  21  471.12   71.55   1
   2   1 -22   80.73   96.85   1
   2   1 -22   98.81  105.96   1
  -2   1  22  109.95   23.41   1
  -2   1  22   64.54   32.17   1
   2  -1 -22   96.36   84.79   1
   2  -1 -22    5.33   91.31   1
  -2  -1  22   93.06   21.37   1
  -2  -1  22   32.87   34.76   1
   2   1 -23  581.63  182.34   1
   2   1 -23  325.36  123.82   1
  -2   1  23  776.45  113.94   1
  -2   1  23  609.17  110.51   1
   2  -1 -23  440.43  126.77   1
   2  -1 -23  680.86  166.50   1
  -2  -1  23  716.88  107.01   1
  -2  -1  23  542.53  111.14   1
   2   1 -24   46.11  121.93   1
   2   1 -24   52.91   87.32   1
  -2   1  24  112.12   26.42   1
  -2   1  24   51.65   38.75   1
   2  -1 -24   77.78  111.84   1
   2  -1 -24  120.39   83.88   1
  -2  -1  24   43.38   45.20   1
  -2  -1  24   58.51   20.25   1
   2   1 -25  280.24  157.25   1
   2   1 -25  160.05   84.93   1
  -2   1  25   48.56   48.63   1
  -2   1  25  117.24   27.40   1
   2  -1 -25  211.84  123.47   1
   2  -1 -25   74.42   64.19   1
  -2  -1  25  133.85   31.46   1
   2   1 -26    7.57  127.26   1
   2  -1 -26   48.00   92.50   1
   2  -1 -26    4.41   42.47   1
  -2  -1  26    7.85   13.88   1
  -2   1  27   26.14   19.34   1
   2  -1 -27   -9.18   30.55   1
   2  -1 -27   15.42   32.09   1
  -2   1  28  189.14  -64.68   1
  -2   1  28  925.01 -140.36   1
   2   2  26  184.16   41.35   1
   2   2  26  169.87   37.91   1
  -2  -2 -26  152.00   33.22   1
  -2  -2 -26   48.49   24.32   1
   2   2  25   23.90   20.32   1
   2   2  25   30.20   18.43   1
  -2  -2 -25   15.84   17.87   1
  -2  -2 -25   17.73   20.46   1
  -2  -2 -24   64.89   25.79   1
  -2  -2 -24   62.72   44.50   1
   2   2  23   22.70   13.66   1
   2   2  23   22.07   17.66   1
  -2  -2 -23   39.31   22.56   1
  -2  -2 -23   80.17   91.73   1
   2   2  22  214.71   42.82   1
   2   2  22  196.77   34.55   1
   2  -2  22  154.38   34.90   1
  -2  -2 -22  315.90  101.33   1
  -2  -2 -22  204.55   43.24   1
   2   2  21   73.86   24.39   1
   2   2  21  108.20   22.21   1
  -2   2 -21   43.80   49.40   1
  -2   2 -21   29.15   88.79   1
   2  -2  21   92.50   24.81   1
   2  -2  21   91.59   43.80   1
  -2  -2 -21  109.67   37.42   1
  -2  -2 -21  111.70   82.41   1
  -2   2 -20   85.98   77.78   1
  -2   2 -20   55.36   44.43   1
   2  -2  20   63.77   35.18   1
   2  -2  20   72.04   20.67   1
  -2   2 -19  614.29  142.96   1
  -2   2 -19  627.04  115.14   1
   2  -2  19  579.18   87.95   1
   2  -2  19  663.13  110.65   1
  -2  -2 -19  781.35  150.38   1
  -2  -2 -19  836.71  125.93   1
   2   2  18  315.13   52.00   1
   2   2  18  304.13   46.25   1
  -2   2 -18  383.39  102.10   1
  -2   2 -18  313.94   67.90   1
   2  -2  18  286.05   60.69   1
  -2  -2 -18  352.97   59.92   1
  -2  -2 -18  272.60   77.29   1
   2   2  17  100.84   18.43   1
   2   2  17  130.06   27.19   1
  -2   2 -17   90.47   33.85   1
  -2   2 -17  109.46   58.72   1
   2  -2  17   90.96   20.81   1
  -2  -2 -17  162.37   52.21   1
  -2  -2 -17  119.83   27.82   1
   2   2  16   77.57   19.34   1
   2   2  16   63.28   13.24   1
  -2   2 -16   42.96   24.95   1
  -2   2 -16   69.52   43.87   1
   2  -2  16   66.99   25.16   1
  -2  -2 -16   84.51   23.20   1
  -2  -2 -16   70.15   37.07   1
   2   2  15   97.69   21.16   1
   2   2  15    7.43   -5.75   1
  -2   2 -15  137.14   36.09   1
  -2   2 -15  219.34   59.99   1
   2  -2  15  117.59   30.55   1
   2  -2  15   54.38   84.51   1
  -2  -2 -15  163.70   43.10   1
  -2  -2 -15  133.92   27.82   1
   2   2  14  659.77   92.50   1
   2   2  14  634.61   91.31   1
  -2   2 -14  377.50   80.45   1
  -2   2 -14  614.99   98.04   1
   2  -2  14  528.73  131.95   1
   2  -2  14  715.48  108.20   1
  -2  -2 -14  766.64  110.37   1
  -2  -2 -14  691.86  107.22   1
   2   2  13  142.04  -22.70  -1
   2   2  13  304.13   46.32  -1
  -2   2 -13  279.82   58.37  -1
  -2   2 -13  270.07   50.88  -1
   2  -2  13  313.52   53.19  -1
   2  -2  13  387.31  104.13  -1
  -2  -2 -13  316.18   49.26  -1
  -2  -2 -13  356.76   60.76  -1
   2   2  12  308.97   46.53   1
   2   2  12  324.45   46.81   1
  -2   2 -12  358.79   67.48   1
  -2   2 -12  311.35   55.08   1
   2  -2  12  323.40   54.38   1
   2  -2  12  274.00   87.32   1
  -2  -2 -12  342.39   52.14   1
  -2  -2 -12  312.75   53.19   1
   2   2  11 1423.95  195.86   1
   2   2  11 1559.90  213.31   1
   2  -2  11 1345.47  213.80   1
   2  -2  11 1533.27  215.48   1
  -2  -2 -11 1660.81  228.73   1
  -2  -2 -11 1391.72  195.44   1
   2   2  10   65.10   11.49   1
   2   2  10   95.72   16.61   1
  -2   2 -10   90.75   22.91   1
  -2   2 -10  125.93   31.18   1
   2  -2  10  147.79   55.57   1
   2  -2  10  113.87   24.25   1
  -2  -2 -10  117.31   20.39   1
  -2  -2 -10   98.81   22.35   1
   2   2   9   48.42   26.77   1
   2   2   9   21.44    6.31   1
  -2   2  -9    2.73   15.91   1
  -2   2  -9   16.68   12.33   1
   2  -2   9   33.78   39.24   1
   2  -2   9   24.60   11.98   1
  -2  -2  -9   10.93   11.49   1
  -2  -2  -9   22.91    7.50   1
   2   2   8  712.68   98.18   1
   2   2   8  611.00   93.69   1
  -2   2  -8  807.28  118.78   1
  -2   2  -8  658.23   95.93   1
   2  -2   8  986.68  156.48   1
   2  -2   8  788.36  112.68   1
  -2  -2  -8  916.60  126.14   1
  -2  -2  -8  770.84  108.48   1
   2   2   7  574.70   86.54   1
   2   2   7  554.51   76.52   1
  -2   2  -7  526.83   77.71   1
  -2   2  -7  602.31   89.28   1
   2  -2   7  565.45   81.71   1
   2  -2   7  699.92  115.91   1
  -2  -2  -7  598.66   82.34   1
  -2  -2  -7  594.11   83.74   1
   2   2   6 2431.65  334.54   1
   2   2   6 3137.32  424.87   1
  -2   2  -6 2668.51  366.29   1
  -2   2  -6 2552.88  350.87   1
   2  -2   6 2912.37  408.48   1
   2  -2   6 2686.03  367.13   1
   2   2   5 2669.91  361.10   1
   2   2   5 4105.78  559.00   1
  -2   2  -5 3181.47  434.75   1
  -2   2  -5 3159.04  431.11   1
   2  -2   5 3959.32  546.46   1
   2  -2   5 3034.31  413.31   1
  -2  -2  -5 2911.67  395.02   1
  -2  -2  -5 3394.50  459.00   1
   2   2   4 1260.67  172.53   1
   2   2   4 1877.35  253.89   1
  -2   2  -4 1416.24  195.79   1
  -2   2  -4 1432.36  197.27   1
  -2  -2  -4 1268.38  173.72   1
  -2  -2  -4 1318.84  179.33   1
   2   2   3  604.69  -81.99   1
   2   2   3  302.24   41.84   1
  -2   2  -3  391.45   56.27   1
  -2   2  -3  323.75   48.14   1
   2  -2   3  395.30   55.92   1
   2  -2   3  273.16   44.36   1
  -2  -2  -3 1496.13 -204.06   1
  -2  -2  -3  372.32   51.16   1
   2   2   215725.14 2124.02   1
   2   2   218878.58 2550.08   1
  -2   2  -217119.66 2315.32   1
  -2   2  -219530.29 2639.78   1
   2  -2   213489.70 1825.49   1
  -2  -2  -215795.22 2133.83   1
  -2  -2  -216727.23 2260.66   1
   2   2   1  894.17  121.44   1
   2   2   1 1377.70  189.00   1
  -2   2  -1 1073.57  146.39   1
  -2   2  -1 1125.43  154.73   1
   2  -2   1 1127.53  154.03   1
   2  -2   1  964.95  133.43   1
  -2  -2  -1 1013.30  137.14   1
  -2  -2  -1 1042.04  142.26   1
  -2   2   0 4207.39  570.00   1
  -2   2   0 4479.28  605.88   1
   2  -2   0 4531.84  614.36   1
   2  -2   0 3886.44  525.78   1
  -2  -2   0 3995.76  541.48   1
  -2  -2   0 4011.87  542.53   1
   2   2  -1 9922.82 1341.26   1
   2   2  -1 8682.46 1174.48   1
  -2   2   1 9509.37 1285.90   1
  -2   2   1 9873.76 1334.96   1
   2  -2  -1 8689.47 1174.48   1
   2  -2  -111990.07 1620.17   1
  -2  -2   1 9971.87 1348.27   1
  -2  -2   1 9095.92 1230.54   1
   2   2  -2   56.34   -9.60   1
   2   2  -2  159.14   26.77   1
  -2   2   2   99.02   14.79   1
  -2   2   2   96.64   27.96   1
   2  -2  -2   80.73   11.42   1
   2  -2  -2   80.45   11.77   1
  -2  -2   2   58.09    9.88   1
  -2  -2   2  112.96   19.83   1
   2   2  -3  530.48  -76.38   1
   2   2  -3  903.99 -123.90   1
   2  -2  -3  702.17   95.30   1
   2  -2  -3  783.45  106.59   1
  -2  -2   3  803.78  110.51   1
  -2  -2   3  536.36   76.24   1
   2   2  -4   25.37   -6.24   1
   2   2  -4   92.78   21.09   1
  -2   2   4   82.20   18.43   1
  -2   2   4   43.59    6.45   1
   2  -2  -4   38.68    7.01   1
   2  -2  -4   43.59   23.20   1
  -2  -2   4   39.31    8.27   1
  -2  -2   4   72.46   16.40   1
   2   2  -5  754.72  104.34   1
   2   2  -5  962.15  137.21   1
  -2   2   5  714.08   97.06   1
  -2   2   5  861.94  119.34   1
   2  -2  -5 1145.75  159.63   1
   2  -2  -5  690.74   94.46   1
  -2  -2   5  688.22   95.58   1
  -2  -2   5  812.19  114.57   1
   2   2  -6   32.66   23.90   1
   2   2  -6   24.60   14.93   1
  -2   2   6   18.22   12.12   1
  -2   2   6   23.62    5.12   1
   2  -2  -6   26.00    5.61   1
   2  -2  -6   20.67   10.93   1
  -2  -2   6    9.39   11.00   1
  -2  -2   6   31.46    7.99   1
   2   2  -7  449.54   75.26   1
   2   2  -7  537.07   80.24   1
  -2   2   7  595.30   81.85   1
  -2   2   7  627.81   89.35   1
   2  -2  -7  616.11   87.25   1
   2  -2  -7  598.17   82.27   1
   2   2  -8 5439.33  742.11   1
   2   2  -8 4715.44  650.03   1
  -2   2   8 4947.39  669.58   1
  -2   2   8 5557.76  754.72   1
   2  -2  -8 5389.57  731.60   1
   2  -2  -8 5221.39  707.07   1
   2   2  -9 1269.08  188.44   1
   2   2  -9 1440.77  203.92   1
  -2   2   9 1398.02  193.41   1
  -2   2   9 1765.22  240.15   1
  -2  -2   9 2100.89  287.59   1
  -2  -2   9 1529.77  214.50   1
   2   2 -10  224.38   55.15   1
   2   2 -10  280.52   51.37   1
  -2   2  10  237.84   38.89   1
   2  -2 -10  485.00   67.55   1
  -2  -2  10  459.42   66.36   1
  -2  -2  10  340.64   56.06   1
   2   2 -11  644.28  101.54   1
   2   2 -11  719.68  124.81   1
  -2   2  11  481.56   67.55   1
  -2   2  11  497.12   73.93   1
   2  -2 -11  410.72   57.74   1
   2  -2 -11  633.84   94.53   1
  -2  -2  11  453.39   65.59   1
  -2  -2  11  652.20   98.88   1
   2   2 -12 2366.48  347.65   1
   2   2 -12 2306.21  326.84   1
  -2   2  12 2095.98  289.91   1
  -2   2  12 1883.65  257.04   1
   2  -2 -12 2116.31  294.53   1
   2  -2 -12 1559.90  224.81   1
  -2  -2  12 1887.86  259.49   1
  -2  -2  12 2199.70  307.85   1
   2   2 -13   45.90   30.27   1
   2   2 -13   16.05   51.58   1
  -2   2  13   25.79    7.22   1
  -2   2  13   31.81   17.24   1
   2  -2 -13   32.66   34.97   1
   2  -2 -13   32.09   26.84   1
  -2  -2  13   10.58   19.13   1
  -2  -2  13   20.18    7.99   1
   2   2 -14 5192.66  746.31   1
  -2   2  14 5637.65  771.54   1
  -2   2  14 4737.16  642.88   1
   2  -2 -14 4997.85  685.98   1
   2  -2 -14 4330.02  603.57   1
  -2  -2  14 5068.62  689.76   1
  -2  -2  14 5155.52  709.17   1
  -2   2  15   43.10   10.16   1
  -2   2  15   32.45   22.77   1
   2  -2 -15   11.07   28.52   1
   2  -2 -15   25.37   44.57   1
  -2  -2  15   56.83   13.52   1
  -2  -2  15   35.88   24.81   1
   2   2 -16  557.67  106.03   1
   2   2 -16  704.27  152.77   1
  -2   2  16  407.98   59.07   1
  -2   2  16  656.20  100.56   1
   2  -2 -16  720.39  129.50   1
   2  -2 -16  566.64   95.51   1
  -2  -2  16  378.83   57.04   1
  -2  -2  16  485.21   82.62   1
   2   2 -17  218.50  111.42   1
  -2   2  17  395.58   57.60   1
  -2   2  17  369.23   63.21   1
   2  -2 -17  304.90   65.38   1
   2  -2 -17  372.67   97.62   1
  -2  -2  17  345.13   65.59   1
  -2  -2  17  368.25   57.88   1
   2   2 -18  664.81  159.00   1
   2   2 -18  610.65  122.98   1
  -2   2  18  543.72   77.92   1
  -2   2  18  608.61   96.14   1
   2  -2 -18  495.79   95.23   1
   2  -2 -18  784.15  155.50   1
  -2  -2  18  451.99   68.18   1
  -2  -2  18  555.78   95.02   1
   2   2 -19 1673.42  298.81   1
   2   2 -19 1626.47  265.87   1
  -2   2  19 1565.51  216.12   1
  -2   2  19 1578.82  227.82   1
   2  -2 -19 2118.41  330.27   1
   2  -2 -19 1428.16  221.72   1
  -2  -2  19 1432.36  214.22   1
   2   2 -20  203.50  114.86   1
   2   2 -20  220.74   95.79   1
  -2   2  20  203.36   33.71   1
  -2   2  20  142.68   38.12   1
   2  -2 -20  238.54   80.17   1
   2  -2 -20  262.86   91.03   1
  -2  -2  20  160.47   50.60   1
  -2  -2  20  211.00   37.14   1
   2   2 -21  140.22   92.99   1
   2   2 -21   61.18  106.94   1
  -2   2  21   18.22   10.79   1
  -2   2  21    9.81   22.35   1
   2  -2 -21   41.35   64.40   1
   2  -2 -21   86.12   70.64   1
   2   2 -22  670.63  182.48   1
   2   2 -22 1351.07  272.04   1
   2  -2 -22 1086.88  205.60   1
   2  -2 -22  868.25  161.67   1
  -2  -2  22 1231.24  177.29   1
   2   2 -23  -85.77  120.32   1
   2   2 -23  -42.33   94.81   1
  -2   2  23   29.78   30.27   1
  -2   2  23   47.51   15.84   1
   2  -2 -23  105.25   87.18   1
   2  -2 -23   53.12   69.03   1
  -2  -2  23   41.84   17.38   1
  -2  -2  23   40.08   44.85   1
   2   2 -24  176.73  134.06   1
  -2   2  24   75.33   38.47   1
  -2   2  24  132.79   27.68   1
   2  -2 -24   36.58   46.81   1
   2  -2 -24   77.57   86.26   1
  -2  -2  24  126.28   30.97   1
  -2   2  25    0.00   32.24   1
  -2   2  25   11.07   12.19   1
   2  -2 -25   40.22   75.89   1
   2  -2 -25   66.85   46.60   1
  -2   2  26  511.28   80.10   1
  -2   2  26  351.85   78.14   1
   2  -2 -26  103.29   55.36   1
   2  -2 -26  141.06   40.57   1
  -2   2  27  105.11   40.50   1
  -2   2  27  177.78   38.05   1
   2  -2 -27    4.63   24.11   1
   2  -2 -27   54.17   31.32   1
  -2   2  28  346.74  -68.04   1
  -2   2  28  779.95 -120.04   1
   2  -2 -28  131.18   39.94   1
   2   3  25  678.34  100.77   1
   2   3  25  516.60   78.98   1
   2   3  24   62.37   21.65   1
   2   3  24   66.92   19.41   1
  -2  -3 -24   34.83   20.74   1
  -2  -3 -24   73.23   17.52   1
   2   3  23   90.12   23.90   1
   2   3  23  125.23   26.70   1
  -2  -3 -23    1.19  -24.60   1
  -2  -3 -23  119.20  -24.32   1
   2   3  22  302.80   50.31   1
   2   3  22  281.85   45.41   1
   2   3  21    3.57    9.39  -1
   2   3  21    2.94   11.49  -1
   2  -3  21  -18.99   38.54  -1
  -2  -3 -21    3.36   10.30  -1
  -2  -3 -21  -19.62   76.87  -1
   2   3  20   28.94   16.54  -1
   2   3  20   43.31   13.52  -1
   2  -3  20   33.50   16.33  -1
   2  -3  20   59.49   37.00  -1
  -2  -3 -20   53.40   16.54  -1
  -2  -3 -20   41.42   71.97  -1
   2   3  19  503.50   76.17   1
   2   3  19  432.93   63.84   1
  -2   3 -19  514.29  139.03   1
  -2   3 -19  453.39  100.35   1
   2  -3  19  325.86  -56.62   1
   2  -3  19  551.15  102.17   1
  -2  -3 -19  517.23  115.70   1
  -2  -3 -19  732.30  107.57   1
   2   3  18  241.83   39.73   1
   2   3  18  231.74   36.02   1
  -2   3 -18  308.62   78.14   1
  -2   3 -18  224.81   94.46   1
   2  -3  18  229.57   56.27   1
   2  -3  18  243.31   44.01   1
  -2  -3 -18  296.14   48.07   1
  -2  -3 -18  130.55   67.34   1
   2   3  17  206.80   33.78   1
   2   3  17  303.78   45.20   1
  -2   3 -17  388.29  103.85   1
  -2   3 -17  203.78   56.34   1
   2  -3  17  391.94   62.51   1
   2  -3  17  242.46   53.33   1
   2   3  16  133.71   22.21  -1
   2   3  16  225.44   35.60  -1
  -2   3 -16  236.51   57.18  -1
  -2   3 -16  311.98   88.09  -1
   2  -3  16  214.01   46.95  -1
   2  -3  16  117.45  -24.39  -1
  -2  -3 -16  303.01   70.43  -1
  -2  -3 -16  265.52   41.70  -1
   2   3  15 1147.85  158.02   1
   2   3  15 1236.85  170.92   1
  -2   3 -15 1368.59  216.75   1
  -2   3 -15 1153.46  174.84   1
   2  -3  15 1214.42  171.34   1
   2  -3  15 1161.87  171.20   1
  -2  -3 -15 1328.65  197.05   1
  -2  -3 -15 1414.14  194.95   1
  -2   3 -14  114.36   46.95   1
  -2   3 -14   80.45   28.66   1
  -2  -3 -14  115.07   19.27   1
  -2  -3 -14  104.13   37.42   1
   2   3  13 1717.57  234.69   1
   2   3  13 1608.95  219.69   1
  -2   3 -13 1938.31  286.12   1
  -2   3 -13 1571.81  228.17   1
  -2  -3 -13 1893.46  258.30   1
  -2  -3 -13 1974.75  278.69   1
   2   3  12  575.96   80.31   1
   2   3  12  636.29   88.09   1
  -2   3 -12  603.99  102.66   1
  -2   3 -12  575.75   91.66   1
   2  -3  12  552.13   84.65   1
   2  -3  12  362.72  105.96   1
  -2  -3 -12  612.96   84.65   1
  -2  -3 -12  618.70   95.16   1
   2   3  11 3337.74  452.48   1
   2   3  11 3800.94  515.20   1
  -2   3 -11 3273.97  453.60   1
  -2   3 -11 3562.68  498.38   1
   2  -3  11 3658.69  502.73   1
   2  -3  11 3283.08  483.39   1
  -2  -3 -11 3500.32  474.00   1
  -2  -3 -11 3723.86  510.37   1
   2   3  10    0.63    3.85   1
   2   3  10   -2.31    3.15   1
  -2   3 -10   -3.15   14.72   1
  -2   3 -10    7.71   21.51   1
   2  -3  10   15.28   54.52   1
   2  -3  10    1.61    9.46   1
  -2  -3 -10   -4.06   18.36   1
  -2  -3 -10   -0.07    1.96   1
   2   3   9  394.74   54.73   1
   2   3   9  486.75   66.85   1
  -2   3  -9  500.35   78.49   1
  -2   3  -9  422.77   71.62   1
   2  -3   9  441.55   66.78   1
   2  -3   9  402.45   89.07   1
  -2  -3  -9  531.53   77.36   1
  -2  -3  -9  518.50   70.78   1
   2   3   8   -1.40    2.73   1
   2   3   8    1.19    1.89   1
  -2   3  -8   17.45   15.14   1
  -2   3  -8    3.92   11.21   1
   2  -3   8   -6.87    8.41   1
   2  -3   8   30.97   42.82   1
  -2  -3  -8   22.42   11.56   1
  -2  -3  -8    1.68    1.26   1
   2   3   7  243.73   33.22   1
   2   3   7  192.08   26.84   1
  -2   3  -7  175.05   34.20   1
  -2   3  -7  191.80   33.99   1
   2  -3   7  195.51   32.17   1
   2  -3   7  217.94   57.25   1
  -2  -3  -7  187.94   29.08   1
  -2  -3  -7  157.95   25.44   1
   2   3   6   17.45    2.94   1
   2   3   6   17.87    3.29   1
   2  -3   6    8.20    8.41   1
   2  -3   6    1.89   34.76   1
  -2  -3  -6    3.08    6.59   1
  -2  -3  -6   18.36   11.63   1
  -2   3  -5 5321.60  725.29   1
  -2   3  -5 6063.71  824.10   1
   2  -3   5 6396.57  881.56   1
   2  -3   5 5598.40  759.63   1
  -2   3  -4  151.79   27.68   1
  -2   3  -4  157.88   26.56   1
   2  -3   4  165.10   46.25   1
   2  -3   4  123.12   20.32   1
  -2   3  -3 2552.18  348.14   1
  -2   3  -3 1998.58  274.98   1
   2  -3   3 2051.14  279.89   1
   2  -3   3 2522.05  353.33   1
  -2   3  -2 5454.75  740.71   1
  -2   3  -2 6383.96  864.74   1
   2  -3   2 6510.10  888.57   1
   2  -3   2 6140.79  831.81   1
   2   3   1 3565.49  484.51   1
   2   3   1 3157.64  427.82   1
  -2   3  -1 3130.31  426.41   1
  -2   3  -1 3532.55  478.62   1
   2  -3   1 3414.82  468.39   1
   2  -3   1 3769.41  511.07   1
  -2  -3  -1 2770.82  375.26   1
  -2  -3  -1 2670.61  361.10   1
   2   3   0   29.92   17.45   1
   2   3   0    7.85   11.70   1
  -2   3   0   13.31    7.29   1
  -2   3   0   10.23    2.87   1
   2  -3   0    8.06   12.61   1
   2  -3   0    8.55    3.78   1
  -2  -3   0    7.64    3.08   1
  -2  -3   0    9.53    5.61   1
   2   3  -1 3309.01  453.04   1
   2   3  -1 3100.18  422.07   1
  -2   3   1 2567.60  348.00   1
  -2   3   1 3212.30  436.44   1
  -2  -3   1 2991.56  406.58   1
  -2  -3   1 2212.31  300.00   1
   2   3  -2 1133.14  161.39   1
   2   3  -2 1117.02  155.15   1
  -2   3   2 1046.24  146.67   1
  -2   3   2 1215.12  166.22   1
   2  -3  -2  920.80  127.75   1
   2  -3  -2 1496.83  202.80   1
   2   3  -3 4972.62  680.16   1
   2   3  -3 4759.59  647.58   1
  -2   3   3 7004.84  952.34   1
  -2   3   3 5698.61  770.84   1
   2  -3  -3 7004.84  946.73   1
   2  -3  -3 6454.74  873.85   1
  -2  -3   3 5032.19  683.31   1
  -2  -3   3 5327.91  721.09   1
   2   3  -4   42.47   16.89  -1
   2   3  -4   30.83   27.12  -1
  -2   3   4   12.89    4.06  -1
  -2   3   4   29.92   11.14  -1
   2  -3  -4   12.05    3.36  -1
   2  -3  -4   11.07    3.29  -1
  -2  -3   4    9.74    9.39  -1
  -2  -3   4   14.58    5.26  -1
   2   3  -5 6353.83  865.44   1
   2   3  -5 6258.52  857.73   1
  -2   3   5 6421.10  869.65   1
  -2   3   5 6189.15  836.71   1
   2  -3  -5 6033.58  815.69   1
   2  -3  -5 7002.03  946.03   1
  -2  -3   5 6404.98  867.55   1
  -2  -3   5 6081.93  826.20   1
   2   3  -6  544.00   93.97   1
   2   3  -6  497.40   76.17   1
  -2   3   6  551.57   78.21   1
  -2   3   6  299.58  -40.85   1
   2  -3  -6  280.10   38.96   1
   2  -3  -6  242.67   33.92   1
  -2  -3   6  238.40   35.32   1
  -2  -3   6  477.85   71.06   1
   2   3  -7  442.74   70.22   1
   2   3  -7  562.71   98.18   1
  -2   3   7  515.97   73.93   1
  -2   3   7  850.73  115.35   1
   2  -3  -7  596.49   81.64   1
   2  -3  -7  461.38   74.00   1
  -2  -3   7  530.27   78.91   1
  -2  -3   7  598.94   84.09   1
   2   3  -8  905.39  132.93   1
   2   3  -8 1095.29  171.13   1
   2  -3  -8  925.01  126.00   1
   2  -3  -8 1258.57  175.19   1
  -2  -3   8  995.79  137.98   1
  -2  -3   8  976.86  139.17   1
  -2   3   9  822.00  115.21   1
  -2   3   9  661.87   90.26   1
   2  -3  -9  877.36  122.49   1
   2  -3  -9  688.85   94.25   1
  -2  -3   9  720.39  101.12   1
  -2  -3   9  854.93  123.54   1
  -2   3  10 1010.50  141.06   1
  -2   3  10  943.23  128.80   1
   2  -3 -10  978.27  133.50   1
   2  -3 -10 1330.75  185.28   1
  -2  -3  10  994.38  143.38   1
  -2  -3  10  960.75  133.99   1
   2   3 -11  190.19   65.52   1
   2   3 -11  140.15   38.47   1
  -2   3  11   62.09   10.79   1
  -2   3  11   95.51   21.37   1
   2  -3 -11   65.38   28.52   1
   2  -3 -11  109.60   26.14   1
  -2  -3  11   30.20   -8.90   1
  -2  -3  11  102.80   25.37   1
   2   3 -12  350.17   93.90   1
   2   3 -12  352.55   68.89   1
  -2   3  12  291.94   47.23   1
  -2   3  12  240.99   34.90   1
   2  -3 -12  289.56   51.30   1
   2  -3 -12  276.94   57.32   1
  -2  -3  12  257.60   39.94   1
  -2  -3  12  301.68   52.91   1
   2   3 -13  236.51   57.18   1
   2   3 -13  331.25  100.00   1
  -2   3  13  198.53   29.50   1
  -2   3  13  269.30   44.57   1
   2  -3 -13  307.71   67.83   1
  -2  -3  13  190.68   31.32   1
  -2  -3  13  222.00   43.87   1
   2   3 -14  135.81   50.31   1
   2   3 -14  116.26   77.57   1
  -2   3  14  121.93   19.55   1
  -2   3  14  116.33   26.07   1
   2  -3 -14  113.59   40.01   1
   2  -3 -14  122.84   51.93   1
  -2  -3  14  148.84   25.79   1
  -2  -3  14   84.51   27.54   1
   2   3 -15 1926.40  312.26   1
   2   3 -15 1570.41  240.50   1
  -2   3  15 1354.58  185.70   1
  -2   3  15 1490.52  208.83   1
   2  -3 -15 1540.98  222.77   1
   2  -3 -15 1740.00  259.63   1
  -2  -3  15 1456.89  202.80   1
  -2  -3  15 1438.67  208.41   1
   2   3 -16   22.56   43.52   1
   2   3 -16   -8.55   70.22   1
  -2   3  16   14.02    6.38   1
  -2   3  16   11.49   15.70   1
   2  -3 -16   62.23   52.98   1
   2  -3 -16   54.80   38.75   1
  -2  -3  16   17.24    8.62   1
  -2  -3  16   10.79   22.14   1
   2   3 -17  708.47  138.19   1
   2   3 -17  484.51  135.95   1
  -2   3  17  434.89   69.73   1
  -2   3  17  528.10   75.19   1
   2  -3 -17  711.28  130.90   1
   2  -3 -17  476.03   91.17   1
   2   3 -18  280.59   95.23   1
   2   3 -18  300.77  121.86   1
  -2   3  18  301.12   45.20   1
  -2   3  18  276.10   49.33   1
   2  -3 -18  264.26   76.73   1
   2  -3 -18  347.58   88.23   1
  -2  -3  18  263.91   59.49   1
  -2  -3  18  309.60   50.10   1
   2   3 -19   78.00   83.11   1
   2   3 -19   -2.73   74.98   1
  -2   3  19   80.87   16.33   1
  -2   3  19   27.75   20.53   1
   2  -3 -19   55.08   51.79   1
   2  -3 -19  113.73   61.74   1
  -2  -3  19   83.81   20.74   1
  -2  -3  19  102.45   46.32   1
   2   3 -20  766.64  181.15   1
   2   3 -20  771.54  181.92   1
  -2   3  20  810.78  114.57   1
  -2   3  20  730.20  112.61   1
   2  -3 -20  721.79  135.32   1
  -2  -3  20  818.49  142.61   1
  -2  -3  20  781.35  115.98   1
   2   3 -21  464.82  157.60   1
   2   3 -21  330.97  121.02   1
  -2   3  21  533.28   78.35   1
  -2   3  21  523.75   88.23   1
   2  -3 -21  472.31   95.30   1
   2  -3 -21  315.48   87.18   1
  -2  -3  21  502.52  107.22   1
  -2  -3  21  582.54   90.68   1
   2   3 -22    9.81  135.88   1
   2   3 -22   55.85   83.46   1
  -2   3  22   25.30   24.25   1
  -2   3  22   31.39   12.75   1
   2  -3 -22   39.17   46.11   1
   2  -3 -22   -0.56   69.31   1
  -2  -3  22    0.98   11.14   1
  -2  -3  23  877.36  174.28   1
  -2  -3  23  785.56  119.62   1
  -2   3  24   -4.06   10.51   1
  -2   3  24    6.38   29.71   1
   2  -3 -24    8.76   31.88   1
   2  -3 -24   57.11   59.99   1
  -2   3  25  120.60   26.56  -1
  -2   3  25   43.10   31.60  -1
   2  -3 -25   21.86   33.43  -1
   2  -3 -25   34.55   26.07  -1
  -2   3  26  140.85   29.64   1
  -2   3  26   77.36   31.39   1
   2  -3 -26   52.14   27.40   1
   2  -3 -26   41.70   23.69   1
  -2   3  27  169.87  -33.85   1
  -2   3  27   62.37  -24.32   1
   2  -3 -27   -1.54   23.97   1
   2  -3 -27   62.23   24.53   1
   2   4  22   26.14   11.42   1
   2   4  22   19.90   10.93   1
   2   4  21   67.83   15.98   1
   2   4  21   66.08   15.49   1
   2   4  20   11.00    7.99   1
   2   4  20   10.93    9.95   1
  -2  -4 -20    5.05   53.54   1
  -2  -4 -20    8.76    3.99   1
   2   4  19  179.96   29.15   1
   2   4  19  204.97   33.36   1
  -2   4 -19  194.32  118.01   1
  -2   4 -19   55.85   38.96   1
   2  -4  19  114.01   49.33   1
   2  -4  19  179.75   39.03   1
  -2  -4 -19  155.99   74.77   1
  -2  -4 -19  180.87   26.70   1
   2   4  18   39.10   12.12   1
   2   4  18   32.17   10.44   1
  -2   4 -18  -47.79   82.76   1
  -2   4 -18   35.32   41.63   1
   2  -4  18   48.84   19.06   1
   2  -4  18   40.22   31.39   1
  -2  -4 -18  166.71   72.18   1
  -2  -4 -18   27.75    5.96   1
   2   4  17  357.81   52.21   1
   2   4  17  270.78   40.57   1
   2  -4  17  221.79   41.77   1
   2  -4  17  294.39   63.28   1
  -2  -4 -17  279.18   40.08   1
   2   4  16   19.83    7.99   1
   2   4  16   18.99    7.85   1
  -2   4 -16   -9.74   61.18   1
  -2   4 -16   22.91   33.78   1
   2  -4  16    5.12   11.63   1
   2  -4  16   23.34   26.00   1
  -2  -4 -16   21.09    4.84   1
  -2  -4 -16   91.80   50.38   1
   2   4  15  336.30   48.35   1
   2   4  15  323.33   45.90   1
  -2   4 -15  342.67   95.72   1
  -2   4 -15  299.93   66.85   1
   2  -4  15  387.87   61.18   1
   2  -4  15  332.72   61.60   1
  -2  -4 -15  392.78   54.24   1
  -2  -4 -15  420.25   80.52   1
   2   4  14   16.40    4.63   1
   2   4  14    2.59    4.98   1
  -2   4 -14   48.49   30.69   1
  -2   4 -14   27.05   49.61   1
   2  -4  14   11.21   17.59   1
   2  -4  14    1.82    7.64   1
  -2  -4 -14   45.34   33.08   1
  -2  -4 -14   11.49    2.94   1
   2   4  13  162.16   22.77   1
   2   4  13  194.60   28.24   1
  -2   4 -13  268.95   56.83   1
  -2   4 -13  197.76   63.70   1
   2  -4  13  158.37   34.13   1
   2  -4  13  274.84   44.36   1
  -2  -4 -13  180.17   41.42   1
  -2  -4 -13  221.23   30.90   1
   2   4  12  224.24   30.76   1
   2   4  12  233.35   33.22   1
  -2   4 -12  361.80   79.19   1
  -2   4 -12  351.22   65.52   1
   2  -4  12  218.15   36.30   1
   2  -4  12  282.83   50.31   1
  -2  -4 -12  219.48   31.25   1
  -2  -4 -12  357.60   58.30   1
   2   4  11  166.64   22.84   1
   2   4  11  122.07   17.80   1
  -2   4 -11  138.12   35.04   1
  -2   4 -11   84.72   39.10   1
   2  -4  11  128.87   28.17   1
   2  -4  11   91.45   87.81   1
  -2   4 -10 1730.19  253.68  -1
  -2   4 -10 1814.98  257.88  -1
   2  -4  10 1689.54  235.88  -1
   2  -4  10 1364.39  232.44  -1
  -2  -4 -10 1971.95  268.67  -1
  -2   4  -9   18.71   14.72  -1
  -2   4  -9   24.11   22.84  -1
  -2   4  -8   -0.63   13.59   1
  -2   4  -8    4.13   20.81   1
   2  -4   8    5.75   10.58   1
   2  -4   8   11.56   68.25   1
  -2   4  -7  226.77   39.80   1
  -2   4  -7  216.68   44.99   1
   2  -4   7  231.88   37.42   1
   2  -4   7  196.98   72.88   1
  -2   4  -6 1392.42  200.07   1
  -2   4  -6 1516.45  211.77   1
   2  -4   6 1203.91  192.57   1
   2  -4   6 1168.17  162.30   1
  -2   4  -5  365.38   60.69   1
  -2   4  -5  437.63   64.96   1
   2  -4   5  475.12   95.58   1
   2  -4   5  350.38   51.58   1
  -2   4  -4  520.04   79.89   1
  -2   4  -4  589.62   83.95   1
   2  -4   4  509.32   72.60   1
   2  -4   4  515.27   96.50   1
  -2   4  -3   25.37    7.01   1
  -2   4  -3   27.68   13.45   1
   2  -4   3   29.57    8.13   1
   2  -4   3   44.78   38.61   1
  -2   4  -2  567.97   78.84   1
  -2   4  -2  484.37   72.46   1
   2  -4   2  616.81   86.19   1
   2  -4   2  611.56  103.43   1
   2   4   1 2503.13  339.73   1
   2   4   1 3034.31  410.86   1
   2  -4   1 2526.95  356.41   1
   2  -4   1 2540.27  344.92   1
  -2  -4  -1 2299.21  311.28   1
  -2  -4  -1 2023.11  273.72   1
   2   4   0 1919.39  261.24   1
   2   4   0 2167.46  296.07   1
  -2   4   0 2749.80  372.60   1
  -2   4   0 2007.69  275.75   1
   2  -4   0 2369.28  333.49   1
   2  -4   0 1903.98  258.09   1
  -2  -4   0 2189.19  297.19   1
  -2  -4   0 2028.01  274.91   1
   2   4  -1 1100.20  152.21   1
   2   4  -1 1360.88  188.65   1
  -2   4   1 1183.59  163.91   1
   2  -4  -1 1461.09  209.04   1
  -2  -4   1 1347.57  183.39   1
  -2  -4   1 1288.00  176.38   1
   2   4  -2   49.82   18.99   1
   2   4  -2   33.01   14.86   1
  -2   4   2   19.06    8.27   1
  -2   4   2   28.80   16.26   1
   2  -4  -2   11.70   23.48   1
   2  -4  -2   29.99    4.91   1
  -2  -4   2   18.50    4.98   1
  -2  -4   2   11.35    7.01   1
   2   4  -3  816.39  118.01   1
   2   4  -3  843.02  122.84   1
  -2   4   3  758.23  105.25   1
  -2   4   3  961.45  142.33   1
   2  -4  -3 1076.37  146.04   1
   2  -4  -3  871.05  125.51   1
  -2  -4   3  715.48  100.42   1
  -2  -4   3  857.03  117.94   1
  -2   4   4    4.27    5.75   1
  -2   4   4   18.64   11.84   1
   2  -4  -4    1.89    2.31   1
   2  -4  -4   16.05   13.81   1
  -2  -4   4    2.80    3.92   1
  -2  -4   4    7.50   10.09   1
  -2   4   5   77.29   13.03   1
  -2   4   5   93.83   20.74   1
  -2  -4   5   83.04   17.66   1
  -2  -4   5  100.42   16.68   1
   2   4  -6  323.05   69.52   1
   2   4  -6  339.10   58.58   1
  -2   4   6  291.52   40.92   1
  -2   4   6  307.57   45.55   1
   2  -4  -6  230.55   33.36   1
   2  -4  -6  207.57   28.80   1
  -2  -4   6  215.48   32.38   1
  -2  -4   6  262.58   42.33   1
   2   4  -7  451.64   75.12  -1
   2   4  -7  581.56  105.39  -1
  -2   4   7  388.22   53.26  -1
  -2   4   7  531.74   74.42  -1
   2  -4  -7  496.56   68.39  -1
   2  -4  -7  355.85   48.56  -1
  -2  -4   7  450.87   68.39  -1
  -2  -4   7  395.72   57.11  -1
   2   4  -8   58.86   27.47   1
   2   4  -8   12.75   40.71   1
  -2   4   8   40.99   10.02   1
  -2   4   8   55.43    8.48   1
   2  -4  -8   47.72    7.29   1
  -2  -4   8   79.12   15.00   1
  -2  -4   8   32.52   15.42   1
   2   4  -9  696.70  111.00   1
   2   4  -9  729.50  130.62   1
  -2   4   9  534.33   72.53   1
  -2   4   9  681.70   94.39   1
   2  -4  -9  743.51  100.84   1
   2  -4  -9  640.29   92.85   1
  -2  -4   9  643.37   95.79   1
  -2  -4   9  644.84   91.31   1
   2   4 -10  119.20   59.56   1
   2   4 -10   85.07   36.16   1
   2  -4 -10   97.69   15.35   1
   2  -4 -10  117.03   31.95   1
  -2  -4  10  109.88   19.55   1
  -2  -4  10   70.08   21.16   1
   2   4 -11   -1.19   50.45   1
   2   4 -11   45.34   31.18   1
  -2   4  11   10.51    7.71   1
  -2   4  11    3.50    1.82   1
   2  -4 -11    5.33   33.36   1
   2  -4 -11   39.80   26.21   1
  -2  -4  11   -0.98    5.40   1
  -2  -4  11    8.48   13.66   1
   2   4 -12   12.82   54.45   1
   2   4 -12   28.52   39.66   1
  -2   4  12   52.70    8.06   1
  -2   4  12   63.42   13.24   1
   2  -4 -12  115.07   32.59   1
   2  -4 -12   65.31   30.48   1
  -2  -4  12   98.88   19.27   1
   2   4 -13   60.20   59.99   1
   2   4 -13   56.20   41.27   1
  -2   4  13   13.81    3.78   1
  -2   4  13   18.71    9.18   1
   2  -4 -13   35.95   20.95   1
   2  -4 -13   26.49   24.67   1
   2   4 -14  205.32   76.03   1
   2   4 -14  211.98   86.19   1
  -2   4  14  201.54   32.80   1
  -2  -4  14  225.02   46.32   1
  -2  -4  14  136.30   25.16   1
   2   4 -15  654.65  141.06   1
   2   4 -15  720.39  140.15   1
  -2   4  15  713.38   98.74   1
  -2   4  15  622.14   89.84   1
   2  -4 -15  761.73  116.54   1
   2  -4 -15  540.29   84.30   1
  -2  -4  15  572.45   94.39   1
  -2  -4  15  733.70  105.89   1
   2   4 -16  254.59   86.54   1
   2   4 -16  196.63   89.28   1
  -2   4  16  340.99   49.26   1
  -2   4  16  285.63   46.11   1
   2  -4 -16  283.74   58.16   1
   2  -4 -16  255.15   51.16   1
  -2  -4  16  210.93   48.49   1
  -2  -4  16  369.23   57.39   1
   2   4 -17   89.21   71.06   1
   2   4 -17  144.64   81.43   1
  -2   4  17  126.42   27.75   1
  -2   4  17  148.21   24.25   1
   2  -4 -17  140.22   47.16   1
   2  -4 -17  164.26   39.03   1
  -2  -4  17  110.23   39.17   1
  -2  -4  17  132.44   26.28   1
   2   4 -18  102.66   88.51   1
   2   4 -18   16.96   57.60   1
  -2   4  18   18.57    9.46   1
  -2   4  18   13.10   18.71   1
   2  -4 -18   -6.03   41.42   1
   2  -4 -18   -1.89   25.44   1
  -2  -4  18   17.87   34.55   1
  -2  -4  18   10.09   10.37   1
   2   4 -19   44.50   65.24   1
   2   4 -19  -23.13   90.47   1
  -2   4  19   27.89   10.44   1
  -2   4  19   35.25   22.99   1
   2  -4 -19   30.97   25.30   1
   2  -4 -19   65.38   56.97   1
  -2  -4  19   39.31   38.12   1
  -2  -4  19   30.97   13.88   1
   2   4 -20  150.17  127.12   1
   2   4 -20   -6.10   66.92   1
  -2   4  20   25.30   11.14   1
  -2   4  20   54.52   25.02   1
  -2  -4  20   30.41   15.00   1
  -2  -4  20   14.93   39.31   1
  -2   4  21   12.54   22.28   1
  -2   4  21   -3.64    8.90   1
   2  -4 -21   61.11   67.06   1
   2  -4 -21   -1.26   19.41   1
  -2  -4  21    6.94   12.68   1
   2   4 -22   78.70  157.18   1
  -2   4  22   90.19   20.25   1
   2  -4 -22   43.10   22.77   1
   2  -4 -22   60.62   48.98   1
  -2  -4  22  102.59   29.29   1
  -2   4  23   12.40   10.44   1
  -2   4  23    4.77   17.31   1
   2  -4 -23    3.85   34.06   1
   2  -4 -23    9.32   16.89   1
  -2   4  24   22.99   15.49   1
  -2   4  24   13.52   10.58   1
  -2   4  25   29.08   16.61   1
  -2   4  25   82.13   18.78   1
   2   5  18   44.92    7.01   1
   2   5  18   25.72    8.55   1
  -2   5 -18   26.49  106.87   1
   2  -5  18   22.63   18.29   1
   2   5  17 2251.55  304.69   1
   2   5  17 2082.67  283.04   1
  -2   5 -17 1525.56  241.69   1
  -2   5 -17 1622.97  320.46   1
   2  -5  17 1676.93  239.10   1
   2  -5  17 1772.23  263.07   1
  -2   5 -16   65.73   90.54   1
   2  -5  16    2.17   10.30   1
   2  -5  16    4.34   22.28   1
   2  -5  15   36.72   26.77   1
   2  -5  15   46.81   16.61   1
   2  -5  14  300.49   62.30   1
   2  -5  14  247.23   43.31   1
  -2   5 -13  556.20  100.42   1
  -2   5 -13  650.17  137.42   1
   2  -5  13  566.78   91.38   1
   2  -5  13  537.56   81.64   1
  -2   5 -12   89.00   31.25  -1
  -2   5 -12   51.30   53.05  -1
   2  -5  12  109.11   28.45  -1
   2  -5  12  101.68   21.65  -1
  -2   5 -11 2339.85  332.23   1
  -2   5 -11 2126.82  325.64   1
   2  -5  11 2252.25  311.14   1
   2  -5  11 2006.99  281.01   1
  -2   5 -10    2.24   17.59   1
  -2   5 -10   48.00   41.70   1
   2  -5  10    5.68    7.85   1
   2  -5  10    4.20   11.07   1
  -2   5  -9  817.79  138.68   1
  -2   5  -9  840.22  126.00   1
   2  -5   9  739.31  107.85   1
   2  -5   9  666.92   96.28   1
  -2   5  -8  649.26  110.37   1
  -2   5  -8  905.39  131.95   1
   2  -5   8  726.69  105.32   1
   2  -5   8  711.28  101.33   1
  -2   5  -7 1197.61  169.44   1
  -2   5  -7 1091.79  166.43   1
   2  -5   7 1320.94  182.90   1
   2  -5   7 1068.66  150.59   1
  -2   5  -6   99.09   20.18   1
  -2   5  -6  119.20   36.23   1
  -2   5  -5  974.76  135.74   1
  -2   5  -5  936.92  141.13   1
  -2   5  -4  119.76   30.55   1
  -2   5  -4   48.00    9.88   1
   2  -5   4   45.83   52.56   1
   2  -5   4   57.18   13.24   1
  -2   5  -3 1618.06  229.85   1
  -2   5  -3 1865.43  254.03   1
   2  -5   3 1925.00  263.00   1
   2  -5   3 1270.48  201.82   1
  -2   5  -2  511.56   79.75   1
  -2   5  -2  491.31   68.11   1
   2  -5   2  485.14   96.00   1
   2  -5   2  394.18   55.43   1
  -2   5  -1  194.60   27.82   1
  -2   5  -1  207.99   38.12   1
   2  -5   1  208.13   61.25   1
   2  -5   1  145.90   21.30   1
   2   5   0 1201.81  167.13   1
   2   5   0 1022.41  138.89   1
  -2   5   0 1076.37  147.02   1
  -2   5   0  955.14  137.21   1
   2  -5   0  887.17  120.60   1
   2  -5   0  885.06  142.26   1
  -2  -5   0 1088.99  148.14   1
  -2  -5   0 1231.94  167.55   1
   2   5  -1 5231.90  712.68   1
   2   5  -1 5860.49  793.97   1
  -2   5   1 4835.97  659.98   1
   2  -5  -1 4398.69  610.23   1
   2  -5  -1 6117.67  826.90   1
  -2  -5   1 4734.36  640.99   1
  -2  -5   1 5123.99  693.62   1
   2  -5  -2  364.47   70.57   1
   2  -5  -2  636.50   86.68   1
  -2  -5   2  421.93   59.64   1
  -2  -5   2  485.70   67.69   1
   2   5  -3 1337.76  185.56   1
   2   5  -3 1741.40  244.71   1
  -2   5   3 1655.91  228.66   1
  -2   5   3 1618.06  227.89   1
   2  -5  -3  960.75  130.41   1
   2  -5  -3  772.94  106.10   1
  -2  -5   3 1432.36  196.91   1
  -2  -5   3 1018.91  140.01   1
   2   5  -4   15.70   12.89   1
   2   5  -4   30.27   30.13   1
  -2   5   4    3.64   14.16   1
  -2   5   4   14.65   12.54   1
   2  -5  -4   13.81    4.13   1
   2  -5  -4   30.62    5.54   1
  -2  -5   4    5.19    8.76   1
  -2  -5   4   22.84    6.66   1
   2   5  -5  103.15   25.44   1
   2   5  -5  217.45   47.23   1
  -2  -5   5  145.62   26.35   1
  -2  -5   5   86.89   15.21   1
   2   5  -6  225.16   42.40   1
   2   5  -6  299.02   58.93   1
  -2  -5   6  294.81   47.02   1
  -2  -5   6  228.38   34.41   1
   2   5  -7  368.88   64.05   1
   2   5  -7  499.78   85.77   1
  -2  -5   7  415.97   64.26   1
  -2  -5   7  411.35   59.35   1
   2   5  -8   82.83   33.36   1
   2   5  -8  118.36   44.57   1
  -2  -5   8  128.52   28.03   1
  -2  -5   8  107.22   18.78   1
   2   5  -9  341.27   68.39   1
   2   5  -9  445.41   86.96   1
   2   5 -10   45.90   34.41   1
   2   5 -10  130.13   50.03   1
   2   5 -11  437.84   98.11   1
   2   5 -11  338.12   73.09   1
  -2  -5  11  529.64   86.12   1
  -2  -5  11  522.42   76.52   1
   2   5 -12   76.94   58.30   1
   2   5 -12   20.32   37.91   1
  -2  -5  12   57.32   26.35   1
  -2  -5  12   77.01   17.38   1
   2   5 -13  502.10  120.46   1
   2   5 -13  376.73   86.40   1
  -2  -5  13  488.71   73.02   1
  -2  -5  13  489.76   84.44   1
   2   5 -14   69.45   71.48   1
   2   5 -14   33.99   44.99   1
  -2  -5  14   40.01   26.77   1
  -2  -5  14   30.55   11.91   1
   2   5 -15  156.62   67.69   1
   2   5 -15  313.31  117.52   1
  -2  -5  15  366.01   74.63   1
  -2  -5  15  325.64   52.63   1
   2   5 -16   38.68   48.98   1
   2   5 -16   18.92   81.01   1
  -2   5  16    9.88    6.10   1
  -2   5  16    2.10    1.68   1
   2  -5 -16    7.71    2.87   1
   2  -5 -16    9.95   25.51   1
  -2  -5  16   -0.21   29.92   1
  -2  -5  16   16.75   11.28   1
   2   5 -17  281.43  121.02   1
   2   5 -17  246.32   79.68   1
   2  -5 -17  531.39   73.44   1
   2  -5 -17  406.16   76.17   1
  -2  -5  17  566.71  107.08   1
  -2  -5  17  520.67   80.59   1
   2   5 -18  105.39  121.58   1
   2   5 -18    1.68   42.96   1
   2  -5 -18   64.47   12.05   1
   2  -5 -18  -16.19   36.30   1
  -2  -5  18   38.75   39.10   1
  -2  -5  18   50.03   17.80   1
  -2   5  19  195.37   30.27  -1
  -2   5  19  180.31   25.93  -1
  -2  -5  19  237.63   70.78  -1
  -2  -5  19  275.26   50.03  -1
  -2   5  20   57.46   13.24   1
  -2   5  20   78.49   13.17   1
  -2  -5  20   65.38   45.90   1
  -2  -5  20   59.35   23.55   1
   2  -6  16  225.93   46.60   1
   2  -6  16  162.30   46.04   1
   2  -6  15  243.02   46.18   1
   2  -6  15  194.39   45.20   1
  -2   6 -14  288.36   60.97   1
   2  -6  14  282.83   49.68   1
   2  -6  14  325.86   61.04   1
  -2   6 -13    3.29   84.93   1
  -2   6 -13   21.44   21.65   1
   2  -6  13   44.36   21.79   1
   2  -6  13   85.70   21.23   1
  -2   6 -12  912.39  136.51   1
  -2   6 -12  949.54  191.80   1
   2  -6  12  829.70  120.95   1
   2  -6  12  962.85  143.03   1
  -2   6 -11  127.40   75.96   1
  -2   6 -11   34.83   16.40   1
   2  -6  11   58.16   22.14   1
   2  -6  11   70.64   17.73   1
  -2   6 -10   45.76   16.68   1
  -2   6 -10  130.90   66.57   1
   2  -6  10   54.31   20.25   1
   2  -6  10   53.68   14.93   1
  -2   6  -9   59.00   54.73   1
  -2   6  -9   29.50   13.17   1
   2  -6   9   54.80   18.85   1
   2  -6   9   33.15   11.77   1
  -2   6  -7  152.98   25.93   1
  -2   6  -7  226.70   65.59   1
   2  -6   7  216.75   38.54   1
   2  -6   7  188.44   31.53   1
  -2   6  -6   98.25   17.38   1
  -2   6  -6  188.30   56.48   1
   2  -6   6   52.35  -13.17   1
   2  -6   6  132.37  -26.28   1
  -2   6  -5   74.84   13.17   1
  -2   6  -5   34.34   37.21   1
  -2   6  -4   59.71   10.65   1
  -2   6  -4  126.91   44.29   1
   2  -6   4   63.07   13.52   1
  -2   6  -3    5.40    3.01   1
  -2   6  -3    2.87   32.52   1
   2  -6   3    6.17    6.10   1
   2  -6   3    4.27    4.91   1
  -2   6  -2  455.22   81.85   1
  -2   6  -2  522.42   72.67   1
   2  -6   2  348.63   48.84   1
   2  -6   2  447.93   63.49   1
  -2   6  -1   25.02   28.94   1
  -2   6  -1   61.25   11.21   1
   2  -6   1   63.07   11.63   1
   2  -6   1   49.19    8.62   1
   2   6   0 1157.66  157.46   1
   2   6   0 1364.39  187.80   1
  -2   6   0 1064.46  150.52   1
  -2   6   0 1379.10  199.09   1
   2  -6   0 1185.69  161.11   1
   2  -6   0 1011.20  138.89   1
  -2  -6   0 1485.62  201.05   1
  -2  -6   0  990.88  134.55   1
  -2   6   1   30.90   43.03   1
  -2   6   1   71.62   29.99   1
   2  -6  -1  116.61   18.29   1
   2  -6  -1  125.09   17.87   1
  -2  -6   1  104.20   16.26   1
  -2  -6   1   90.96   13.73   1
   2   6  -2 1598.44  227.40   1
   2   6  -2 1201.81  163.98   1
   2  -6  -2 1026.62  140.29   1
   2  -6  -2 1295.01  175.82   1
  -2  -6   2 1336.36  182.69   1
  -2  -6   2 1145.05  156.76   1
   2   6  -3  610.65   99.16   1
   2   6  -3  665.80   93.83   1
  -2   6   3  489.69   74.21   1
  -2   6   3  645.47   96.43   1
   2  -6  -3  512.26   70.08   1
   2  -6  -3  634.05   86.82   1
  -2  -6   3  578.90   81.15   1
  -2  -6   3  578.06   80.66   1
   2   6  -4   87.46   20.39   1
   2   6  -4   77.43   43.31   1
  -2  -6   4   55.71   12.75   1
  -2  -6   4   72.04   13.45   1
   2   6  -5  392.50   82.97   1
   2   6  -5  462.43   72.25   1
  -2  -6   5  361.24   54.38   1
  -2  -6   5  400.84   57.39   1
   2   6  -6   36.09   20.18   1
   2   6  -6  115.77   57.39   1
  -2  -6   6   55.15   16.26   1
  -2  -6   6   18.43    7.29   1
   2   6  -7  252.91   72.39   1
   2   6  -7  207.71   42.12   1
  -2  -6   7  221.37   34.41   1
  -2  -6   7  240.85   41.20   1
   2   6  -8   73.86   59.00   1
   2   6  -8   21.51   24.67   1
   2   6  -9   25.02   24.74  -1
   2   6  -9  106.31   62.23  -1
   2   6 -10  128.45   69.24   1
   2   6 -10  120.11   38.47   1
  -2  -6  10  115.42   32.45   1
  -2  -6  10  112.75   21.72   1
   2   6 -11  398.31  108.90   1
   2   6 -11  313.10   66.50   1
  -2  -6  11  383.11   69.38   1
  -2  -6  11  344.99   53.47   1
   2   6 -12  209.04   54.66   1
   2   6 -12  277.78  104.20   1
  -2  -6  12  245.90   40.71   1
  -2  -6  12  349.96   66.01   1
   2   6 -13  194.11   89.42   1
   2   6 -13  140.15   42.26   1
  -2  -6  13  192.71   47.65   1
  -2  -6  13  192.15   33.92   1
   2   6 -14   39.45   31.74   1
   2   6 -14   82.41   89.14   1
  -2  -6  14  124.04   40.01   1
  -2  -6  14   91.03   21.51   1
   2   6 -15  219.41  125.16   1
   2   6 -15   30.90   40.22   1
  -2  -6  15  141.06   28.52   1
  -2  -6  15  204.06   56.20   1
   2   6 -16  166.92   49.54   1
   2   6 -16  193.69   94.81   1
  -2  -6  16  329.64   71.97   1
  -2  -6  16  350.17   57.74   1
   2   6 -17   37.14   48.14   1
   2   6 -17    1.68   28.59   1
  -2  -6  17   -3.01   12.54   1
  -2  -6  17   12.05   31.60   1
   2   6 -18  112.61   37.21   1
   2   6 -18  212.19   62.02   1
  -2  -6  18  637.77  101.33   1
  -2  -6  18  509.10   96.78   1
  -2   7 -14    3.22   20.74   1
   2  -7  14   49.12   19.69   1
  -2   7 -13  236.65  -41.13   1
  -2   7 -13   67.06  -29.71   1
   2  -7  13  303.50   57.67   1
   2  -7  13  398.03   65.17   1
  -2   7 -12    8.20    8.55   1
  -2   7 -12   13.03   24.18   1
   2  -7  12   12.47   20.18   1
   2  -7  12    2.94   11.28   1
  -2   7 -11   -2.24    7.43   1
  -2   7 -11   12.19   17.66   1
   2  -7  11    3.64   17.52   1
   2  -7  11    7.36   11.98   1
  -2   7 -10   36.30   11.49   1
  -2   7 -10   12.12   18.43   1
   2  -7  10   33.50   20.46   1
  -2   7  -9  193.76  -57.39   1
  -2   7  -9  459.07  -67.27   1
  -2   7  -8   77.36   15.35   1
  -2   7  -8   92.71   54.52   1
  -2   7  -7  676.52   95.02   1
  -2   7  -7  492.29  109.95   1
   2  -7   7  647.44   93.76   1
  -2   7  -6  425.85   60.76   1
  -2   7  -6  424.38  104.55   1
   2  -7   6  370.00   55.43   1
   2  -7   6  380.94   56.41   1
  -2   7  -5  505.04  110.72   1
  -2   7  -5  469.79   66.36   1
   2  -7   5  408.76   60.27   1
   2  -7   5  333.42   48.63   1
  -2   7  -4   59.85   52.00   1
  -2   7  -4   41.42    8.69   1
   2  -7   4   34.27   10.44   1
   2  -7   4   35.46    8.69   1
  -2   7  -3  303.78   44.36   1
  -2   7  -3  275.05   71.76   1
   2  -7   3  201.68   29.36   1
   2  -7   3  250.24   38.05   1
  -2   7  -2   23.97    9.95   1
  -2   7  -2  100.49   49.05   1
   2  -7   2   25.86    8.48   1
   2  -7   2   21.72    5.82   1
  -2   7  -1  573.08   92.22   1
  -2   7  -1  660.96  115.35   1
   2  -7   1  850.03  116.05   1
   2  -7   1  686.96   96.07   1
   2  -7   0   18.71    4.63   1
   2  -7   0    5.96    5.40   1
  -2   7   1    8.55   55.22   1
  -2   7   1   81.36   44.57   1
   2  -7  -1    4.34    4.63   1
   2  -7  -1    2.10    3.22   1
   2   7  -2    3.57    2.66   1
  -2   7   2   57.32   37.77   1
  -2   7   2   17.45   18.71   1
   2  -7  -2    4.63    4.70   1
   2  -7  -2    6.45    3.36   1
  -2  -7   3   14.58    5.82   1
  -2  -7   3   18.29    7.36   1
   2   7  -4   78.42   61.81   1
  -2  -7   4  291.03   43.52   1
  -2  -7   4  267.48   39.87   1
   2   7  -5  746.31  127.61   1
   2   7  -5  725.29  101.40   1
  -2  -7   5  814.29  114.22   1
  -2  -7   5  821.30  115.77   1
   2   7  -6   19.20    9.53   1
   2   7  -6   54.80   47.72   1
  -2  -7   6   37.35   11.14   1
  -2  -7   6   21.30   10.65   1
   2   7  -7  321.23   51.72   1
   2   7  -7  259.28   75.89   1
  -2  -7   7  338.05   52.28   1
  -2  -7   7  330.69   49.82   1
   2   7  -8  308.13   52.84   1
   2   7  -8  281.08   83.95   1
  -2  -7   8  332.23   52.49   1
  -2  -7   8  370.98   55.43   1
   2   7  -9  337.63   58.93   1
   2   7  -9  267.20   81.99   1
  -2  -7   9  306.72   47.51   1
  -2  -7   9  326.14   53.19   1
   2   7 -10  278.34   76.94   1
   2   7 -10  443.58   72.95   1
  -2  -7  10  487.94   72.67   1
  -2  -7  10  499.71   77.43   1
   2   7 -11  413.80   72.74   1
   2   7 -11  286.26   73.72   1
  -2  -7  11  489.62   78.91   1
  -2  -7  11  488.78   73.37   1
   2   7 -12    8.76   19.55   1
   2   7 -12   30.48   24.04   1
  -2  -7  12   34.06   22.63   1
  -2  -7  12   16.75   12.26   1
   2   7 -13   -4.91   19.20   1
   2   7 -13   16.26   20.04   1
  -2  -7  13   28.73   14.79   1
   2   7 -14   15.35   21.65   1
   2   7 -14   12.54   22.14   1
   2   7 -15  160.62   38.89  -1
   2   7 -15   53.05   29.64  -1
   2   7 -16   50.67   30.90   1
   2   7 -16  116.68   32.09   1
   3   0  24   42.96   19.76   1
  -3   0 -24   31.53   28.38   1
   3   0  23    9.32   25.23   1
   3   0  23    7.64   13.45   1
  -3   0 -23  -11.49   29.08   1
  -3   0 -23   -5.40  111.00   1
   3   0  22   15.07   23.20   1
   3   0  22   29.22   14.44   1
  -3   0 -22  106.03   93.34   1
  -3   0 -22   14.86   27.54   1
   3   0  21   -4.77    8.34   1
   3   0  21    5.26   20.60   1
  -3   0 -21    2.52   28.66   1
  -3   0 -21  -72.88   73.65   1
   3   0  20   63.70   17.59   1
   3   0  20  130.48   34.55   1
  -3   0 -20  155.36   73.72   1
  -3   0 -20  156.76   48.21   1
   3   0  19   -4.34    7.01   1
   3   0  19   27.05   19.06   1
  -3   0 -19  -52.70   53.82   1
  -3   0 -19   16.12   24.95   1
   3   0  18   10.65    8.41   1
   3   0  18   14.58   17.03   1
   3   0  17   -2.24   16.96   1
   3   0  17    8.27    7.36   1
  -3   0 -17   29.57   40.57   1
  -3   0 -17    1.96   18.22   1
   3   0  16  162.09   33.15   1
   3   0  16   85.98   75.96   1
  -3   0 -16  187.03   39.38   1
  -3   0 -16  215.41   55.01   1
   3   0  15   21.79   64.12   1
   3   0  15    5.33   11.70   1
  -3   0 -15   17.45   28.31   1
  -3   0 -15    0.14   13.95   1
   3   0  14  303.29   93.27   1
   3   0  14  230.48   41.42   1
  -3   0 -14  276.73   56.13   1
  -3   0 -14  245.41   44.43   1
   3   0  13   -6.10   11.35   1
   3   0  13   38.33   56.48   1
  -3   0 -13   -2.31   12.40   1
  -3   0 -13    9.25   17.80   1
   3   0  12  175.33   58.72   1
   3   0  12  161.67   29.08   1
  -3   0 -12  194.04   34.83   1
  -3   0 -12  180.17   36.65   1
   3   0  11    5.40   36.51   1
   3   0  11   -1.54    9.60   1
  -3   0 -11   12.26   10.65   1
  -3   0 -11    7.36   13.52   1
   3   0  10   24.88    9.88   1
   3   0  10   52.00   42.26   1
  -3   0 -10   53.12   16.61   1
  -3   0 -10   35.74   12.75   1
   3   0   9    3.43    7.50   1
   3   0   9   25.37   30.13   1
  -3   0  -9    4.91    9.53   1
  -3   0  -9    0.56    8.34   1
   3   0   8 3898.35  538.54   1
   3   0   8 3307.61  450.31   1
   3   0   7    5.54   16.75   1
   3   0   7    2.66    5.61   1
  -3   0  -7    5.96    7.29   1
  -3   0  -7    4.20    8.27   1
   3   0   624708.93 3341.94   1
   3   0   627533.01 3720.36   1
  -3   0  -632648.59 4412.01   1
  -3   0  -630223.95 4085.45   1
   3   0   5    3.57    9.32   1
   3   0   5    5.05    4.70   1
  -3   0  -5   -3.71    6.66   1
  -3   0  -5   -2.45    4.41   1
   3   0   4 9025.84 1222.13   1
  -3   0  -4 8409.17 1138.04   1
   3   0   3    2.38    4.20   1
   3   0   3    9.53    6.45   1
  -3   0  -3    0.49    4.91   1
  -3   0  -3   -0.70    2.94   1
   3   0   2 1203.91  164.19   1
   3   0   2  800.97  109.18   1
  -3   0  -2 1171.68  159.63   1
  -3   0  -2 1022.41  139.87   1
  -3   0  -1   -0.56    3.22   1
  -3   0  -1   -2.31    3.08   1
   3   0   0  560.19   76.24   1
   3   0   0  367.20  -52.49   1
  -3   0   0  544.49   74.07   1
  -3   0   0  772.24  114.79   1
   3   0  -1  -12.05   29.29   1
   3   0  -1    0.84    2.52   1
  -3   0   1  -35.11   24.74   1
  -3   0   1    1.54    2.24   1
   3   0  -2   27.96    5.68   1
   3   0  -2  116.33  -23.41   1
  -3   0   2  120.88  -20.74   1
  -3   0   2   30.41    5.68   1
   3   0  -3    4.06    5.47   1
   3   0  -3   10.30   12.75   1
  -3   0   3   -4.77   12.33   1
  -3   0   3    8.69    5.19   1
   3   0  -499999.0013503.72   1
   3   0  -488156.0911905.98   1
  -3   0   483671.2011303.32   1
  -3   0   460714.18 8198.94   1
   3   0  -5    0.63    6.31   1
   3   0  -5    3.71   15.49   1
  -3   0   5   -0.70    6.17   1
  -3   0   5   -1.75   13.66   1
   3   0  -6 3838.08  520.81   1
   3   0  -6 2761.01  376.87   1
   3   0  -7   -1.19   16.61   1
   3   0  -8 3484.20  473.23   1
   3   0  -8 4173.05  569.37   1
  -3   0   8 4562.67  622.35   1
  -3   0   8 4030.79  547.37   1
   3   0  -9   -7.99   15.70   1
   3   0  -9    3.36    4.55   1
  -3   0   9   -2.31    5.33   1
  -3   0   9   -0.91   13.88   1
   3   0 -10  988.08  141.62   1
   3   0 -10  653.74   91.59   1
  -3   0  10  948.83  135.95   1
  -3   0  10  763.13  106.66   1
   3   0 -11   -4.55    4.27   1
   3   0 -11  -15.21   18.50   1
  -3   0  11    5.12    5.33   1
  -3   0  11   10.72   13.81   1
   3   0 -12  459.84  -74.42   1
   3   0 -12   75.61   14.16   1
  -3   0  12  405.53  -64.61   1
  -3   0  12  120.04   20.53   1
  -3   0  13   12.68   16.26   1
  -3   0  13    0.84    5.05   1
   3   0 -14 6765.88  918.00   1
   3   0 -14 5146.41  707.77   1
  -3   0  14 5780.60  784.86   1
  -3   0  14 5292.17  725.99   1
   3   0 -15    6.87   28.94   1
   3   0 -15  -14.37   40.50   1
  -3   0  15    5.61   18.85   1
  -3   0  15    1.89    5.47   1
   3   0 -16    2.94   51.58   1
   3   0 -16   96.78   41.20   1
  -3   0  16   89.77   31.04   1
  -3   0  16  107.85   19.76   1
   3   0 -17  -36.16   54.45   1
   3   0 -17    0.14   35.53   1
  -3   0  17   -1.61    4.98   1
  -3   0  17   -8.20   21.86   1
   3   0 -18  109.18   51.93   1
   3   0 -18   42.54   69.66   1
   3   0 -19   71.48   75.82   1
   3   0 -19   56.27   52.00   1
  -3   0  19  -11.14   27.68   1
  -3   0  19    4.55    7.36   1
   3   0 -20  826.20  185.00   1
   3   0 -20  843.02  159.56   1
  -3   0  20  727.39  123.26   1
  -3   0  20  314.43  -48.98   1
   3   0 -21   16.05   72.11   1
   3   0 -21   63.00  109.95   1
  -3   0  21   -3.71    6.94   1
  -3   0  21    4.84   31.11   1
   3   0 -22  159.91  144.85   1
   3   0 -22   10.79   92.57   1
  -3   0  22  169.02   54.10   1
  -3   0  22  119.06   23.62   1
   3   0 -23   94.60  103.99   1
   3   0 -23  -18.71   86.19   1
  -3   0  23   -1.47   33.64   1
  -3   0  23    5.54    9.18   1
   3   0 -24  233.70  120.95   1
   3   0 -24  183.32  127.68   1
  -3   0  24  147.09   29.78   1
  -3   0  24  169.65   56.27   1
   3   0 -25   60.76  112.82   1
   3   0 -25   24.39  110.79   1
  -3   0  25   26.14   40.71   1
  -3   0  25   -6.45    9.11   1
   3   0 -26   36.86  140.08   1
   3   0 -26  106.59   91.38   1
   3   0 -27   -2.24   24.67   1
  -3   0  27    5.33   13.88   1
   3   1  25  598.31   96.14   1
   3   1  25  397.96   73.86   1
   3   1  24   57.04   29.01   1
   3   1  24   44.36   18.99   1
  -3  -1 -24   62.23   53.26   1
  -3  -1 -24  110.44   35.53   1
   3   1  23  118.01   36.72   1
   3   1  23  135.95   29.71   1
   3  -1  23  125.51   31.18   1
  -3  -1 -23   99.51  108.41   1
  -3  -1 -23  101.75   35.95   1
   3   1  22  151.65   39.59   1
   3   1  22  209.60   37.84   1
  -3   1 -22  165.45   52.42   1
  -3   1 -22  164.12  112.96   1
   3  -1  22  181.85   55.92   1
   3  -1  22  199.02   39.80   1
  -3  -1 -22  177.22   44.01   1
  -3  -1 -22  103.85   96.78   1
   3   1  21  739.31  115.00   1
   3   1  21  831.81  121.44   1
  -3   1 -21  989.48  166.99   1
  -3   1 -21  704.27  165.45   1
   3  -1  21  791.86  118.15   1
   3  -1  21  645.82  108.41   1
  -3  -1 -21  714.78  158.16   1
  -3  -1 -21  922.21  146.88   1
   3   1  20  138.89   27.82   1
   3   1  20  163.49   36.86   1
  -3   1 -20  164.96   54.94   1
  -3   1 -20  116.05   76.45   1
   3   1  19   58.58   21.37   1
   3   1  19   52.77   15.00   1
  -3   1 -19   18.22   28.52   1
  -3   1 -19   14.72   66.92   1
   3  -1  19   39.38   13.59   1
   3  -1  19   40.99   23.55   1
  -3  -1 -19   83.67   59.78   1
  -3  -1 -19   73.93   30.76   1
  -3   1 -18  432.72  102.94   1
  -3   1 -18  541.76   93.62   1
   3  -1  18  518.07   78.21   1
   3  -1  18  462.50   77.01   1
   3   1  17  191.52   31.46   1
   3   1  17  229.29   41.63   1
  -3   1 -17  228.10   47.93   1
  -3   1 -17  308.90   77.57   1
   3  -1  17  240.57   46.95   1
   3  -1  17  123.61  101.47   1
  -3  -1 -17  313.17   56.06   1
  -3  -1 -17  314.64   70.43   1
   3   1  16   46.74   16.75   1
   3   1  16   41.70   11.42   1
  -3   1 -16   88.58   39.66   1
  -3   1 -16   54.87   24.60   1
   3  -1  16   66.57   22.35   1
   3  -1  16   84.72   81.08   1
  -3  -1 -16   51.79   20.11   1
  -3  -1 -16   42.40   31.25   1
   3   1  15  351.85   90.54   1
   3   1  15  447.09   67.62   1
   3  -1  15  318.85  107.57   1
   3  -1  15  443.79   70.36   1
  -3  -1 -15  488.22   75.89   1
  -3  -1 -15  447.72   79.54   1
   3   1  14    5.54   10.37   1
   3   1  14   -3.36   48.00   1
  -3   1 -14    1.96   16.26   1
  -3   1 -14  -15.00   23.48   1
   3  -1  14   94.74   75.26   1
   3  -1  14   13.88   13.45   1
  -3  -1 -14   -0.35   20.39   1
  -3  -1 -14    0.21   12.68   1
   3   1  13   37.56   12.54   1
   3   1  13   50.74   50.95   1
  -3   1 -13   24.74   17.24   1
  -3   1 -13   64.89   26.84   1
   3  -1  13   41.42   16.05   1
   3  -1  13  132.09   67.27   1
  -3  -1 -13   45.20   23.76   1
  -3  -1 -13   53.12   16.68   1
   3   1  12 1049.74  167.83   1
   3   1  12 1208.12  168.11   1
  -3   1 -12 1290.11  183.81   1
  -3   1 -12 1204.61  176.52   1
   3  -1  12 1180.79  197.05   1
   3  -1  12 1218.63  172.11   1
   3   1  11   62.09   40.29   1
   3   1  11   28.59   10.16   1
  -3   1 -11   14.86   12.96   1
  -3   1 -11   24.18   16.61   1
   3  -1  11   35.11   48.21   1
   3  -1  11   27.12   12.82   1
  -3  -1 -11   23.34   11.35   1
  -3  -1 -11   27.12   16.40   1
   3   1  10  441.27   82.76   1
   3   1  10  515.62   73.58   1
  -3   1 -10  486.33   73.44   1
  -3   1 -10  398.10   63.98   1
   3  -1  10  519.90  102.10   1
   3  -1  10  522.35   76.80   1
  -3  -1 -10  534.68   77.01   1
  -3  -1 -10  435.45   66.43   1
   3   1   9  188.44   29.01   1
   3   1   9  357.88   70.36   1
  -3   1  -9  268.11   45.41   1
  -3   1  -9  248.70   41.06   1
  -3  -1  -9  250.31   40.57   1
  -3  -1  -9  253.05   38.68   1
   3   1   8   24.81   25.23   1
   3   1   8   12.47    5.61   1
  -3   1  -8   13.38   10.37   1
  -3   1  -8    8.20   11.07   1
   3  -1   8   52.63   35.18   1
   3  -1   8    7.15    7.78   1
  -3  -1  -8   12.05    6.52   1
  -3  -1  -8   11.63    9.18   1
  -3   1  -7 1243.16  174.42   1
  -3   1  -7 1297.81  180.80   1
   3  -1   7  952.34  142.04   1
   3  -1   7 1124.03  155.78   1
  -3  -1  -7 1158.36  160.62   1
  -3  -1  -7 1398.02  191.38   1
   3   1   6 1674.83  228.52   1
  -3   1  -6 1876.65  257.88   1
  -3   1  -6 1924.30  265.59   1
   3  -1   6 1542.38  211.70   1
   3  -1   6 1372.10  194.32   1
  -3  -1  -6 1767.33  240.43   1
   3   1   5    9.74    8.13   1
   3   1   5    9.11    4.55   1
  -3   1  -5    4.13    8.06   1
  -3   1  -5    5.19    6.80   1
   3  -1   5    2.66    5.47   1
   3  -1   5    5.26   12.26   1
  -3  -1  -5   13.95    7.08   1
  -3  -1  -5   11.70    3.36   1
   3   1   4 4575.29  618.98   1
   3   1   4 5586.49  756.82   1
  -3   1  -4 5722.44  775.75   1
  -3   1  -4 3903.25  531.32   1
   3  -1   4 5158.32  700.76   1
   3  -1   4 4604.02  624.31   1
  -3  -1  -4 5197.57  703.57   1
  -3  -1  -4 5042.70  681.98   1
   3   1   3 3351.75  453.18   1
   3   1   3 4646.06  628.80   1
  -3   1  -3 4547.26  616.04   1
  -3   1  -3 4486.99  609.03   1
   3  -1   3 4297.08  582.54   1
   3  -1   3 4308.30  585.35   1
  -3  -1  -3 4298.49  581.56   1
  -3  -1  -3 4451.25  602.66   1
   3   1   2 1350.37  182.90   1
   3   1   2 1643.29  222.84   1
   3  -1   2 1437.97  196.14   1
   3  -1   2 1654.50  226.21   1
  -3  -1  -2 1364.39  185.21   1
  -3  -1  -2 1169.57  161.95   1
   3   1   1 5930.56  803.08  -1
   3   1   1 8184.92 1105.81  -1
  -3   1  -1 8703.49 1176.58  -1
  -3   1  -1 7386.05  999.99  -1
   3  -1   1 8009.73 1083.38  -1
   3  -1   1 6002.04  811.48  -1
  -3  -1  -1 7056.69  958.64  -1
  -3  -1  -1 6507.29  879.46  -1
   3   1   0   77.22   11.42   1
   3   1   0   58.44   34.34   1
  -3   1   0  104.48   16.05   1
  -3   1   0  110.09   16.75   1
   3  -1   0  144.43   21.02   1
   3  -1   0   84.72   12.40   1
   3   1  -1 5195.46  703.57   1
   3   1  -1 5515.71  746.31   1
  -3   1   1 3990.15  544.28   1
  -3   1   1 4502.41  608.68   1
   3  -1  -1 5859.09  792.56   1
   3  -1  -1 6389.56  863.34   1
  -3  -1   1 5419.71  734.40   1
  -3  -1   1 4380.47  592.22   1
   3   1  -2 9397.24 1271.89   1
   3   1  -2 9060.88 1225.64   1
  -3   1   211450.48 1551.49   1
  -3   1   212599.73 1702.16   1
   3  -1  -2 7687.38 1043.44   1
   3  -1  -211261.28 1522.06   1
  -3  -1   2 8934.74 1209.52   1
  -3  -1   2 9978.88 1348.97   1
   3   1  -315115.48 2044.13   1
   3   1  -317743.34 2398.01   1
  -3   1   319985.79 2699.34   1
  -3   1   314905.25 2015.40   1
   3  -1  -313805.05 1864.73   1
   3  -1  -320602.46 2786.94   1
  -3  -1   315157.52 2049.03   1
  -3  -1   316902.42 2283.79   1
   3   1  -4 7813.52 1058.15   1
   3   1  -4 6541.63  885.77   1
  -3   1   4 7834.54 1060.26   1
  -3   1   4 5628.54  761.03   1
   3  -1  -4 7505.18 1016.11   1
   3  -1  -4 7519.20 1016.81   1
  -3  -1   4 7021.65  950.24   1
  -3  -1   4 8381.14 1135.24   1
   3   1  -5 4930.57  670.14   1
   3   1  -5 4615.93  625.71   1
  -3   1   5 5015.37  678.76   1
  -3   1   5 4628.55  627.95   1
  -3  -1   5 5243.82  712.68   1
  -3  -1   5 4852.79  657.81   1
   3   1  -6 3366.47  457.32   1
  -3   1   6 3770.11  510.86   1
  -3   1   6 3670.60  499.36   1
   3  -1  -6 3905.36  529.22   1
   3  -1  -6 4088.26  555.64   1
  -3  -1   6 4482.79  612.12   1
  -3   1   7 6728.73  910.29   1
  -3   1   7 6142.90  833.91   1
   3  -1  -7 6379.75  865.44   1
   3  -1  -7 6990.82  946.03   1
  -3  -1   7 7820.52 1059.55   1
  -3  -1   7 6629.93  901.18   1
   3   1  -8 2369.98  323.12   1
   3   1  -8 2437.26  336.79   1
  -3   1   8 2394.51  325.72   1
   3  -1  -8 2319.53  318.64   1
  -3  -1   8 2293.60  316.25   1
  -3  -1   8 2477.20  337.91   1
   3   1  -9  185.35   36.72   1
   3   1  -9  248.84   37.07   1
  -3   1   9  261.53   43.80   1
  -3   1   9  229.57   33.92   1
   3  -1  -9  230.97   39.31   1
   3  -1  -9  208.76   30.76   1
  -3  -1   9  236.86   36.16   1
  -3  -1   9  225.30   39.66   1
   3   1 -10   60.13   11.98   1
   3   1 -10  120.32   30.27   1
  -3   1  10   64.47   12.19   1
  -3   1  10  200.91  -36.44   1
   3  -1 -10  138.40   29.64   1
   3  -1 -10   67.48   12.12   1
  -3  -1  10   87.74   16.33   1
  -3  -1  10  135.18   28.52   1
   3   1 -11 2255.06  308.34   1
   3   1 -11 2465.99  343.86   1
   3  -1 -11 2060.25  280.94   1
   3  -1 -11 2320.23  321.02   1
  -3  -1  11 2071.46  284.16   1
  -3  -1  11 2138.73  297.12   1
   3   1 -12  204.55   31.74   1
   3   1 -12  450.38   75.75   1
  -3   1  12  226.91   41.84   1
   3  -1 -12  309.04   53.40   1
   3  -1 -12  198.11   29.71   1
  -3  -1  12  128.59  -22.14   1
  -3  -1  12  372.81   61.60   1
   3   1 -13 1147.15  179.12   1
   3   1 -13 1979.66  281.92   1
  -3   1  13 1925.00  263.42   1
  -3   1  13 1728.78  242.67   1
   3  -1 -13 1751.91  247.16   1
   3  -1 -13 1929.20  263.56   1
  -3  -1  13 2104.39  289.21   1
  -3  -1  13 1948.12  274.49   1
   3   1 -14   23.76   46.25   1
   3   1 -14   33.85   31.74   1
  -3   1  14   10.30    6.24   1
  -3   1  14   18.99   20.04   1
   3  -1 -14    6.03    4.48   1
   3  -1 -14   32.66   25.72   1
   3   1 -15  138.61   62.30   1
   3   1 -15  159.91   48.56   1
  -3   1  15  171.97   38.26   1
  -3   1  15  165.10   26.70   1
   3  -1 -15  136.30   47.65   1
   3  -1 -15  136.44   40.36   1
  -3  -1  15  187.94   43.80   1
  -3  -1  15  181.71   30.13   1
   3   1 -16   33.71   38.89   1
   3   1 -16  -23.20   57.88   1
  -3   1  16   53.33   12.61   1
  -3   1  16   36.16   23.97   1
   3  -1 -16   11.98   29.99   1
   3  -1 -16  -21.30   48.28   1
  -3  -1  16   52.28   13.31   1
  -3  -1  16   56.62   29.92   1
   3   1 -17  675.19  143.66   1
   3   1 -17  757.53  132.65   1
  -3   1  17  632.37   90.33   1
  -3   1  17  821.30  128.31   1
  -3  -1  17  546.32   79.75   1
  -3  -1  17  747.72  121.51   1
   3   1 -18  125.16   55.71   1
   3   1 -18  217.38   93.48   1
  -3   1  18   71.90   15.21   1
  -3   1  18  117.52   38.33   1
   3  -1 -18  125.30   49.61   1
   3  -1 -18  130.90   71.62   1
  -3  -1  18   80.38   17.31   1
  -3  -1  18  131.18   41.70   1
   3   1 -19 1088.99  187.31   1
   3   1 -19  983.87  204.06   1
  -3   1  19 1158.36  177.22   1
  -3   1  19  843.02  119.27   1
   3  -1 -19  956.54  160.69   1
   3  -1 -19 1056.75  197.41   1
  -3  -1  19  880.86  125.58   1
  -3  -1  19 1144.35  176.24   1
  -3   1  20  117.38   22.42   1
  -3   1  20   85.56   39.10   1
   3  -1 -20   41.06   60.76   1
   3  -1 -20   10.09   87.32   1
  -3  -1  20   91.31   38.19   1
  -3  -1  20   85.42   18.71   1
   3   1 -21 1194.10  226.21   1
   3   1 -21 1244.56  268.32   1
   3  -1 -21 1128.93  208.62   1
   3  -1 -21 1443.57  272.88   1
  -3  -1  21 1194.80  169.16   1
  -3  -1  21 1117.02  179.82   1
   3   1 -22 1275.39  245.83   1
   3   1 -22 1854.92  356.55   1
  -3   1  22 1140.84  179.96   1
  -3   1  22 1552.89  217.45   1
   3  -1 -22 1047.64  201.68   1
   3  -1 -22 2388.90  419.90   1
  -3  -1  22 1444.97  203.78   1
  -3  -1  22 1340.56  209.95   1
   3   1 -23   38.61  110.72   1
   3   1 -23   65.17  106.66   1
  -3   1  23  196.14   36.16   1
  -3   1  23   41.70   37.49   1
   3  -1 -23   68.82   84.86   1
   3  -1 -23  106.73   99.79   1
  -3  -1  23  159.07   31.88   1
   3   1 -24  263.91  143.17   1
  -3   1  24   72.74   42.26   1
  -3   1  24   61.74   19.20   1
   3   1 -25  218.99  151.08   1
   3   1 -25  270.28  137.28   1
  -3   1  25  333.70   84.44   1
  -3   1  25  445.34   71.20   1
   3  -1 -25  314.85  134.76   1
   3  -1 -25  281.15  119.13   1
  -3  -1  25  432.09   71.76   1
   3   1 -26   46.11  157.67   1
  -3   1  26   39.87   48.49   1
  -3   1  26   76.66   21.93   1
   3  -1 -26  171.90   83.88   1
   3  -1 -26   55.22  110.93   1
  -3  -1  26  104.34   28.38   1
  -3   1  27   49.33   49.82   1
   3  -1 -27   26.56   29.85   1
   3  -1 -27   75.19   70.50   1
  -3   1  28  133.71   52.07   1
  -3   1  28  236.93   49.12   1
   3  -1 -28   19.90   31.95   1
   3  -1 -28   43.80   29.22   1
   3   2  25   27.05   19.13   1
   3   2  25    3.85   15.56   1
   3   2  24 1152.76  169.44   1
   3   2  24 1520.66  216.40   1
  -3  -2 -24  125.51  -33.50   1
  -3  -2 -24 1182.89 -171.06   1
  -3  -2 -23   78.84   59.71   1
  -3  -2 -23    7.71   13.59   1
   3   2  22 1328.65  190.33   1
   3   2  22 1632.78  228.31   1
  -3   2 -22 1346.87  230.48   1
  -3   2 -22 1493.33  319.62   1
   3  -2  22 1646.80  236.86   1
   3  -2  22 1374.90  211.84   1
  -3  -2 -22 1746.30  247.65   1
  -3  -2 -22 1192.00  226.63   1
   3   2  21   30.48   12.47   1
   3   2  21   42.75   18.92   1
   3  -2  21   36.16   16.54   1
   3   2  20  676.10   98.11   1
   3   2  20  573.58   87.74   1
  -3   2 -20  773.64  143.45   1
  -3   2 -20  547.65  149.47   1
   3  -2  20  779.95  117.31   1
   3  -2  20  648.84  110.65   1
  -3  -2 -20  557.25  130.20   1
  -3  -2 -20  851.43  127.54   1
   3   2  19  789.06  115.84   1
   3   2  19  929.21  131.81   1
  -3   2 -19  877.36  182.62   1
  -3   2 -19  906.09  158.30   1
   3  -2  19  962.15  140.92   1
   3  -2  19  790.46  127.96   1
  -3  -2 -19 1046.24  152.63   1
  -3  -2 -19  812.89  154.03   1
  -3   2 -18 1223.53  192.29   1
  -3   2 -18 1276.09  229.08   1
   3  -2  18 1164.67  166.99   1
   3  -2  18 1119.82  168.11   1
  -3  -2 -18 1288.70  208.62   1
  -3  -2 -18 1388.21  196.42   1
   3   2  17    0.77    5.89   1
   3   2  17    8.76   11.98   1
  -3   2 -17    6.45   49.89   1
  -3   2 -17  -11.63   19.90   1
  -3  -2 -17   -4.63   38.75   1
  -3  -2 -17   15.63   12.82   1
   3   2  16  185.70   32.45   1
   3   2  16  103.85   18.71   1
  -3   2 -16  147.37   40.36   1
  -3   2 -16  232.72   65.45   1
   3  -2  16  195.02   42.19   1
   3  -2  16  167.20  117.52   1
  -3  -2 -16  203.64   51.44   1
  -3  -2 -16  221.44   37.70   1
   3   2  15   79.68   17.80   1
   3   2  15   55.29   12.05   1
  -3   2 -15   72.67   28.80   1
  -3   2 -15   75.47   39.66   1
   3  -2  15   -6.31   76.94   1
   3  -2  15   33.64   19.34   1
   3   2  14  330.90   49.75   1
   3   2  14  441.06   63.35   1
  -3  -2 -14  394.95   59.35   1
  -3  -2 -14  275.12   53.68   1
   3   2  13 5044.10  684.44   1
   3   2  13 4481.38  609.03   1
  -3   2 -13 4722.45  650.31   1
   3  -2  13 4582.29  668.39   1
   3  -2  13 4351.74  596.49   1
  -3  -2 -13 5486.28  745.61   1
  -3  -2 -13 4625.04  635.73   1
   3   2  12  556.62   99.72   1
   3   2  12  735.80  103.15   1
  -3   2 -12  783.45  124.32   1
  -3   2 -12  777.15  117.10   1
   3  -2  12  787.66  155.15   1
   3  -2  12  763.83  111.63   1
  -3  -2 -12  791.16  110.65   1
  -3  -2 -12  819.19  121.09   1
  -3   2 -11  247.16   53.68   1
   3  -2  11  345.55   88.93   1
   3  -2  11  267.76   44.29   1
  -3  -2 -11  259.70   44.57   1
  -3  -2 -11  272.04   40.01   1
   3   2  10 1608.25  219.97   1
   3   2  10 1151.35  171.69   1
   3  -2  10 1482.12  231.67   1
   3  -2  10 1445.68  202.24   1
  -3  -2 -10 1334.25  187.24   1
  -3  -2 -10 1756.11  239.73   1
   3   2   9  184.86   45.06   1
   3   2   9  199.79   29.99   1
  -3   2  -9  187.73   34.06   1
  -3   2  -9  206.80   39.10   1
   3  -2   9  240.15   67.76   1
   3  -2   9  201.89   34.27   1
  -3  -2  -9  188.44   27.54   1
  -3  -2  -9  188.93   32.59   1
   3   2   8  659.00  103.64   1
   3   2   8  674.91   93.27   1
  -3   2  -8  639.94   93.69   1
  -3   2  -8  616.67   92.99   1
   3  -2   8  704.97  121.09   1
   3  -2   8  588.64   85.28   1
  -3  -2  -8  584.65   83.95   1
  -3  -2  -8  642.53   88.23   1
   3   2   7  258.23   48.14   1
   3   2   7  248.56   35.25   1
  -3   2  -7  208.13   37.63   1
  -3   2  -7  241.62   39.73   1
   3  -2   7  238.96   57.18   1
   3  -2   7  224.66   35.81   1
  -3  -2  -7  247.93   38.40   1
  -3  -2  -7  250.03   34.97   1
   3   2   6 2732.28  369.79   1
   3   2   6 2903.26  397.40   1
  -3   2  -6 2914.48  400.35   1
  -3   2  -6 3414.82  466.50   1
   3  -2   6 2814.97  384.23   1
   3  -2   6 3009.78  419.76   1
  -3  -2  -6 2636.27  358.65   1
  -3  -2  -6 3770.11  510.16   1
   3   2   5 1761.72  240.78   1
   3   2   5 1450.58  196.42   1
  -3   2  -5 2023.11  279.04   1
  -3   2  -5 2266.97  310.72   1
   3  -2   5 1744.20  239.10   1
   3  -2   5 2022.40  283.32   1
   3   2   418086.71 2442.86   1
   3   2   414239.52 1925.00   1
  -3   2  -415262.64 2064.45   1
  -3   2  -414190.47 1920.79   1
   3  -2   413111.29 1773.63   1
   3  -2   411527.57 1563.40   1
  -3  -2  -413854.10 1872.44   1
  -3  -2  -412564.70 1702.86   1
   3   2   3  374.77   51.16   1
   3   2   3  517.65   70.85   1
  -3   2  -3  607.28   86.61   1
  -3   2  -3  502.87   70.50   1
  -3  -2  -3  478.13  -65.73   1
  -3  -2  -3  921.50 -131.60   1
   3   2   2 6175.13  834.61   1
   3   2   2 5086.14  687.52   1
  -3   2  -2 6571.06  890.67   1
  -3   2  -2 6315.98  854.93   1
   3  -2   2 6417.60  868.95   1
   3  -2   2 6145.00  833.91   1
  -3  -2  -2 6393.77  865.44   1
  -3  -2  -2 4903.24  662.57   1
   3   2   1 2604.04  357.74   1
   3   2   1 2362.27  319.97   1
  -3   2  -1 2445.67  333.00   1
  -3   2  -1 2616.65  354.73   1
   3  -2   1 2628.57  358.65   1
   3  -2   1 2309.02  313.38   1
  -3  -2  -1 2422.54  329.29   1
  -3  -2  -1 3251.54  439.52   1
   3   2   0   62.51   15.21   1
   3   2   0   80.45   12.68   1
  -3   2   0   67.55   10.51   1
  -3   2   0   46.95    9.39   1
   3  -2   0   59.85    9.39   1
   3  -2   0   38.54    9.11   1
  -3  -2   0   46.95   14.09   1
  -3  -2   0   70.99   10.37   1
  -3   2   121177.08 2861.92   1
  -3   2   115830.25 2139.43   1
   3  -2  -119537.30 2639.08   1
   3  -2  -118324.97 2475.80   1
  -3  -2   117554.13 2373.49   1
  -3  -2   118696.38 2526.25   1
   3   2  -2 1641.89  225.16   1
   3   2  -2 1183.59  161.53   1
  -3   2   2 1421.85  201.68   1
  -3   2   2 1440.07  195.51   1
   3  -2  -2 1608.25  218.15   1
   3  -2  -2 1737.89  235.32   1
  -3  -2   2 1728.08  237.14   1
  -3  -2   2 1351.77  184.02   1
   3   2  -3  892.07  124.74   1
   3   2  -3 1058.85  144.92   1
  -3   2   3 1359.48  191.66   1
  -3   2   3 1009.80  136.93   1
   3  -2  -3 1119.12  152.35   1
   3  -2  -3 1224.94  166.15   1
  -3  -2   3  990.88  138.33   1
  -3  -2   3 1133.84  155.01   1
   3   2  -410048.95 1359.48   1
   3   2  -4 8864.66 1201.11   1
   3  -2  -4 9116.94 1236.85   1
   3  -2  -4 8507.27 1149.95   1
  -3  -2   4 9817.70 1330.75   1
  -3  -2   410322.25 1395.92   1
   3   2  -5  427.82   60.34   1
   3   2  -5  636.08   92.15   1
  -3   2   5  567.48   77.36   1
  -3   2   5  650.10   91.94   1
   3  -2  -5  811.48  122.84   1
   3  -2  -5  502.10   69.38   1
  -3  -2   5  436.93   61.60   1
  -3  -2   5  613.59   88.79   1
   3   2  -6 2970.54  407.42   1
   3   2  -6 3647.48  495.23   1
  -3   2   6 3194.08  435.03   1
  -3   2   6 3085.46  417.45   1
   3  -2  -6 3625.75  493.69   1
   3  -2  -6 3448.46  467.27   1
  -3  -2   6 3528.35  479.25   1
  -3  -2   6 2981.05  408.12   1
   3   2  -7 1693.05  235.95   1
   3   2  -7 1453.38  199.16   1
  -3   2   7 1446.38  196.49   1
  -3   2   7 1729.49  238.19   1
   3  -2  -7 1509.45  205.60   1
   3  -2  -7 1756.11  240.85   1
  -3  -2   7 1718.97  238.40   1
  -3  -2   7 1451.98  199.02   1
   3   2  -8 1306.92 -179.82   1
   3   2  -8 2510.84  347.16   1
  -3   2   8 1811.47  246.25   1
  -3   2   8 2529.06  346.74   1
   3  -2  -8 1536.78 -209.46   1
   3  -2  -8 2614.55 -357.46   1
   3   2  -9 3098.08  427.54   1
   3   2  -9 3456.87  470.35   1
  -3   2   9 3213.70  440.01   1
  -3   2   9 3097.38  420.11   1
   3  -2  -9 3396.60  463.84   1
   3   2 -10  311.91   56.69   1
   3   2 -10  528.17  -75.40   1
  -3   2  10  367.90   52.00   1
  -3   2  10  245.97   42.75   1
  -3  -2  10  420.32   60.83   1
  -3  -2  10  329.22   54.73   1
   3   2 -11 1058.85  166.71   1
   3   2 -11 1511.55  217.94   1
  -3   2  11 1320.94  180.87   1
  -3   2  11 1307.63  184.23   1
   3  -2 -11 1455.49  204.90   1
   3  -2 -11 1350.37  184.58   1
  -3  -2  11 1509.45  214.92   1
  -3  -2  11 1342.66  185.63   1
   3   2 -12   98.32   50.38   1
   3   2 -12  159.28   42.61   1
  -3   2  12   47.86   10.09   1
  -3   2  12   96.64   25.30   1
   3  -2 -12  116.26  -33.78   1
   3  -2 -12   13.10    4.91   1
  -3  -2  12  116.33  -30.48   1
  -3  -2  12   25.72    8.41   1
   3   2 -13   76.94   56.34   1
   3   2 -13  168.32   46.46   1
  -3   2  13  151.15   32.66   1
  -3   2  13  120.46   19.83   1
   3  -2 -13  119.48   19.06   1
   3  -2 -13  153.96   40.22   1
  -3  -2  13  104.27   19.13   1
  -3  -2  13  176.66   40.15   1
   3   2 -14  651.01  129.29   1
   3   2 -14  673.15  115.28   1
  -3   2  14  439.80   62.79   1
  -3   2  14  642.60   98.04   1
   3  -2 -14  460.89   65.17   1
   3  -2 -14  566.99   92.78   1
  -3  -2  14  627.88  101.05   1
  -3  -2  14  404.55   60.06   1
   3  -2 -15  341.13   65.80   1
   3  -2 -15  306.72   70.29   1
  -3  -2  15  405.53   73.58   1
  -3  -2  15  509.25   74.35   1
  -3   2  16  313.94   58.65   1
  -3   2  16  274.42   41.27   1
   3  -2 -16  311.00   66.57   1
   3  -2 -16  302.80   77.50   1
  -3  -2  16  362.72   69.87   1
  -3  -2  16  280.87   43.73   1
   3   2 -17  474.49  104.55   1
   3   2 -17  603.08  159.98   1
  -3   2  17  496.77   71.34   1
  -3   2  17  681.14  108.90   1
   3  -2 -17  561.45  115.98   1
   3  -2 -17  625.50  106.24   1
  -3  -2  17  661.17  116.26   1
  -3  -2  17  526.20   77.43   1
   3   2 -18  118.85   94.95   1
  -3   2  18  157.11   26.07   1
  -3   2  18  239.38   52.42   1
   3  -2 -18  248.98   86.89   1
   3  -2 -18  157.67   54.59   1
  -3  -2  18  240.57   56.41   1
  -3  -2  18  168.60   29.92   1
   3   2 -19 2388.20  367.48   1
   3   2 -19 2395.91  409.74   1
  -3   2  19 2229.13  305.81   1
  -3   2  19 2233.33  320.67   1
  -3  -2  19 2291.50  333.49   1
  -3  -2  19 1744.90  243.09   1
   3   2 -20   47.72   86.26   1
   3   2 -20  157.11  139.24   1
  -3   2  20   26.42   10.65   1
  -3   2  20  101.33   39.52   1
   3  -2 -20   87.60   95.02   1
   3  -2 -20   53.96   66.71   1
  -3  -2  20   58.37   41.49   1
   3   2 -21  326.56  167.41   1
   3   2 -21  284.37  118.50   1
  -3   2  21  285.14   45.69   1
  -3   2  21  157.95   46.88   1
   3  -2 -21  384.44  135.95   1
   3  -2 -21  266.99   95.16   1
  -3  -2  21  290.61   49.05   1
  -3  -2  21  149.61   59.42   1
   3   2 -22  421.23  167.34   1
   3   2 -22  336.44  145.62   1
  -3   2  22  373.30   80.66   1
  -3   2  22  461.31   71.06   1
   3  -2 -22  309.39  118.01   1
   3   2 -23   38.47  129.92   1
  -3   2  23   71.27   37.56   1
  -3   2  23  127.89   26.70   1
   3  -2 -23  153.40  107.92   1
   3  -2 -23  189.07  100.21   1
  -3  -2  23   62.51   52.63   1
  -3  -2  23  112.40   27.33   1
   3   2 -24   -2.80  110.37   1
   3   2 -24   15.28  121.72   1
  -3   2  24    9.81   12.33   1
  -3   2  24   32.80   33.64   1
   3  -2 -24  148.35  103.50   1
   3  -2 -24  112.40   89.98   1
  -3  -2  24   20.60   15.56   1
   3   2 -25  215.77  176.94   1
  -3   2  25  319.83   74.56   1
  -3   2  25  384.23   61.53   1
  -3  -2  25  440.50   74.56   1
  -3   2  26  323.75   55.22   1
  -3   2  26  143.10   51.16   1
   3  -2 -26   97.83   61.18   1
   3  -2 -26   64.75   28.94   1
   3  -2 -27   13.17   25.72  -1
   3  -2 -27   15.14   26.21  -1
  -3   2  28  111.42   31.04   1
  -3   2  28   72.95   35.39   1
   3  -2 -28   33.57   25.86   1
   3  -2 -28   45.06   28.45   1
   3   3  24   59.14   19.55   1
   3   3  24   72.32   20.18   1
  -3  -3 -24    3.22  -18.15   1
  -3  -3 -24   68.32  -15.35   1
  -3  -3 -23    4.34   18.92   1
  -3  -3 -23   46.95   11.49   1
   3   3  22   -7.78   13.10   1
   3   3  22    6.59   10.30   1
  -3  -3 -22    7.50    7.22   1
  -3  -3 -22   35.46   45.97   1
   3   3  21   69.17   17.10   1
   3   3  21   84.72   21.51   1
   3   3  20   -0.21    8.48   1
   3   3  20   -0.42    9.95   1
  -3   3 -20   18.43   33.64   1
  -3   3 -20   15.07  106.17   1
   3  -3  20    8.13   14.37   1
  -3  -3 -20    7.43    6.24   1
  -3  -3 -20   -1.68   68.53   1
   3  -3  19 1256.47  182.27   1
   3  -3  19 1339.16  204.41   1
  -3  -3 -19 1367.89  189.28   1
  -3  -3 -19 1194.80  204.34   1
   3   3  18    4.63    6.94   1
   3   3  18   -7.08   11.14   1
  -3   3 -18   -0.63   34.20   1
  -3   3 -18   82.27   72.25   1
   3  -3  18    5.54   11.98   1
   3  -3  18   47.51   30.27   1
  -3  -3 -18   40.57   56.41   1
  -3  -3 -18    5.82    5.96   1
   3   3  17   49.54   14.02   1
   3   3  17   44.01   11.07   1
  -3   3 -17  -14.37   57.18   1
  -3   3 -17   37.70   32.66   1
   3  -3  17   34.97   26.56   1
   3  -3  17   45.97   16.40   1
  -3  -3 -17   68.82   51.86   1
  -3  -3 -17   29.43    7.92   1
   3   3  16  277.15   41.49   1
   3   3  16  435.38   63.77   1
  -3   3 -16  435.38  110.58   1
  -3   3 -16  455.99   86.47   1
   3  -3  16  235.67  157.81   1
   3  -3  16  400.28   70.50   1
   3   3  15  896.98  125.30   1
   3   3  15  927.81  128.80   1
  -3   3 -15  806.58  148.35   1
  -3   3 -15  814.99  131.88   1
   3  -3  15  643.09  190.12   1
   3  -3  15  653.67  101.75   1
  -3  -3 -15  780.65  107.99   1
  -3  -3 -15  793.97  126.91   1
   3   3  14 2481.40  337.91   1
   3   3  14 2599.83  354.52   1
  -3   3 -14 2088.98  312.89   1
  -3   3 -14 2183.58  312.26   1
   3  -3  14 2074.26  291.59   1
   3  -3  14 1495.43  283.11   1
  -3  -3 -14 2009.79  285.56   1
  -3  -3 -14 2072.86  281.85   1
  -3   3 -13 3252.95  464.33   1
  -3   3 -13 3421.13  476.94   1
  -3  -3 -13 3095.97  419.69   1
  -3  -3 -13 3264.86  451.99   1
   3   3  12  786.96  108.62   1
   3   3  12  628.23   87.10   1
  -3   3 -12  490.74   89.56   1
  -3   3 -12  505.18   83.25   1
  -3  -3 -12  469.51   75.54   1
  -3  -3 -12  586.54   80.59   1
   3   3  11  174.42   25.51   1
   3   3  11  202.03   29.57   1
  -3   3 -11  188.44   46.53   1
  -3   3 -11  175.05   37.56   1
   3  -3  11  176.38   83.53   1
   3  -3  11  148.91   29.15   1
  -3  -3 -11  173.65   24.67   1
  -3  -3 -11  219.76   40.85   1
   3   3  10  137.00  -19.83   1
   3   3  10   46.74   -8.76   1
  -3   3 -10  295.44   57.74   1
  -3   3 -10  297.26   52.28   1
   3  -3  10  199.44   35.04   1
   3  -3  10  221.23   81.50   1
  -3  -3 -10  126.21  -18.15   1
  -3  -3 -10  332.86   53.82   1
   3   3   9  465.24   63.56   1
   3   3   9  660.19   90.82   1
  -3   3  -9  515.62   84.86   1
  -3   3  -9  670.56  100.49   1
   3  -3   9  507.84   75.19   1
   3  -3   9  663.20  130.69   1
   3   3   8  146.46   20.39   1
   3   3   8  111.49   16.75   1
  -3   3  -8  184.37   37.49   1
  -3   3  -8  209.39   37.42   1
   3  -3   8  209.67   67.62   1
   3  -3   8  183.74   31.25   1
  -3  -3  -8  221.86   35.04   1
  -3  -3  -8  136.44   20.74   1
   3   3   7  321.09   52.63   1
   3   3   7  528.03   71.76   1
  -3   3  -7  432.09   68.96   1
  -3   3  -7  494.04   74.07   1
   3  -3   7  354.94   53.12   1
   3  -3   7  434.47   90.26   1
  -3  -3  -7  360.26   58.65   1
  -3  -3  -7  436.72   62.44   1
   3   3   6  193.27   35.95   1
   3   3   6  125.30  -17.52   1
  -3   3  -6  243.09   42.82   1
  -3   3  -6  245.55   39.73   1
   3  -3   6  324.94   70.08   1
   3  -3   6  190.47   30.55   1
  -3  -3  -6  263.35   38.40   1
  -3  -3  -6  323.89   54.80   1
   3   3   5 3127.51  422.98   1
   3   3   5 3545.16  482.76   1
   3  -3   5 3389.59  461.45   1
   3  -3   5 3803.05  530.97   1
  -3  -3  -5 3440.05  466.36   1
  -3  -3  -5 3159.74  428.24   1
  -3   3  -4  742.81  106.94   1
  -3   3  -4  779.95  108.90   1
   3  -3   4  698.73   97.90   1
   3  -3   4  920.80  139.10   1
  -3  -3  -4  748.42  102.10   1
  -3  -3  -4  894.17  122.77   1
   3   3   3  461.94   63.14   1
   3   3   3  552.48   75.61   1
  -3   3  -3  478.55   70.64   1
  -3   3  -3  511.84   71.76   1
   3  -3   3  559.42   78.77   1
   3  -3   3  543.86   84.79   1
  -3  -3  -3  500.07   68.25   1
  -3  -3  -3  518.43   71.97   1
   3   3   2    8.41    2.52   1
   3   3   2   17.38    2.94   1
  -3   3  -2  168.32  -28.66   1
  -3   3  -2   35.53   -7.22   1
   3  -3   2   81.36   14.30   1
   3  -3   2  216.47  -38.47   1
  -3  -3  -2  255.08  -37.14   1
  -3  -3  -2   45.27    6.59   1
   3   3   1 6164.62  833.21   1
   3   3   111121.12 1508.04   1
  -3   3  -1 8023.75 1085.48   1
  -3   3  -1 8318.07 1127.53   1
   3  -3   1 7329.99  991.58   1
   3  -3   1 7224.88  980.37   1
  -3  -3  -1 8773.56 1185.69   1
  -3  -3  -1 7533.21 1019.61   1
   3   3   0 1517.85  206.09   1
   3   3   0 1025.92  141.06   1
  -3   3   0 1558.50  211.91   1
  -3   3   0 1162.57  160.54   1
   3  -3   0 1059.55  144.08   1
   3  -3   0 1072.87  149.47   1
  -3  -3   0 1077.07  146.18   1
  -3  -3   0  881.56  122.00   1
   3   3  -1 2318.13  314.43  -1
   3   3  -1 2104.39  287.38  -1
  -3   3   1 2337.75  318.57  -1
   3  -3  -1 1991.57  269.79  -1
  -3  -3   1 1949.53  266.50  -1
  -3  -3   1 1851.42  251.15  -1
   3   3  -2 1342.66  185.56  -1
   3   3  -2 1976.15  268.53  -1
  -3   3   2 1571.11  214.08  -1
  -3   3   2 1425.35  200.42  -1
  -3  -3   2 1250.86  172.81  -1
  -3  -3   2 1487.02  202.31  -1
   3   3  -3 2648.19  362.79   1
   3   3  -3 2070.06  281.50   1
  -3   3   3 2803.76  380.30   1
  -3   3   3 3132.41  434.47   1
   3  -3  -3 3155.54  426.98   1
   3  -3  -3 2867.53  388.85   1
   3   3  -4  596.28  -82.76   1
   3   3  -4 1037.13  146.32   1
  -3   3   4 1158.36  157.74   1
  -3   3   4 1250.16  173.86   1
   3  -3  -4  960.75  130.69   1
   3  -3  -4  730.20   99.44   1
  -3  -3   4 1039.93  145.76   1
  -3  -3   4  790.46  109.11   1
   3   3  -513475.69 1821.99   1
   3   3  -512074.16 1636.98   1
  -3   3   511800.86 1594.24   1
  -3   3   513917.17 1882.95   1
   3  -3  -514449.75 1953.03   1
   3  -3  -515753.17 2128.22   1
  -3  -3   513097.28 1774.33   1
  -3  -3   514036.30 1897.67   1
   3   3  -6   36.23   21.51   1
   3   3  -6  -29.57   30.20   1
  -3   3   6   16.40   16.40   1
  -3   3   6    9.32    2.52   1
   3  -3  -6   13.81    4.63   1
   3  -3  -6   10.30    3.71   1
  -3  -3   6   14.37    5.54   1
  -3  -3   6   28.31   13.73   1
   3   3  -7 1954.43  273.44   1
   3   3  -7 1505.94  220.81   1
  -3   3   7 2668.51  360.96   1
  -3   3   7 2110.00  289.56   1
   3  -3  -7 1901.17  258.23   1
   3  -3  -7 1876.65  262.37   1
  -3  -3   7 2121.21  293.90   1
  -3  -3   7 1849.32  252.98   1
   3   3  -8  322.49   69.87   1
   3   3  -8  318.50   56.13   1
   3  -3  -8  147.44   21.79   1
   3  -3  -8  346.04   63.56   1
  -3  -3   8  315.76  -52.00   1
  -3  -3   8  157.53   25.09   1
   3   3  -9 3490.50  492.85   1
   3   3  -9 3874.52  534.82   1
  -3   3   9 3509.43  474.70   1
  -3   3   9 4309.70  588.08   1
   3  -3  -9 4126.80  558.86   1
   3  -3  -9 4643.96  632.23   1
  -3  -3   9 4018.88  551.85   1
  -3  -3   9 4060.23  551.99   1
  -3   3  10    9.11    3.57   1
  -3   3  10   32.80   19.55   1
   3  -3 -10    9.67    3.57   1
   3  -3 -10  -12.40   13.95   1
  -3  -3  10   13.31    6.24   1
  -3  -3  10    6.66   16.96   1
  -3   3  11  109.18   16.96   1
  -3   3  11  151.93   30.76   1
   3  -3 -11  101.54   15.63   1
   3  -3 -11  137.98   31.25   1
  -3  -3  11  164.05   35.25   1
  -3  -3  11  109.53   19.48   1
   3   3 -12 3369.97  473.51   1
   3   3 -12 3467.38  503.85   1
  -3   3  12 3294.29  447.02   1
  -3   3  12 2988.76  410.58   1
   3  -3 -12 3243.14  439.80   1
   3  -3 -12 3376.98  463.06   1
  -3  -3  12 3142.93  429.22   1
  -3  -3  12 3281.68  456.27   1
   3   3 -13  669.23  138.82   1
   3   3 -13  721.79  121.44   1
  -3   3  13  686.82  101.33   1
  -3   3  13  708.47   98.25   1
  -3  -3  13  683.95   97.55   1
  -3  -3  13  711.98  111.35   1
   3   3 -14  168.11   57.67   1
   3   3 -14  279.04  100.49   1
  -3   3  14  258.86   38.05   1
  -3   3  14  212.47   40.99   1
   3  -3 -14  199.58   54.66   1
   3  -3 -14  274.07   56.41   1
  -3  -3  14  163.42   42.05   1
  -3  -3  14  244.85   38.82   1
   3   3 -15 1748.41  292.78   1
   3   3 -15 1494.73  231.18   1
  -3   3  15 1454.79  207.08   1
  -3   3  15 1233.34  169.44   1
   3  -3 -15 1544.48  222.91   1
   3  -3 -15 1031.52  164.05   1
  -3  -3  15 1292.91  180.59   1
  -3  -3  15 1326.55  196.00   1
   3   3 -16  109.11   60.69   1
   3   3 -16  144.57  102.59   1
  -3   3  16  125.72   33.15   1
  -3   3  16   67.76   13.52   1
   3  -3 -16  176.03   64.75   1
   3  -3 -16  186.26   53.68   1
  -3  -3  16  142.61   40.15   1
  -3  -3  16   53.96  -13.81   1
   3   3 -17  360.96  140.92   1
   3   3 -17  222.49   81.92   1
   3  -3 -17  144.36   54.31   1
   3  -3 -17  202.10   81.64   1
  -3  -3  17  189.84   32.73   1
  -3  -3  17  173.23   48.35   1
   3   3 -18  302.10  154.03   1
   3   3 -18  379.46  107.08   1
  -3   3  18  256.20   39.24   1
  -3   3  18  309.18   58.79   1
   3  -3 -18  414.43  112.75   1
   3  -3 -18  333.77   81.99   1
   3   3 -19  514.08  173.37   1
   3   3 -19  597.40  145.55   1
  -3   3  19  552.06   79.12   1
  -3   3  19  525.29   86.12   1
   3  -3 -19  515.48  109.88   1
   3  -3 -19  763.83  164.75   1
  -3  -3  19  473.51   90.33   1
  -3  -3  19  604.90   90.68   1
   3   3 -20   91.45   90.47   1
   3   3 -20   58.09  128.38   1
  -3   3  20   27.68   24.32   1
  -3   3  20    7.57    8.90   1
   3  -3 -20   65.66   67.48   1
  -3  -3  20    2.17   10.09   1
  -3  -3  20   17.73   39.03   1
   3   3 -21  610.65  175.54   1
   3   3 -21  607.84  179.33   1
  -3   3  21  590.25   98.74   1
  -3   3  21  607.21   87.88   1
   3  -3 -21  678.41  144.57   1
   3  -3 -21  305.25  -86.82   1
  -3  -3  21  746.31  140.15   1
  -3  -3  21  744.91  112.12   1
   3   3 -22 -114.64  123.82   1
   3   3 -22  171.27  140.64   1
  -3   3  22   19.69   26.42   1
  -3   3  22   18.71   11.70   1
   3  -3 -22  101.82   72.04   1
   3  -3 -22  107.71   87.32   1
  -3  -3  22   44.15   49.40   1
  -3  -3  22   43.03   17.38   1
   3   3 -23 1110.01  243.52   1
   3   3 -23 1568.31  336.44   1
   3  -3 -23  656.41 -166.29   1
  -3  -3  23 2033.62  287.80   1
  -3  -3  23 1760.32  286.33   1
  -3   3  24   42.47   31.67   1
  -3   3  24   11.14   12.19   1
   3  -3 -24  109.46   69.10   1
   3  -3 -24    8.20   48.21   1
  -3   3  25  557.46   83.81   1
  -3   3  25  329.29   69.87   1
  -3   3  26  591.30   89.98   1
  -3   3  26  313.31   64.05   1
   3  -3 -26   46.95   27.33   1
   3  -3 -26  125.65   35.46   1
   3  -3 -27  245.20  -53.47   1
   3  -3 -27   27.82  -28.94   1
   3   4  21  103.15   20.81   1
   3   4  21   88.65   17.17   1
   3   4  20  131.32   23.48   1
   3   4  20  144.01   23.69   1
  -3  -4 -20  173.16  -25.86   1
  -3  -4 -20   38.54  -40.92   1
  -3   4 -19  128.66  122.28   1
   3  -4  19  208.06   44.99   1
  -3  -4 -19  221.65   31.95   1
  -3  -4 -19  147.58   74.14   1
   3   4  18  482.48   68.04   1
   3   4  18  524.24   75.12   1
  -3   4 -18  611.35  178.48   1
   3  -4  18  540.57   97.55   1
   3  -4  18  499.71   81.85   1
  -3  -4 -18  520.53  109.46   1
  -3  -4 -18  575.68   79.68   1
   3   4  17   87.60   15.07   1
   3   4  17   90.33   17.24   1
  -3   4 -17   72.81   89.49   1
   3  -4  17  100.84   40.64   1
   3  -4  17   67.97   22.35   1
  -3  -4 -17  106.87   16.26   1
  -3  -4 -17   92.92   60.41   1
   3   4  16  946.73  131.18   1
   3   4  16  751.92  103.22   1
   3  -4  16  797.47  128.66   1
   3  -4  16 1067.26  155.43   1
  -3  -4 -16  771.54  132.23   1
  -3  -4 -16 1093.19  149.26   1
   3   4  15  497.19   70.01   1
   3   4  15  414.64   57.25   1
  -3   4 -15  493.76  123.97   1
  -3   4 -15  578.83  103.08   1
   3  -4  15  570.91   95.79   1
   3  -4  15  433.21   69.24   1
  -3  -4 -15  525.08   72.46   1
  -3  -4 -15  519.34   95.37   1
  -3   4 -14   15.07   52.84   1
  -3   4 -14   38.82   27.12   1
   3  -4  14   34.69   22.35   1
   3  -4  14   69.73  137.28   1
  -3  -4 -14    2.31    2.52   1
  -3  -4 -14   33.64   38.33   1
   3   4  13   47.93    9.39   1
   3   4  13   44.29    7.01   1
  -3   4 -13   45.83   26.70   1
  -3   4 -13   32.02   45.34   1
   3  -4  13  100.21  115.49   1
   3  -4  13   44.01   20.18   1
  -3  -4 -13   52.77   10.02   1
   3   4  12  595.58   82.13   1
   3   4  12  747.72  101.47   1
  -3   4 -12  562.29  107.78   1
  -3   4 -12  668.32  107.08   1
   3  -4  12  517.23   80.03   1
   3  -4  12  480.37  149.68   1
  -3  -4 -12  505.74   74.35   1
  -3  -4 -12  576.03   88.86   1
   3   4  11   83.81   11.91  -1
   3   4  11   65.24   10.72  -1
  -3   4 -11   69.24   25.16  -1
  -3   4 -11   69.73   37.98  -1
   3  -4  11  -21.30   93.20  -1
   3  -4  11   65.45   19.06  -1
  -3  -4 -11   55.22   23.48  -1
  -3  -4 -11   81.92   40.22  -1
   3   4  10  272.18   37.84   1
   3   4  10  302.73   41.35   1
  -3   4 -10  231.67   56.06   1
  -3   4 -10  248.42   46.32   1
   3  -4  10  147.65   90.82   1
   3  -4  10  302.52   48.84   1
  -3  -4 -10  271.13   52.07   1
  -3  -4 -10  250.52   41.77   1
  -3   4  -9   47.58   25.44   1
  -3   4  -9   32.24   16.40   1
   3  -4   9   19.97   11.35   1
   3  -4   9   30.90   77.15   1
  -3  -4  -9   30.41   10.58   1
  -3  -4  -9    8.27    6.94   1
  -3   4  -8   96.92   22.35   1
  -3   4  -8  105.11   32.66   1
  -3   4  -7   22.56   10.37   1
  -3   4  -7    2.66   18.92   1
   3  -4   7  -65.52   63.42   1
   3  -4   7    3.78    7.92   1
  -3   4  -6  878.76  123.97   1
  -3   4  -6  840.92  126.14   1
   3  -4   6  922.91  164.26   1
   3  -4   6  784.15  110.72   1
  -3   4  -5  272.46   40.92   1
  -3   4  -5  219.48   41.35   1
   3  -4   5  289.07   78.35   1
   3  -4   5  279.96   42.47   1
  -3   4  -4 2516.44  342.67   1
  -3   4  -4 2517.14  349.05   1
   3  -4   4 2655.90  362.58   1
   3  -4   4 3098.78  445.55   1
  -3   4  -3  317.73   52.07   1
  -3   4  -3  365.38   51.79   1
   3  -4   3  387.38   55.99   1
   3  -4   3  473.30   91.52   1
  -3   4  -2  264.26   37.70   1
  -3   4  -2  185.49   33.08   1
   3  -4   2  300.63   63.63   1
   3  -4   2  267.41   38.82   1
   3   4   1  509.46   71.55   1
   3   4   1  709.87  103.71   1
   3  -4   1  505.18   69.87   1
   3  -4   1  582.05   95.16   1
   3   4   0 3440.05  470.35   1
   3   4   0 2737.88  372.32   1
   3  -4   0 2784.13  386.68   1
   3  -4   0 2006.99  272.11   1
  -3  -4   0 2319.53  314.08   1
  -3  -4   0 2386.80  324.31   1
   3   4  -1 1353.18  193.41   1
   3   4  -1 1149.95  159.77   1
  -3   4   1 1018.91  140.78   1
  -3   4   1 1059.55  147.79   1
   3  -4  -1  973.36  139.73   1
   3  -4  -1 1079.18  146.53   1
  -3  -4   1  990.88  135.18   1
  -3  -4   1  932.02  128.59   1
   3   4  -2 1714.07  236.93   1
   3   4  -2 2004.18  281.57   1
  -3   4   2 1713.37  241.83   1
  -3   4   2 1790.45  245.69   1
   3  -4  -2 1432.36  199.02   1
   3  -4  -2 2781.33  376.31   1
  -3  -4   2 1826.89  248.35   1
  -3  -4   2 1501.74  206.37   1
   3   4  -3 3497.51  478.41   1
   3   4  -3 3905.36  539.73   1
  -3   4   3 3899.75  540.01   1
  -3   4   3 4046.21  549.68   1
   3  -4  -3 3466.68  472.38   1
   3  -4  -3 4770.10  644.98   1
  -3  -4   3 3425.33  464.61   1
  -3  -4   3 3409.92  464.75   1
   3   4  -4  624.73  103.64  -1
   3   4  -4  530.69   80.73  -1
  -3   4   4  489.90   68.96  -1
  -3   4   4  579.81   87.60  -1
   3  -4  -4  503.36   68.82  -1
   3  -4  -4  495.02   70.57  -1
  -3  -4   4  442.11   65.31  -1
  -3  -4   4  549.82   76.73  -1
  -3   4   5  938.32  128.66   1
  -3   4   5 1046.94  146.18   1
   3  -4  -5 1183.59  162.79   1
   3  -4  -5 1107.91  150.87   1
  -3  -4   5  910.29  129.15   1
  -3  -4   5 1164.67  160.05   1
  -3   4   6  130.06   19.41   1
  -3   4   6  188.09   34.48   1
  -3  -4   6  163.35   30.83   1
  -3  -4   6  105.32   17.73   1
   3   4  -7  399.93   69.38   1
   3   4  -7  493.06  102.52   1
  -3   4   7  389.83   54.03   1
  -3   4   7  392.71   60.06   1
   3  -4  -7  319.48   44.15   1
   3  -4  -7  308.97   43.17   1
  -3  -4   7  421.93   65.73   1
  -3  -4   7  306.37   44.99   1
   3   4  -8  235.95   50.45   1
   3   4  -8  262.37   76.52   1
  -3   4   8  215.41   29.92   1
  -3   4   8  253.40   43.31   1
   3  -4  -8  253.26   35.60   1
   3  -4  -8  241.90   33.36   1
  -3  -4   8  260.33   39.17   1
  -3  -4   8  197.34   37.07   1
   3   4  -9 1015.41  176.31   1
   3   4  -9  805.88  125.93   1
  -3   4   9  908.19  128.52   1
  -3   4   9  523.61  -71.20   1
   3  -4  -9  536.57   73.58   1
   3  -4  -9  593.27   80.94   1
  -3  -4   9  583.32   83.04   1
  -3  -4   9  826.20  121.79   1
   3   4 -10   18.43   30.69  -1
   3   4 -10    8.97   63.42  -1
  -3   4  10   17.17    3.15  -1
  -3   4  10    8.13   14.79  -1
   3  -4 -10   25.79    5.19  -1
   3  -4 -10   18.36    7.99  -1
  -3  -4  10   13.17   16.19  -1
  -3  -4  10   21.79    7.85  -1
   3   4 -11  115.00   75.19   1
   3   4 -11   -9.25   29.57   1
   3  -4 -11   54.38   37.07   1
   3  -4 -11   47.58    7.99   1
  -3  -4  11   41.84   18.64   1
  -3  -4  11   47.44   11.63   1
   3   4 -12  249.61   62.51   1
   3   4 -12  554.79  136.51   1
  -3   4  12  502.52  -68.67   1
  -3   4  12  274.84   44.92   1
   3  -4 -12  265.31   56.48   1
   3  -4 -12  279.89   62.44   1
  -3  -4  12  464.40   68.18   1
  -3  -4  12  265.45   49.96   1
   3   4 -13  143.59   54.94   1
   3   4 -13  280.03  101.82   1
  -3  -4  13  209.04   34.41   1
   3   4 -14  538.89  162.44   1
   3   4 -14  741.41  139.45   1
  -3   4  14  768.04  112.19   1
  -3   4  14  545.47   74.91   1
   3  -4 -14  735.10  125.72   1
   3  -4 -14  733.00  108.97   1
   3   4 -15  170.71  108.20  -1
   3   4 -15  117.03   70.92  -1
  -3   4  15  139.10   30.69  -1
  -3   4  15  106.87   16.75  -1
  -3  -4  15  131.53   24.88  -1
  -3  -4  15  126.35   37.07  -1
   3   4 -16  166.08   84.37   1
   3   4 -16  196.07  123.90   1
  -3   4  16  194.74   37.77   1
  -3   4  16  140.99   22.35   1
   3  -4 -16  277.71   83.95   1
   3  -4 -16  196.91   44.99   1
  -3  -4  16  135.04   38.89   1
  -3  -4  16  124.95   24.39   1
   3   4 -17  168.95   93.62   1
   3   4 -17  326.28  145.41   1
  -3   4  17  168.04   35.53   1
  -3   4  17  224.10   34.20   1
   3  -4 -17  358.09   93.41   1
  -3  -4  17  162.30   45.06   1
  -3  -4  17  244.85   41.20   1
   3   4 -18   87.32   97.48   1
   3   4 -18   -1.68   98.25   1
   3  -4 -18   71.06   56.90   1
   3  -4 -18   35.88   45.06   1
  -3  -4  18   35.67   13.45   1
  -3  -4  18  -12.68   34.62   1
   3   4 -19   53.89  102.10   1
   3   4 -19   34.41   81.78   1
  -3   4  19   42.68   12.96   1
  -3   4  19   32.17   23.83   1
   3  -4 -19   79.33   54.94   1
   3  -4 -19   62.23   48.28   1
  -3  -4  19   37.70   14.79   1
  -3  -4  19   30.06   48.35   1
   3   4 -20  224.52  117.10   1
   3   4 -20  185.98  136.72   1
  -3   4  20  303.01   57.11   1
  -3   4  20  349.19   52.42   1
   3  -4 -20  410.72   99.86   1
   3  -4 -20  273.58   72.18   1
  -3  -4  20  349.47   86.33   1
  -3  -4  20  373.09   62.02   1
   3   4 -21   43.03  132.09   1
  -3   4  21   37.21   25.09   1
  -3   4  21   35.74   12.68   1
   3  -4 -21   74.91   65.31   1
   3  -4 -21   14.86   33.99   1
  -3  -4  21   43.38   18.92   1
  -3  -4  21  -30.62   42.61   1
  -3   4  22   46.60   29.15   1
  -3   4  22   50.24   14.72   1
   3  -4 -22   82.48   50.81   1
   3  -4 -22   45.62   31.46   1
  -3  -4  22   31.39   17.80   1
  -3   4  23   39.17   25.37   1
  -3   4  23   20.81   12.40   1
   3  -4 -23   33.57   36.02   1
   3  -4 -23   34.97   19.06   1
  -3   4  24  340.85   52.49   1
  -3   4  24  249.89   47.16   1
   3  -4 -24   89.56   26.70   1
   3  -4 -24  161.88   35.95   1
  -3   4  25   38.75   13.52   1
  -3   4  25   41.27   18.43   1
   3   5  17 1417.65  192.08   1
   3   5  17 1351.07  184.58   1
  -3   5 -17 1256.47  270.99   1
   3  -5  17 1189.20  174.42   1
   3  -5  17 1160.46  177.08   1
   3   5  16    0.77    1.68   1
   3   5  16   12.47    5.96   1
  -3   5 -16    9.60   25.86   1
  -3   5 -16  118.78  113.94   1
   3  -5  16   22.70   22.14   1
   3  -5  16    7.99   12.12   1
  -3   5 -15  272.32  116.61   1
   3  -5  15  238.26   43.66   1
   3  -5  15  300.14   58.58   1
   3  -5  14  186.40   35.95   1
   3  -5  14  158.58   38.40   1
   3  -5  13    1.75   16.61   1
   3  -5  13    0.28    9.04   1
  -3   5 -12   -1.68   15.63   1
  -3   5 -12   15.91   51.93   1
   3  -5  12   15.21   10.65   1
   3  -5  12   12.47   15.63   1
  -3   5 -11  650.17  132.51   1
  -3   5 -11  667.97  102.94   1
   3  -5  11  560.82   86.75   1
   3  -5  11  604.34   91.59   1
  -3   5 -10  330.13   55.64   1
  -3   5 -10  253.89   73.86   1
   3  -5  10  298.53   50.67   1
   3  -5  10  234.48  127.05   1
  -3   5  -9   69.10   41.77   1
  -3   5  -9   27.96   14.09   1
   3  -5   9   15.07   12.75   1
  -3   5  -8 1036.43  147.23   1
  -3   5  -8 1053.95  168.67   1
   3  -5   8  932.02  133.43   1
   3  -5   8  911.69  198.46   1
  -3   5  -7  502.87   88.93   1
  -3   5  -7  487.10   71.48   1
   3  -5   7  378.55  120.25   1
   3  -5   7  508.96   75.82   1
  -3   5  -6   54.24   28.80   1
  -3   5  -6   13.03    6.66   1
   3  -5   6   61.81   80.10   1
   3  -5   6   36.16   13.31   1
  -3   5  -5 1441.47  210.58   1
  -3   5  -5 1295.71  178.34   1
  -3   5  -4  586.96   81.99  -1
  -3   5  -4  555.36   89.70  -1
   3  -5   4  522.28   75.05  -1
  -3   5  -3  424.38   70.15   1
  -3   5  -3  484.16   67.69   1
   3  -5   3  333.84   89.77   1
   3  -5   3  406.23   57.74   1
  -3   5  -2  482.69   67.13   1
  -3   5  -2  457.25   72.88   1
   3  -5   2  485.63  105.75   1
   3  -5   2  316.61   44.71   1
  -3   5  -1  418.36   66.22   1
  -3   5  -1  496.42   68.96   1
   3  -5   1  334.26   46.46   1
   3  -5   1  426.63   97.06   1
   3   5   0   51.58   15.28   1
   3   5   0   41.70    8.69   1
  -3   5   0   -0.42   -3.22   1
  -3   5   0   61.32   18.64   1
   3  -5   0    9.60    3.64   1
   3  -5   0   84.86   54.31   1
  -3  -5   0   27.96    5.68   1
  -3  -5   0   12.75    3.08   1
   3   5  -1 4857.69  660.75   1
   3   5  -1 4216.50  572.59   1
  -3   5   1 4181.46  571.26   1
  -3   5   1 3597.02  492.78   1
   3  -5  -1 5325.81  741.41   1
   3  -5  -1 4493.30  607.63   1
  -3  -5   1 4440.04  601.75   1
  -3  -5   1 4145.02  561.24   1
   3   5  -2  108.97   23.83   1
   3  -5  -2  182.62   61.18   1
   3  -5  -2  300.21  -41.49   1
  -3  -5   2  151.51   25.44   1
  -3   5   3    7.22   11.49   1
  -3   5   3   -2.45   51.16   1
   3  -5  -3   17.03    3.99   1
   3  -5  -3   16.54   44.08   1
  -3  -5   3   11.21    8.76   1
  -3  -5   3   12.96    6.31   1
   3   5  -4  145.27   32.94   1
   3   5  -4  191.87   41.49   1
  -3   5   4  152.21   26.63   1
  -3   5   4  136.16   30.62   1
   3  -5  -4  260.12   58.72   1
   3  -5  -4  164.40   23.27   1
  -3  -5   4  237.42   34.97   1
  -3  -5   4  171.48   29.15   1
   3   5  -5  568.74   90.68   1
   3   5  -5  511.70   83.04   1
  -3   5   5  500.28   74.07   1
  -3   5   5  504.34   72.11   1
   3  -5  -5  464.61   64.40   1
   3  -5  -5  578.90   95.16   1
  -3  -5   5  463.49   68.53   1
  -3  -5   5  434.68   61.74   1
   3   5  -6  850.03  130.13   1
   3   5  -6  689.62  111.00   1
  -3   5   6  848.62  120.32   1
  -3   5   6  748.42  104.20   1
   3  -5  -6  700.06   95.86   1
   3  -5  -6  903.99  133.43   1
  -3  -5   6  711.98  102.66   1
  -3  -5   6  664.53   93.06   1
   3   5  -7 1362.28  200.56   1
   3   5  -7 1407.13  210.23   1
  -3   5   7 1278.19  174.91   1
  -3   5   7 1360.18  187.80   1
  -3  -5   7 1280.30  180.24   1
  -3  -5   7 1320.24  181.85   1
   3   5  -8  500.70   91.38   1
   3   5  -8  609.94  110.51   1
   3  -5  -8  618.49   84.09   1
   3  -5  -8  607.56   88.30   1
  -3  -5   8  476.45   73.86   1
  -3  -5   8  661.24   93.27   1
   3   5  -9  198.32   58.65   1
   3   5  -9  164.54   61.04   1
  -3  -5   9  126.70   29.78   1
  -3  -5   9  100.21   18.36   1
   3   5 -10  588.78  118.57   1
   3   5 -10  671.40  119.34   1
   3   5 -11  350.59   91.66   1
   3   5 -11  330.62   86.89   1
   3   5 -12  212.82   78.21   1
   3   5 -12  320.25   87.53   1
  -3  -5  12  269.72   43.03   1
  -3  -5  12  256.62   50.81   1
   3   5 -13  968.46  181.08   1
   3   5 -13 1202.51  207.78   1
  -3   5  13 1199.71  162.86   1
  -3   5  13 1183.59  161.53   1
  -3  -5  13 1103.70  155.99   1
  -3  -5  13 1116.32  167.76   1
   3   5 -14  640.01  138.40   1
   3   5 -14  744.21  156.97   1
  -3   5  14  796.77  110.02   1
  -3   5  14  749.12  101.61   1
   3  -5 -14  630.13   87.67   1
   3  -5 -14  875.95  118.85   1
  -3  -5  14  620.11  103.22   1
  -3  -5  14  848.62  121.86   1
   3   5 -15   68.60   82.97   1
   3   5 -15   15.63   53.96   1
  -3   5  15   52.77    7.78   1
  -3   5  15   93.97   18.71   1
  -3  -5  15   66.78   36.02   1
  -3  -5  15   59.14   16.61   1
   3   5 -16   18.99   83.88   1
   3   5 -16   45.13   62.37   1
  -3   5  16   46.18    7.08   1
  -3   5  16   98.32   20.74   1
   3  -5 -16   62.51   16.68   1
   3  -5 -16    2.24   26.42   1
  -3  -5  16   55.08   35.39   1
  -3  -5  16   37.77   14.65   1
   3   5 -17   63.98   81.57   1
   3   5 -17  108.13   72.32   1
  -3   5  17  104.34   15.21   1
  -3   5  17   95.23   22.56   1
   3  -5 -17   39.94   47.51   1
   3  -5 -17   62.37   17.73   1
  -3  -5  17   38.12   36.72   1
  -3  -5  17   76.38   21.23   1
   3   5 -18   54.10   57.74   1
   3   5 -18  116.68   97.69   1
  -3   5  18   66.85   10.86   1
  -3   5  18   45.55   18.22   1
   3  -5 -18   14.79   45.48   1
   3  -5 -18   49.82   14.58   1
  -3  -5  18   56.69   19.83   1
  -3  -5  18   41.42   35.67   1
   3   5 -19  284.09  171.62   1
   3   5 -19  217.80   95.23   1
  -3   5  19  469.58   70.43   1
  -3   5  19  434.19   60.06   1
   3  -5 -19  220.95   49.89   1
   3  -5 -19  383.88   58.72   1
  -3  -5  19  517.30   82.13   1
  -3  -5  19  376.45   88.44   1
  -3   5  20   10.37   -4.77   1
  -3   5  20 9229.06-1252.27   1
  -3  -5  20   20.88   41.84   1
  -3  -5  20   16.33   15.77   1
  -3   5  21  289.21   47.44   1
  -3   5  21  224.10   32.38   1
   3  -6  15  401.75   70.57   1
   3  -6  15  404.48   74.63   1
   3  -6  14  443.93   78.35   1
   3  -6  14  508.61   81.15   1
  -3   6 -13   58.51   21.86   1
   3  -6  13   52.56   17.94   1
   3  -6  13   98.88   29.85   1
  -3   6 -12   44.43   17.17   1
  -3   6 -12    9.39   87.74   1
   3  -6  12   34.27   13.66   1
   3  -6  12   37.35   21.72   1
  -3   6 -11  300.91  106.45   1
  -3   6 -11  186.61   34.34   1
   3  -6  11  246.39   42.40   1
   3  -6  11  209.95   42.75   1
  -3   6 -10   90.47   71.69   1
  -3   6 -10   92.43   19.97   1
   3  -6  10  135.53   32.24   1
   3  -6  10  124.18   25.09   1
  -3   6  -9   11.35   54.10   1
  -3   6  -9   34.13   10.58   1
   3  -6   9   21.37   10.72   1
   3  -6   9   33.29   18.29   1
  -3   6  -8  473.09   69.03   1
  -3   6  -8  516.53  110.51   1
   3  -6   8  470.91   70.64   1
   3  -6   8  625.08   93.90   1
  -3   6  -7  -27.47   42.54   1
   3  -6   7    5.33    7.64   1
  -3   6  -6  359.91   52.28   1
  -3   6  -6  340.08   78.00   1
   3  -6   6  391.17   58.79   1
   3  -6   6  447.37   67.06   1
  -3   6  -5  616.81   86.40   1
  -3   6  -5  534.68   99.72   1
   3  -6   5  512.19   75.33   1
   3  -6   5  537.00   77.43   1
  -3   6  -4   40.57   33.99   1
  -3   6  -4    7.43    3.64   1
  -3   6  -3  145.34   44.99   1
  -3   6  -3  194.60   28.73   1
   3  -6   3  214.29   33.29   1
   3  -6   3  126.63   20.25   1
  -3   6  -2  818.49  131.74   1
  -3   6  -2  822.00  113.66   1
   3  -6   2  696.70   97.76   1
   3  -6   2  587.03   81.08   1
  -3   6  -1   51.30   32.02   1
  -3   6  -1    0.70    4.84   1
   3  -6   1    0.28    3.99   1
   3  -6   1    0.28    3.50   1
  -3   6   0   29.01   17.24   1
  -3   6   0   33.99   29.50   1
   3  -6   0   18.01    5.82   1
   3  -6   0   25.72    5.40   1
   3   6  -1  167.13   23.55   1
   3   6  -1  191.94   35.46   1
  -3   6   1  182.06   61.60   1
  -3   6   1  150.87   38.61   1
   3  -6  -1  253.12   35.39   1
   3  -6  -1  204.90   30.48   1
  -3  -6   1  198.74   28.38   1
  -3  -6   1  166.92   23.83   1
  -3   6   2  279.89   91.24   1
  -3   6   2  558.79   89.91   1
   3  -6  -2  659.84   90.26   1
   3  -6  -2  558.86   77.71   1
  -3  -6   2  515.90   72.25   1
   3   6  -3   61.67   38.12   1
   3   6  -3   20.81   11.91   1
   3  -6  -3    5.68    3.22   1
   3  -6  -3    0.91    3.43   1
  -3  -6   3    8.27    6.03   1
  -3  -6   3   18.36    7.50   1
   3   6  -4    7.64   13.88   1
   3   6  -4   23.76   37.98   1
  -3   6   4   30.55   23.41   1
  -3   6   4   20.39   24.25   1
   3  -6  -4    5.54    3.50   1
   3  -6  -4    1.61    4.70   1
  -3  -6   4   13.73    9.46   1
  -3  -6   4    8.20    6.03   1
   3   6  -5   22.28   40.71  -1
   3   6  -5   11.14   17.87  -1
  -3   6   5   28.24   20.32  -1
  -3   6   5   30.62   26.77  -1
   3  -6  -5    2.52    2.73  -1
   3  -6  -5    3.43    4.41  -1
  -3  -6   5    3.43   10.86  -1
  -3  -6   5   11.49    6.59  -1
   3   6  -6  266.36   49.75   1
   3   6  -6  331.11   73.65   1
  -3  -6   6  337.35   49.26   1
  -3  -6   6  397.54   61.74   1
   3   6  -7  297.68   74.63   1
   3   6  -7  219.97   45.34   1
  -3  -6   7  261.88   45.48   1
  -3  -6   7  176.66   28.45   1
   3   6  -8   24.53   26.70   1
   3   6  -8  120.81   57.53   1
  -3  -6   8   46.32   20.60   1
  -3  -6   8   12.40    7.64   1
   3   6  -9   80.45   38.33  -1
   3   6  -9   85.63   64.19  -1
  -3  -6   9  119.69   22.00  -1
   3   6 -10  343.30   97.34   1
   3   6 -10  285.98   63.28   1
   3   6 -12   38.54   78.35   1
   3   6 -12   24.74   38.33   1
  -3  -6  12   -8.83    8.20   1
  -3  -6  12   16.33   25.93   1
   3   6 -13  332.65  115.35   1
   3   6 -13  245.13   59.35   1
  -3  -6  13  505.95   90.61   1
  -3  -6  13  477.43   72.11   1
   3   6 -14  202.45  105.75   1
   3   6 -14   74.00   41.77   1
  -3  -6  14  384.23   77.29   1
  -3  -6  14  336.65   53.82   1
   3   6 -15   23.76   39.45   1
   3   6 -15   91.66  118.99   1
  -3  -6  15   22.84   12.40   1
  -3  -6  15   21.02   34.69   1
   3   6 -16    5.40   33.85  -1
   3   6 -16   -3.78   87.95  -1
  -3  -6  16   40.08   37.98  -1
  -3  -6  16   40.36   15.21  -1
   3   6 -17  146.74   77.64   1
  -3  -6  17  266.85   69.66   1
  -3  -6  17  275.19   48.91   1
   3   6 -18   15.84   28.66   1
  -3  -6  18   52.70   34.27   1
  -3  -6  18   16.75   16.47   1
  -3   7 -13   24.46   23.83   1
  -3   7 -13   -1.54    8.27   1
   3  -7  13   13.24   13.66   1
   3  -7  13   10.44   20.39   1
  -3   7 -12  159.91  -29.15   1
  -3   7 -12   47.51  -31.60   1
   3  -7  12  176.87   39.94   1
   3  -7  12  176.10   35.18   1
  -3   7 -11   98.53   20.11   1
  -3   7 -11   17.59   28.31   1
   3  -7  11   78.21   21.58   1
   3  -7  11  111.56   30.76   1
  -3   7 -10    4.34    6.52   1
  -3   7 -10   12.33   18.57   1
   3  -7  10   20.46   18.01   1
   3  -7  10    6.52   10.23   1
  -3   7  -9    4.27   18.22   1
  -3   7  -9    7.71    6.59   1
   3  -7   9   -4.48   17.66   1
  -3   7  -8  183.88   29.78   1
  -3   7  -8  124.11   54.52   1
  -3   7  -7  304.97   92.36   1
  -3   7  -7  410.72   59.71   1
  -3   7  -6   20.32   61.74   1
  -3   7  -6   26.49    7.36   1
   3  -7   6   23.62    9.81   1
   3  -7   6   25.37   10.72   1
  -3   7  -5   15.91    5.47   1
  -3   7  -5   72.18   62.65   1
   3  -7   5    9.67    7.50   1
   3  -7   5   16.33    7.92   1
  -3   7  -4  500.63   71.06   1
  -3   7  -4  530.97  112.12   1
   3  -7   4  479.25   69.66   1
   3  -7   4  350.66   50.24   1
  -3   7  -3  496.98   71.48   1
  -3   7  -3  361.80   84.93   1
   3  -7   3  465.52   65.03   1
   3  -7   3  566.15   80.87   1
  -3   7  -2   73.72   18.57  -1
  -3   7  -2   49.54   47.30  -1
   3  -7   2  105.68   16.47  -1
   3  -7   2   88.44   16.47  -1
  -3   7  -1  679.39  119.41   1
  -3   7  -1  378.90   69.66   1
   3  -7   1  573.86   81.22   1
   3  -7   1  719.68   98.74   1
  -3   7   0   54.31   64.40   1
  -3   7   0  166.29   54.24   1
   3  -7   0  165.80   24.04   1
   3  -7   0  126.63   20.95   1
   3  -7  -1   50.03   10.44   1
   3  -7  -1   53.68    9.32   1
   3   7  -2    5.54    2.10   1
   3   7  -2    4.13   20.39   1
  -3   7   2   51.72   39.17   1
  -3   7   2   34.48   40.01   1
   3  -7  -2    4.13    4.27   1
   3  -7  -2    1.19    3.71   1
  -3  -7   2    5.12    2.94   1
  -3  -7   2   10.09    4.27   1
   3   7  -3   93.13   14.30   1
   3   7  -3  104.34   42.12   1
  -3   7   3   94.32   39.73   1
  -3   7   3   46.95   24.95   1
   3  -7  -3   79.54   13.03   1
   3  -7  -3   88.65   14.02   1
  -3  -7   3   79.54   13.73   1
  -3  -7   3   92.99   15.98   1
   3   7  -4  163.14   25.23   1
  -3  -7   4  199.51   30.69   1
  -3  -7   4  200.28   31.18   1
  -3  -7   5  133.22   23.20   1
  -3  -7   5  111.98   20.74   1
   3   7  -6   97.34   22.99   1
   3   7  -6  100.63   49.68   1
  -3  -7   6  148.14   25.51   1
  -3  -7   6  127.40   23.55   1
   3   7  -7   29.99   41.49   1
   3   7  -7    7.01   14.93   1
  -3  -7   7   16.40    9.46   1
  -3  -7   7    8.27   10.16   1
   3   7  -8   19.62   44.57   1
   3   7  -8   -2.24   19.83   1
  -3  -7   8    6.59   13.45   1
  -3  -7   8    9.32    8.27   1
   3   7  -9  145.76   54.24   1
   3   7  -9  131.67   34.41   1
  -3  -7   9  189.00   31.74   1
  -3  -7   9  149.40   31.60   1
   3   7 -10  419.20   71.06   1
   3   7 -10  365.38   78.07   1
  -3  -7  10  636.85   97.06   1
  -3  -7  10  687.94   99.44   1
   3   7 -11  113.38   31.74   1
   3   7 -11   71.62   45.06   1
  -3  -7  11  179.89   32.02   1
  -3  -7  11  222.63   44.50   1
   3   7 -12   23.06   23.90   1
   3   7 -12   47.51   23.55   1
  -3  -7  12   56.83   25.37   1
  -3  -7  12   50.10   16.33   1
   3   7 -13    7.99   21.37   1
   3   7 -13    5.89   19.97   1
  -3  -7  13   14.30   22.00   1
  -3  -7  13    3.01   11.21   1
   3   7 -14   22.56   20.88   1
   3   7 -14    5.47   21.58   1
  -3  -7  14   18.15   13.03   1
  -3  -7  14   30.69   24.95   1
   3   7 -15  102.59   32.02   1
   3   7 -15  253.19   54.45   1
  -3  -7  15  433.49   77.15   1
  -3  -7  15  659.07   98.74   1
   3   7 -16   -7.01   25.72  -1
   3   7 -16   -0.91   19.06  -1
  -3  -7  16    4.98   19.48  -1
  -3  -7  16    5.19   11.14  -1
   4   0  23    8.27   13.95   1
  -4   0 -23   16.26   20.04   1
  -4   0 -23   88.86  105.61   1
   4   0  22   30.83   23.69   1
   4   0  22   80.73   22.42   1
  -4   0 -22   76.94   30.90   1
  -4   0 -22  -60.48  104.83   1
  -4   0 -21    7.15   76.66   1
  -4   0 -21   16.33   21.23   1
   4   0  20  466.15   77.85   1
   4   0  20  404.83   64.33   1
  -4   0 -20  422.14  112.26   1
  -4   0 -20  629.64  107.50   1
   4   0  19    1.61    8.69   1
   4   0  19   -2.52   14.93   1
  -4   0 -19   30.97   54.94   1
  -4   0 -19    2.17   19.90   1
   4   0  18   80.31  115.77   1
   4   0  18  112.82   27.75   1
  -4   0 -18  117.17   61.04   1
  -4   0 -18  120.11   33.50   1
   4   0  17    3.99  101.26   1
   4   0  17    8.06   13.73   1
   4   0  16 2201.10  306.72   1
  -4   0 -16 2570.40  360.05   1
   4   0  15    7.78   11.14   1
   4   0  15    7.50   65.03   1
  -4   0 -15    7.22   12.19   1
  -4   0 -15   13.24   29.99   1
   4   0  14  399.51   61.25   1
   4   0  14  407.56  107.08   1
  -4   0 -14  466.85   72.95   1
  -4   0 -14  435.03   78.28   1
  -4   0 -13  -10.79   17.10   1
  -4   0 -13    0.00    9.11   1
   4   0  12  376.10   56.69   1
   4   0  12  325.43   89.00   1
  -4   0 -12  397.12   66.85   1
  -4   0 -12  478.97   72.60   1
   4   0  11  -31.67   40.92   1
   4   0  11    0.98    7.64   1
  -4   0 -11   14.23    9.60   1
  -4   0 -11   -2.03   13.66   1
   4   0  1011212.22 1518.56   1
   4   0  1014176.45 1934.81   1
  -4   0 -1013938.19 1887.86   1
  -4   0 -1011485.52 1559.20   1
   4   0   9    6.45    6.38   1
   4   0   9   -3.29   26.14   1
  -4   0  -9    4.55   11.14   1
  -4   0  -9    0.70    6.31   1
   4   0   8   58.16   22.77   1
   4   0   8   49.47   11.35   1
  -4   0  -8   61.53   13.10   1
  -4   0  -8   53.68   14.65   1
   4   0   7   -1.40    5.47   1
   4   0   7    4.13   13.45   1
   4   0   6 2611.75  358.02   1
   4   0   6 3400.11  462.15   1
  -4   0  -6 3568.29  484.51   1
  -4   0  -6 3197.59  436.65   1
   4   0   5    7.08    8.48  -1
   4   0   5    1.54    4.77  -1
  -4   0  -5   -3.78    6.66  -1
  -4   0  -5    2.59    2.87  -1
   4   0   4  367.27   53.75   1
   4   0   4  369.37   52.21   1
  -4   0  -4  315.27   45.83   1
  -4   0  -4  387.10   53.96   1
   4   0   3    0.14    3.57   1
   4   0   3   -0.91    4.27   1
  -4   0  -3   -0.21    1.82   1
  -4   0  -3    6.59    5.47   1
   4   0   2  447.37   61.39   1
   4   0   2  727.39  100.00   1
  -4   0  -2  647.16   89.56   1
  -4   0  -2  616.67   85.07   1
   4   0   1   -0.21    2.52   1
   4   0   1    1.68    2.45   1
  -4   0  -1   -3.29    4.98   1
  -4   0  -1   -0.07    3.43   1
  -4   0   0   13.24    3.57   1
  -4   0   0   65.52   33.78   1
   4   0  -1    2.17    3.01   1
   4   0  -1  -23.69   32.87   1
  -4   0   1   66.01   42.47   1
  -4   0   1   -0.49    1.89   1
   4   0  -212494.62 1688.14   1
   4   0  -212151.25 1647.50   1
  -4   0   217638.23 2382.60   1
  -4   0   215101.46 2042.73   1
   4   0  -3   -1.54    5.12   1
   4   0  -3   20.53   16.61   1
  -4   0   3    6.87   16.54   1
  -4   0   3    1.96    3.71   1
   4   0  -4 6414.09  868.25   1
   4   0  -4 6596.29  894.17   1
  -4   0   4 6162.52  836.01   1
  -4   0   4 5618.72  760.33   1
   4   0  -5   -4.48    5.47   1
   4   0  -5  -26.91   15.49   1
  -4   0   5   -0.28    5.33   1
  -4   0   5  -11.21   15.35   1
   4   0  -6  316.54  -49.96   1
  -4   0   6  774.34 -107.15   1
   4   0  -7  -16.96   17.59   1
   4   0  -7    3.64    5.54   1
   4   0  -8  157.04  -31.46   1
   4   0  -8  310.30   45.06   1
  -4   0   8  177.99   36.09   1
  -4   0   8  319.13   46.67   1
   4   0  -9    3.08    4.63   1
   4   0  -9   14.44   18.29   1
  -4   0   9    5.96    7.22   1
  -4   0   9   17.03   18.36   1
   4   0 -1012144.24 1647.50   1
   4   0 -1012781.93 1729.49   1
  -4   0  1014022.28 1896.97   1
  -4   0  1013538.76 1836.00   1
   4   0 -11   15.91   21.44   1
   4   0 -11    2.52    4.77   1
  -4   0  11   -0.21    5.75   1
  -4   0  11   -6.73   15.98   1
   4   0 -12 1540.28  218.29   1
   4   0 -12 1395.92  192.22   1
  -4   0  12 1432.36  203.57   1
  -4   0  12 1522.06  209.60   1
  -4   0  13   -0.91   17.66   1
  -4   0  13   -3.08    4.70   1
   4   0 -14  -18.43   28.87   1
   4   0 -14    9.11    6.59   1
  -4   0  14   17.59   19.34   1
  -4   0  14    9.88    6.10   1
   4   0 -15    8.55   27.96   1
   4   0 -15   -1.19    4.55   1
  -4   0  15   -1.68    5.19   1
  -4   0  15   -2.59   21.72   1
   4   0 -16    2.24    4.98   1
   4   0 -16   42.12   36.16   1
  -4   0  16  -14.65   24.32   1
  -4   0  16    6.59    5.68   1
   4   0 -17   58.02   51.37   1
   4   0 -17  -41.20   36.37   1
  -4   0  17   -0.77    6.31   1
  -4   0  17   37.35   26.49   1
   4   0 -18  123.19   52.63   1
   4   0 -18  133.64   72.32   1
  -4   0  18   70.64   15.07   1
  -4   0  18  156.62   47.16   1
   4   0 -19   -6.59   44.99   1
   4   0 -19  120.04   79.12   1
   4   0 -20  184.09   75.82   1
   4   0 -20  165.52   96.71   1
  -4   0  20  218.08   63.21   1
  -4   0  20  159.56   27.96   1
   4   0 -21   61.67   93.20   1
   4   0 -21   -3.15   64.61   1
  -4   0  21  -11.21   35.95   1
  -4   0  21   -6.24    6.24   1
   4   0 -22  690.39  192.22   1
   4   0 -22  514.08  134.62   1
  -4   0  22  618.42  123.68   1
  -4   0  22  763.83  110.51   1
  -4   0  23    0.00   43.94   1
  -4   0  23    7.15    8.76   1
   4   0 -24  120.67  117.87   1
   4   0 -24  195.02   99.09   1
  -4   0  24  216.75   39.52   1
   4   0 -25  139.24  143.45   1
   4   0 -25  179.40  123.97   1
  -4   0  25    4.20   10.44   1
  -4   0  25   40.99   48.00   1
   4   0 -26 1093.19  252.56   1
   4   0 -26 1421.15  298.10   1
  -4   0  26 1770.13  251.57   1
   4   0 -27    4.06   39.38   1
   4   0 -27   82.83  100.91   1
  -4   0  27  -50.60   47.37   1
  -4   0  27   10.44   13.73   1
   4   1  24  332.44   64.61   1
   4   1  24  267.27   51.93   1
   4   1  23  101.68   27.26   1
  -4  -1 -23   91.03   27.47   1
  -4  -1 -23   79.68   84.09   1
  -4   1 -22    3.78   31.32   1
  -4   1 -22   77.78  130.34   1
   4  -1  22   10.09   13.10   1
  -4  -1 -22   44.92   95.30   1
  -4  -1 -22    7.29   16.26   1
   4   1  21   24.60   12.40   1
   4   1  21   28.66   22.00   1
  -4   1 -21   42.40   89.63   1
  -4   1 -21   56.97   32.17   1
   4  -1  21   40.92   29.92   1
   4  -1  21   24.25   14.23   1
  -4  -1 -21   30.97   86.33   1
  -4  -1 -21   29.99   18.50   1
   4   1  20   84.93   21.30   1
   4   1  20   78.70   26.35   1
  -4   1 -20   67.48   77.29   1
  -4   1 -20   54.59   34.41   1
   4  -1  20   79.33   22.00   1
   4  -1  20   51.58   24.67   1
  -4  -1 -20   74.56   26.91   1
  -4  -1 -20   70.08   70.85   1
   4   1  19   -2.38    8.90   1
   4   1  19   25.09   16.82   1
  -4   1 -19    7.92   28.38   1
  -4   1 -19   27.05   61.74   1
   4   1  18  241.97   43.31   1
   4   1  18  126.49   24.25   1
  -4   1 -18  231.74   52.63   1
  -4   1 -18  243.02   86.19   1
   4  -1  18  225.65   46.04   1
   4  -1  18  102.52  129.15   1
  -4  -1 -18  254.94   47.30   1
  -4  -1 -18  185.42   67.20   1
   4   1  17  383.11   61.53  -1
  -4   1 -17  438.82   77.92  -1
  -4   1 -17  518.64  110.65  -1
   4  -1  17  356.90   60.97  -1
   4  -1  17  435.73  160.26  -1
  -4  -1 -17  439.80   71.20  -1
  -4  -1 -17  425.78   92.85  -1
  -4   1 -16  151.01   52.63   1
  -4   1 -16  130.27   34.06   1
   4  -1  16  135.46   30.34   1
   4  -1  16  108.06  107.43   1
  -4  -1 -16  165.24   32.24   1
  -4  -1 -16   93.97   41.77   1
   4   1  15  124.67   24.88   1
   4   1  15   95.16   71.27   1
  -4   1 -15  134.13   32.73   1
  -4   1 -15  141.48   45.76   1
   4  -1  15   66.92   19.48   1
   4  -1  15   96.21   84.37   1
  -4  -1 -15  115.70   24.53   1
  -4  -1 -15  117.87   38.89   1
   4   1  14  990.18  139.66   1
   4   1  14  929.91  166.99   1
   4  -1  14  883.66  127.47   1
   4  -1  14  995.79  194.25   1
  -4  -1 -14 1192.00  167.90   1
  -4  -1 -14 1119.82  167.41   1
   4   1  13   12.33    9.39   1
   4   1  13    2.45   52.77   1
  -4   1 -13   28.03   15.35   1
  -4   1 -13   20.46   25.09   1
   4  -1  13   12.12   11.07   1
   4  -1  13   41.13   63.42   1
  -4  -1 -13   25.44   21.58   1
  -4  -1 -13   13.38    9.46   1
   4   1  12    7.71    7.99   1
   4   1  12   65.73   55.15   1
  -4   1 -12   -2.59   16.12   1
  -4   1 -12   29.64   15.07   1
   4  -1  12  -35.95   59.00   1
   4  -1  12   19.62   12.12   1
  -4  -1 -12    9.11   17.38   1
  -4  -1 -12   20.81    9.04   1
   4   1  11 1099.50  175.68   1
   4   1  11  879.46  123.19   1
  -4   1 -11  892.77  132.72   1
  -4   1 -11 1060.96  152.07   1
   4  -1  11  791.16  113.24   1
   4  -1  11 1248.76  207.78   1
   4   1  10 2024.51  277.22   1
   4   1  10 2271.18  326.49   1
  -4   1 -10 2414.13  333.49   1
  -4   1 -10 1837.40  258.09   1
   4  -1  10 2316.73  340.78   1
   4  -1  10 1839.51  253.96   1
  -4  -1 -10 2226.33  304.34   1
  -4  -1 -10 1887.16  262.51   1
   4   1   9   49.68   27.82   1
   4   1   9   12.47    6.73   1
  -4   1  -9   22.42   10.65   1
  -4   1  -9    0.00   11.07   1
   4  -1   9   21.65   33.36   1
   4  -1   9   11.28    8.62   1
  -4  -1  -9   14.58   11.00   1
  -4  -1  -9   11.56    5.26   1
   4   1   8  103.43   28.80   1
   4   1   8   98.25   17.03   1
  -4   1  -8  121.58   22.77   1
  -4   1  -8   95.16   21.37   1
  -4  -1  -8  109.25   21.37   1
  -4  -1  -8   79.61   13.31   1
   4   1   7   18.43   13.73  -1
   4   1   7   17.03    6.24  -1
  -4   1  -7    0.98    9.18  -1
  -4   1  -7   14.72    8.27  -1
   4  -1   7   26.98   20.32  -1
   4  -1   7   17.66    7.22  -1
  -4  -1  -7    7.15    3.29  -1
  -4  -1  -7    5.96    7.85  -1
  -4   1  -6 1327.95  185.56   1
  -4   1  -6 1310.43  180.73   1
   4  -1   6 1078.48  149.33   1
   4  -1   6  711.98 -104.55   1
  -4  -1  -6 1272.59  173.44   1
  -4  -1  -6 1313.23  181.22   1
   4   1   5  731.60  102.59   1
   4   1   5  745.61  102.10   1
  -4   1  -5  779.95  108.20   1
  -4   1  -5  804.48  114.22   1
   4  -1   5  617.72   90.12   1
   4  -1   5  768.74  107.22   1
  -4  -1  -5  744.91  103.64   1
  -4  -1  -5  950.24  129.64   1
   4   1   4  845.82  115.42   1
   4   1   4 1358.78  186.05   1
  -4   1  -4 1073.57  147.16   1
  -4   1  -4  808.68  113.59   1
   4  -1   4 1283.10  178.34   1
   4  -1   4 1126.83  155.15   1
  -4  -1  -4 1081.98  148.35   1
   4   1   3  971.26  131.88   1
   4   1   3 1124.03  153.19   1
  -4   1  -3 1058.15  144.64   1
  -4   1  -3  785.56  109.39   1
   4  -1   3 1117.72  153.26   1
   4  -1   3 1400.13  193.27   1
  -4  -1  -3 1208.82  165.17   1
  -4  -1  -3  838.11  115.42   1
   4   1   2 2029.41  275.12   1
   4   1   2 2257.86  305.53   1
  -4   1  -2 2095.28  285.91   1
  -4   1  -2 1914.49  260.05   1
   4  -1   2 1600.54  217.66   1
   4  -1   2 2151.34  293.27   1
  -4  -1  -2 1719.67  233.35   1
  -4  -1  -2 1488.42  208.06   1
   4   1   1  271.55   38.75   1
   4   1   1  340.78   46.81   1
   4  -1   1  350.24   49.19   1
   4  -1   1  263.56   36.72   1
  -4  -1  -1  278.76   38.40   1
  -4  -1  -1  507.91   84.09   1
   4   1   0  200.63   42.40   1
   4   1   0  155.36   22.00   1
  -4   1   0  189.28   27.33   1
  -4   1   0  132.37   21.30   1
   4  -1   0  193.76   27.82   1
   4  -1   0  170.43   24.04   1
  -4  -1   0  215.48   37.56   1
  -4  -1   0  204.90   28.38   1
   4   1  -1   64.47   27.26   1
   4   1  -1   82.34   12.82   1
  -4   1   1   80.59   12.19   1
  -4   1   1   87.32   26.70   1
   4  -1  -1   90.33   14.30   1
   4  -1  -1  120.18   17.17   1
   4   1  -2  328.73   48.63   1
   4   1  -2  403.08   56.41   1
  -4   1   2  505.60   69.10   1
  -4   1   2  391.59   72.67   1
   4  -1  -2  309.25   48.98   1
   4  -1  -2  511.91   70.15   1
  -4  -1   2  348.00   51.93   1
  -4  -1   2  332.72   46.04   1
   4   1  -3 3083.36  419.90   1
   4   1  -3 2037.82  277.15   1
  -4   1   3 2811.46  380.51   1
  -4   1   3 3056.73  417.45   1
   4  -1  -3 1974.05  267.62   1
   4  -1  -3 3318.82  458.86   1
  -4  -1   3 2322.33  315.34   1
  -4  -1   3 3002.77  409.18   1
   4   1  -428289.84 3824.07   1
   4   1  -432024.91 4327.22   1
  -4   1   427168.62 3672.00   1
  -4   1   430609.37 4134.51   1
   4  -1  -428570.14 3859.11   1
  -4  -1   430931.72 4178.65   1
  -4  -1   426460.84 3577.40   1
   4   1  -5 2382.60  326.91   1
  -4   1   5 2297.10  314.29   1
  -4   1   5 1763.12  239.24   1
   4  -1  -5 2332.14  316.89   1
   4  -1  -5 2093.18  286.47   1
  -4  -1   5 2142.24  291.59   1
   4   1  -6 1032.93 -146.04   1
   4   1  -6  576.38   80.73   1
  -4   1   6  963.55  135.39   1
  -4   1   6  654.02   90.12   1
  -4  -1   6 1044.14  147.86   1
  -4  -1   6  628.87   87.74   1
   4   1  -712403.52 1677.63   1
   4   1  -712494.62 1694.45   1
  -4  -1   713342.54 1805.17   1
  -4  -1   711681.73 1583.73   1
  -4   1   8    6.10   16.54   1
  -4   1   8   17.66    6.87   1
   4  -1  -8   17.66    6.31   1
   4  -1  -8   12.61   16.89   1
  -4  -1   8    3.43   16.96   1
  -4  -1   8   14.58    7.15   1
   4   1  -9  108.90   27.89   1
   4   1  -9   29.29   -7.99   1
  -4   1   9   65.38   12.33   1
  -4   1   9  113.38   26.49   1
   4  -1  -9   39.52    8.76   1
   4  -1  -9   81.08   24.32   1
  -4  -1   9   42.82   10.23   1
  -4  -1   9  118.99   28.03   1
   4   1 -10    6.94    5.61   1
   4   1 -10    8.55   18.78   1
  -4   1  10   10.79   18.36   1
  -4   1  10    1.26    5.40   1
   4  -1 -10   18.57   20.32   1
   4  -1 -10    6.94    4.84   1
  -4  -1  10    3.99    5.61   1
  -4  -1  10   16.54   16.89   1
   4   1 -11 2157.65  295.16   1
   4   1 -11 1268.38  182.76   1
  -4   1  11 1972.65  269.37   1
  -4   1  11 1695.85  238.12   1
   4  -1 -11 2032.92  277.50   1
   4  -1 -11 1664.31  232.86   1
  -4  -1  11 1587.23  224.03   1
  -4  -1  11 2229.83  305.39   1
   4   1 -12  964.95  134.27   1
   4   1 -12  640.29  101.12   1
   4  -1 -12  553.88   86.82   1
   4  -1 -12  834.61  115.63   1
  -4  -1  12  559.28   87.10   1
  -4  -1  12  643.79   91.73   1
   4   1 -13    5.19    5.05   1
   4   1 -13   32.24   27.54   1
  -4   1  13    0.84   17.03   1
  -4   1  13    6.94    6.03   1
   4  -1 -13    6.03    4.48   1
   4  -1 -13   -8.90   24.04   1
  -4  -1  13   29.36   21.02   1
  -4  -1  13    8.97    5.82   1
   4   1 -14  258.30   39.24   1
   4   1 -14  214.43   51.93   1
  -4   1  14  255.64   38.61   1
  -4   1  14  185.77   40.78   1
   4  -1 -14  246.32   36.72   1
   4  -1 -14  191.31   44.57   1
  -4  -1  14  278.27   43.03   1
  -4  -1  14  232.37   48.21   1
   4   1 -15    2.03    4.84   1
   4   1 -15   24.11   33.36   1
  -4   1  15   12.05   20.53   1
  -4   1  15    3.36    6.10   1
   4  -1 -15  -33.57   29.78   1
   4  -1 -15   -3.43    4.13   1
   4   1 -16   16.68   39.03   1
   4   1 -16   80.31   62.86   1
  -4   1  16   30.90    9.74   1
  -4   1  16   32.02   26.91   1
   4  -1 -16   46.81   36.79   1
   4  -1 -16   31.67    8.55   1
  -4  -1  16   17.31   27.75   1
  -4  -1  16   25.23    9.74   1
   4   1 -17  830.41  161.39   1
   4   1 -17 1386.81  213.73   1
  -4   1  17 1387.51  204.48   1
  -4   1  17 1515.05  209.46   1
  -4  -1  17 1448.48  217.17   1
  -4  -1  17 1497.53  208.13   1
   4   1 -18   59.78   48.00   1
   4   1 -18    6.45   76.17   1
  -4   1  18    5.05    6.80   1
  -4   1  18   -6.80   27.12   1
   4  -1 -18    3.01   60.20   1
   4  -1 -18   12.96   40.78   1
  -4  -1  18    9.46    6.59   1
  -4  -1  18   10.79   29.71   1
   4   1 -19  143.38   94.74   1
   4   1 -19  128.87   63.49   1
  -4   1  19  112.26   21.09   1
  -4   1  19  140.92   47.09   1
   4  -1 -19  115.49   55.50   1
   4  -1 -19  117.10   76.03   1
  -4  -1  19  226.35   60.13   1
  -4  -1  19  122.56   23.34   1
  -4   1  20  275.82   43.24   1
  -4   1  20  316.25   73.86   1
   4  -1 -20  227.68   75.33   1
   4  -1 -20  162.86   94.60   1
  -4  -1  20  278.62   44.64   1
  -4  -1  20  254.59   65.73   1
   4   1 -21   20.46   78.56   1
   4   1 -21   39.59  122.70   1
  -4   1  21    7.78    9.53   1
  -4   1  21   -6.10   43.10   1
   4  -1 -21  111.42  107.36   1
  -4  -1  21   74.63   45.34   1
  -4  -1  21    7.92    7.99   1
   4   1 -22 1365.79  255.43   1
   4   1 -22 1037.83  258.23   1
  -4   1  22 1296.41  182.48   1
  -4   1  22 1402.93  223.33   1
   4  -1 -22 1373.50  278.76   1
   4  -1 -22 1075.67  202.59   1
  -4  -1  22 1382.61  222.98   1
  -4  -1  22 1391.02  196.56   1
   4   1 -23  196.00  115.84   1
   4   1 -23  166.64  136.65   1
  -4   1  23   44.99   15.49   1
  -4   1  23   61.74   45.27   1
   4  -1 -23   48.70  121.23   1
   4  -1 -23   -6.66   81.36   1
  -4  -1  23   38.96   14.86   1
  -4  -1  23   11.77   43.31   1
   4   1 -24   64.33  117.80   1
   4   1 -24  153.75  165.10   1
  -4   1  24   -3.43   43.59   1
  -4   1  24   25.86   14.09   1
   4  -1 -24  -59.21  115.07   1
   4  -1 -24    8.34   86.12   1
  -4  -1  24    7.99   11.70   1
  -4  -1  24   33.36   49.40   1
   4   1 -25   35.74  141.55   1
   4   1 -25  154.24  156.90   1
  -4   1  25   23.34   14.65   1
  -4   1  25   73.16   56.34   1
   4  -1 -25  118.15  148.35   1
   4  -1 -25   77.29  117.73   1
  -4   1  26   21.37   53.82   1
  -4   1  26  132.44   29.57   1
   4  -1 -26   93.13  102.10   1
   4  -1 -26  122.56  115.35   1
  -4  -1  26  198.53   41.20   1
  -4   1  27  133.85   61.81   1
  -4   1  27  218.57   43.73   1
   4  -1 -27   70.57   33.22   1
   4  -1 -27  144.15   81.29   1
  -4   1  28  -11.91   37.56   1
  -4   1  28   14.09   18.50   1
   4  -1 -28    8.62   30.55   1
   4  -1 -28    0.28   25.58   1
   4   2  25  198.46   42.47   1
   4   2  25  231.04   44.99   1
  -4  -2 -25  200.00  -35.11   1
  -4  -2 -25   27.12  -22.49   1
   4   2  24  603.43   93.76   1
   4   2  24  493.55   80.52   1
   4   2  23  165.94   38.19   1
   4   2  23  137.21   30.76   1
  -4  -2 -23   21.58  -20.25   1
  -4  -2 -23  155.15  -29.92   1
   4   2  22  528.31   83.67   1
   4   2  22  494.67   76.10   1
  -4  -2 -22  289.07   91.03   1
  -4  -2 -22  508.33   76.80   1
   4   2  21   63.07   17.38   1
   4   2  21   35.18   18.29   1
  -4   2 -21   78.21  129.15   1
   4  -2  21   51.44   20.18   1
  -4  -2 -21   49.96   14.65   1
  -4  -2 -21   46.11   72.11   1
   4   2  20  560.26   82.83   1
   4   2  20  596.56   90.68   1
  -4   2 -20  519.34  100.98   1
  -4   2 -20  442.11  145.27   1
   4  -2  20  597.05   93.83   1
   4  -2  20  583.53  103.01   1
   4   2  19    0.56    8.13   1
   4   2  19    5.54   13.24   1
  -4   2 -19   11.63   70.78   1
  -4   2 -19   35.04   31.04   1
   4  -2  19    9.32   22.21   1
   4  -2  19    3.85   12.05   1
  -4  -2 -19    2.03    8.48   1
  -4  -2 -19   70.15   56.34   1
   4   2  18  955.84  135.32   1
   4   2  18 1061.66  151.86   1
  -4   2 -18 1079.88  174.21   1
  -4   2 -18 1136.64  211.91   1
   4  -2  18  498.10  180.17   1
   4  -2  18  980.37  149.33   1
  -4  -2 -18  956.54  135.25   1
  -4  -2 -18 1007.70  173.58   1
   4   2  17   29.78   10.51   1
   4   2  17   31.18   14.37   1
  -4   2 -17   71.69   59.64   1
  -4   2 -17   29.43   27.40   1
   4  -2  17   25.93   21.51   1
   4  -2  17   39.87  141.83   1
  -4  -2 -17   34.55   47.37   1
  -4  -2 -17   33.92   10.51   1
   4   2  16  332.09   52.07   1
   4   2  16  303.92   45.90   1
  -4   2 -16  372.39   93.97   1
  -4   2 -16  355.99   68.04   1
  -4  -2 -16  281.08   67.97   1
  -4  -2 -16  273.72   41.98   1
   4   2  15    6.52    6.03   1
   4   2  15   15.14   10.51   1
  -4   2 -15    1.33   18.01   1
  -4   2 -15   25.58   38.40   1
   4  -2  15    7.15   15.28   1
   4  -2  15  -20.74   95.16   1
  -4  -2 -15    3.57   28.87   1
  -4  -2 -15    9.53    6.03   1
   4   2  14 1516.45  209.74   1
   4   2  14  901.18  155.29   1
  -4   2 -14 1476.51  213.80   1
  -4   2 -14 1272.59  198.53   1
   4  -2  14 1301.32  185.49   1
   4   2  13  410.72   92.01   1
   4   2  13  417.30   61.18   1
  -4   2 -13  345.13   73.58   1
   4  -2  13  193.20  116.19   1
  -4  -2 -13  388.01   55.43   1
  -4  -2 -13  317.66   57.67   1
   4   2  1210497.44 1421.15   1
   4   2  12 7897.61 1091.09   1
  -4   2 -1210574.53 1438.67   1
   4  -2  12 8065.79 1095.99   1
   4  -2  1210861.84 1515.05   1
  -4  -2 -12 8332.08 1128.23   1
  -4  -2 -12 9173.00 1249.46   1
   4   2  11 2307.62  334.26   1
   4   2  11 2522.75  344.08   1
  -4   2 -11 1836.70  264.05   1
  -4   2 -11 2447.77  340.71   1
   4  -2  11 1863.33  258.44   1
   4  -2  11 2699.34  408.48   1
  -4  -2 -11 2052.54  279.18   1
  -4  -2 -11 2159.05  300.49   1
   4  -2  10   -2.73    8.83   1
   4  -2  10   58.37   54.52   1
  -4  -2 -10    5.40    2.80   1
  -4  -2 -10    6.45   12.47   1
   4   2   9  831.81  129.01   1
   4   2   9  556.41   77.50   1
   4  -2   9  845.82  144.01   1
   4  -2   9  566.71   82.62   1
  -4  -2  -9  550.66   76.03   1
  -4  -2  -9  609.66   88.93   1
   4   2   8 2943.21  408.48   1
   4   2   8 2547.28  345.55   1
  -4   2  -8 2522.75  350.45   1
  -4   2  -8 2955.12  405.53   1
   4  -2   8 2437.26  334.33   1
   4  -2   8 2730.18  390.89   1
  -4  -2  -8 2433.05  333.49   1
  -4  -2  -8 3172.36  429.85   1
   4   2   7   97.06   22.77   1
   4   2   7  111.42   16.33   1
  -4   2  -7  114.72   21.44   1
  -4   2  -7   97.34   22.99   1
   4  -2   7   99.09   18.99   1
   4  -2   7   92.50   32.66   1
  -4  -2  -7   92.85   17.52   1
  -4  -2  -7  163.98   23.55   1
   4   2   6 1144.35  158.65   1
  -4   2  -6 1542.38  216.40   1
  -4   2  -6 1419.05  196.00   1
   4  -2   6 1341.96  192.50   1
   4  -2   6 1426.05  196.98   1
  -4  -2  -6 1523.46  209.46   1
   4   2   5 5301.98  718.98   1
   4   2   5 5843.67  789.76   1
  -4   2  -5 5563.36  758.23   1
  -4   2  -5 5379.76  730.20   1
   4  -2   5 4481.38  613.31   1
   4  -2   5 5360.84  728.09   1
  -4  -2  -5 4646.76  631.46   1
  -4  -2  -5 5376.96  728.79   1
   4   2   4 3174.46  430.83   1
   4   2   4 3151.34  426.13   1
  -4   2  -4 2503.83  340.71   1
  -4   2  -4 2614.55  358.58   1
   4  -2   4 2334.95  322.14   1
   4  -2   4 2599.13  354.52   1
   4   2   3   89.28   13.03  -1
   4   2   3   63.28    9.74  -1
  -4   2  -3   74.35   12.47  -1
  -4   2  -3   56.48   13.38  -1
  -4  -2  -3   81.29   12.82  -1
  -4  -2  -3  127.68   44.85  -1
   4   2   2 3401.51  460.12   1
   4   2   2 4189.87  566.71   1
  -4   2  -2 4375.57  592.64   1
  -4   2  -2 3995.76  542.88   1
  -4  -2  -2 4479.98  608.68   1
  -4  -2  -2 3273.27  442.67   1
   4   2   1 7925.64 1075.67   1
   4   2   1 8780.57 1186.39   1
  -4   2  -1 8899.70 1204.61   1
  -4   2  -1 9922.82 1341.96   1
   4  -2   111289.31 1528.37   1
   4  -2   1 7393.06  999.29   1
  -4  -2  -111282.30 1524.86   1
  -4  -2  -1 9173.00 1241.75   1
   4   2   0 5432.32  740.71  -1
   4   2   0 4187.06  566.85  -1
  -4   2   0 4479.98  607.49  -1
  -4   2   0 3978.24  539.03  -1
   4  -2   0 3472.99  469.86  -1
   4  -2   0 4524.83  613.31  -1
  -4  -2   0 4820.55  651.64  -1
  -4  -2   0 4071.44  553.04  -1
   4   2  -1  563.55   80.03   1
   4   2  -1  271.90  -38.61   1
  -4   2   1  425.78   59.64   1
  -4   2   1  176.38  -28.66   1
   4  -2  -1  310.23   43.45   1
   4  -2  -1  328.87   45.34   1
  -4  -2   1  648.98  -92.22   1
  -4  -2   1  258.23   35.81   1
  -4   2   2 2133.83  289.28   1
   4  -2  -2 2412.03  326.98   1
  -4  -2   2 2483.51  339.52   1
  -4  -2   2 2292.20  311.00   1
   4   2  -3   91.03   15.00   1
   4   2  -3  271.76  -42.89   1
  -4   2   3  103.71   15.00   1
  -4   2   3  278.06   61.04   1
   4  -2  -3   70.64   11.42   1
   4  -2  -3   98.67   14.51   1
  -4  -2   3  291.66  -46.04   1
  -4  -2   3  130.41   19.97   1
   4   2  -4 6976.80  946.73   1
  -4   2   4 5798.12  787.66   1
  -4   2   410350.28 1398.72   1
   4  -2  -4 6618.71  894.88   1
   4  -2  -4 6711.22  912.39   1
  -4  -2   4 7063.70  956.54   1
   4   2  -5 2215.82  304.69   1
   4   2  -5 2367.18  322.21   1
   4  -2  -5 2243.85  304.48   1
   4  -2  -5 2515.74  353.04   1
  -4  -2   5 2259.26  307.57   1
  -4  -2   5 2408.53  331.53   1
   4   2  -6 5193.36  707.07   1
   4   2  -6 4796.73  650.45   1
  -4   2   6 6105.05  829.00   1
  -4   2   6 5463.86  738.61   1
   4  -2  -6 5133.80  695.16   1
   4  -2  -6 6888.51  938.32   1
  -4  -2   6 5822.65  793.26   1
  -4  -2   6 4687.41  635.73   1
   4   2  -7  219.20   32.80   1
   4   2  -7  264.89   46.11   1
  -4   2   7  292.92   47.93   1
  -4   2   7  183.32   25.93   1
   4  -2  -7  239.31   41.13   1
   4  -2  -7  239.59   34.69   1
  -4  -2   7  269.51   46.32   1
  -4  -2   7  230.27   34.27   1
   4   2  -8 1641.19  224.95   1
   4   2  -8 1710.56  239.17   1
   4  -2  -8 1646.80  224.66   1
  -4  -2   8 1543.78  211.56   1
  -4  -2   8 1766.63  246.74   1
   4   2  -9  461.10   73.37  -1
   4   2  -9  338.82   49.40  -1
  -4   2   9  423.68   65.87  -1
  -4   2   9  411.14   57.60  -1
   4  -2  -9  433.42   66.22  -1
   4  -2  -9  381.85   54.10  -1
   4   2 -10   39.94   23.41   1
   4   2 -10   18.08    6.66   1
  -4   2  10   19.34    6.87   1
  -4   2  10   -2.38   19.34   1
   4  -2 -10   22.70   21.44   1
   4  -2 -10   20.32    6.24   1
  -4  -2  10   33.43   19.06   1
   4   2 -11  625.57   99.93   1
   4   2 -11  388.29   56.48   1
  -4   2  11  461.80   65.03   1
  -4   2  11  594.46   91.38   1
  -4  -2  11  641.41   99.30   1
  -4  -2  11  436.23   63.28   1
   4   2 -12 1652.40  227.33   1
   4   2 -12 1380.50  202.38   1
  -4   2  12 1375.60  188.51   1
  -4   2  12 1325.14  190.19   1
   4  -2 -12 1492.63  211.42   1
   4  -2 -12 1466.70  200.63   1
  -4  -2  12 1497.53  206.80   1
  -4  -2  12 1347.57  194.53   1
   4   2 -13  138.19   44.78   1
   4   2 -13  240.36   36.93   1
  -4   2  13  198.74   30.27   1
  -4   2  13  166.85   38.40   1
   4  -2 -13  164.75   43.94   1
   4  -2 -13  232.09   34.27   1
  -4  -2  13  153.19   37.84   1
  -4  -2  13  205.67   32.59   1
   4   2 -14 1057.45  178.83   1
   4   2 -14 1400.13  211.77   1
  -4   2  14 1602.65  219.76   1
  -4   2  14 1466.00  210.51   1
   4  -2 -14 1774.33  242.60   1
   4  -2 -14 1506.64  217.17   1
  -4  -2  14 1641.19  226.91   1
  -4  -2  14 1507.34  219.62   1
   4   2 -15  270.92   69.03   1
   4   2 -15  252.98   87.88   1
  -4   2  15  387.94   56.27   1
  -4   2  15  262.02   51.44   1
   4  -2 -15  451.57   64.19   1
   4  -2 -15  243.02   56.27   1
  -4  -2  15  389.20   58.30   1
  -4  -2  15  344.50   67.27   1
   4  -2 -16  845.12  135.18   1
   4  -2 -16 1117.02  154.10   1
  -4  -2  16 1163.27  178.83   1
  -4  -2  16 1021.01  143.66   1
   4   2 -17  451.64  137.28  -1
   4   2 -17  404.76   98.11  -1
  -4   2  17  366.85   53.96  -1
  -4   2  17  447.09   79.26  -1
   4  -2 -17  422.07   60.90  -1
   4  -2 -17  437.07   85.70  -1
  -4  -2  17  535.17   98.88  -1
  -4  -2  17  346.39   53.19  -1
   4   2 -18  967.05  200.35   1
  -4   2  18 1220.03  183.60   1
  -4   2  18  988.78  138.05   1
   4  -2 -18  754.72  144.92   1
   4  -2 -18  756.82  129.92   1
  -4  -2  18 1076.37  152.35   1
  -4  -2  18 1056.05  168.95   1
   4   2 -19   -6.38  115.56   1
  -4   2  19   47.79   37.00   1
  -4   2  19   10.02    8.90   1
   4  -2 -19  144.78   84.44   1
   4  -2 -19  -51.02   51.51   1
  -4  -2  19   -9.53   37.28   1
  -4  -2  19   14.51    9.74   1
   4   2 -20   91.03  133.15   1
   4   2 -20  110.51   88.58   1
  -4   2  20   85.28   18.50   1
  -4   2  20   74.98   45.20   1
  -4  -2  20   98.18   48.28   1
   4   2 -21   46.32   91.73   1
   4   2 -21  144.43  148.56   1
  -4   2  21  105.25   48.14   1
  -4   2  21   99.79   21.93   1
   4  -2 -21  179.33  116.75   1
   4  -2 -21  -36.72   84.09   1
  -4  -2  21   52.70   46.67   1
   4   2 -22   48.70  103.01  -1
   4   2 -22  -90.40  142.96  -1
  -4   2  22   25.30   44.01  -1
   4  -2 -22  -47.86  104.90  -1
  -4  -2  22    6.38   11.42  -1
   4   2 -23  296.42  175.33   1
   4   2 -23  105.04  131.04   1
   4  -2 -23   41.77   82.83   1
   4  -2 -23  135.74  107.43   1
  -4  -2  23   24.60   49.54   1
  -4  -2  23   86.12   23.76   1
   4   2 -24   55.50  135.95   1
  -4   2  24   -3.08   34.76   1
  -4   2  24   24.95   13.95   1
   4  -2 -24   93.13   95.37   1
   4  -2 -24   56.76  135.53   1
  -4  -2  24   79.75   52.98   1
  -4  -2  24   18.64   13.95   1
   4   2 -25  465.94  183.39   1
  -4   2  25  559.42   85.49   1
  -4   2  25  433.21   91.38   1
   4  -2 -25  385.14  140.36   1
   4  -2 -25  315.62  122.98   1
  -4  -2  25  557.32   90.33   1
  -4   2  26   81.78   23.97   1
  -4   2  26   62.65   39.73   1
   4  -2 -26   85.63   66.43   1
   4  -2 -26    9.95   34.76   1
  -4   2  27   27.19   34.83   1
  -4   2  27   64.26   22.63   1
   4  -2 -27    6.31   21.65   1
   4  -2 -27   55.22   32.87   1
  -4   2  28  350.87  -62.79   1
  -4   2  28  116.68  -40.99   1
   4  -2 -28    5.54   27.82   1
   4  -2 -28   10.72   27.47   1
  -4   2  29   36.09   22.63   1
  -4   2  29    7.43   21.72   1
   4  -2 -29   11.07   26.07   1
   4  -2 -29   -0.21   21.58   1
   4   3  23  113.17   25.30   1
   4   3  23   91.38   22.42   1
  -4  -3 -23    5.75  -19.34   1
  -4  -3 -23  112.12  -19.69   1
   4   3  22    0.49   12.75   1
   4   3  22    3.22   12.12   1
  -4  -3 -22   15.49   18.64   1
  -4  -3 -22    0.42    4.41   1
   4   3  21  222.77   38.75   1
   4   3  21  199.58   34.34   1
  -4  -3 -21  126.70   61.39   1
  -4  -3 -21  212.26   32.94   1
   4   3  19  778.55  111.49  -1
   4   3  19  699.71  100.07  -1
  -4   3 -19  755.42  129.64  -1
   4  -3  19  700.41  107.99  -1
  -4  -3 -19  718.28  100.42  -1
  -4  -3 -19  703.57  140.50  -1
   4  -3  18  -14.72   21.72   1
   4  -3  18   31.18   15.49   1
  -4  -3 -18   49.47   59.56   1
  -4  -3 -18   23.62    6.73   1
   4   3  17   18.85   11.21   1
   4   3  17   28.17    9.88   1
  -4   3 -17   -6.10   52.42   1
   4  -3  17   15.98   22.28   1
   4  -3  17  107.43  138.47   1
  -4  -3 -17  -15.98   46.74   1
  -4  -3 -17   18.64    5.61   1
   4   3  16   -1.26    7.64   1
   4   3  16    3.92    5.96   1
  -4   3 -16  -15.56   51.65   1
  -4   3 -16   41.20   26.91   1
   4  -3  16   98.60  160.26   1
   4  -3  16   19.06   18.64   1
  -4  -3 -16    6.38    3.43   1
  -4  -3 -16   29.08   39.73   1
   4   3  15 1084.08  149.82   1
   4   3  15 1044.14  144.71   1
  -4   3 -15  979.67  177.36   1
  -4   3 -15 1084.78  166.08   1
   4  -3  15  878.76  131.53   1
   4  -3  15  742.11  221.16   1
  -4  -3 -15 1006.30  138.26   1
  -4  -3 -15  831.81  134.69   1
   4   3  14  299.16   43.59   1
   4   3  14  210.16   32.09   1
  -4   3 -14  351.64   86.96   1
  -4   3 -14  375.33   68.39   1
   4  -3  14  304.62  146.88   1
   4  -3  14  278.90   49.82   1
  -4  -3 -14  399.23   71.76   1
  -4  -3 -14  301.89   42.75   1
   4   3  13 1677.63  229.43  -1
   4   3  13 1532.57  209.04  -1
  -4   3 -13 1744.20  264.12  -1
  -4   3 -13 1978.96  281.71  -1
   4  -3  13 1486.32  281.36  -1
   4  -3  13 1520.66  215.27  -1
  -4  -3 -13 1707.06  232.16  -1
  -4  -3 -13 1634.18  233.49  -1
  -4   3 -12   14.58   17.31   1
  -4   3 -12   29.71   29.29   1
  -4  -3 -12   15.49    3.71   1
  -4  -3 -12   23.97   19.97   1
   4   3  11  566.08   77.57   1
   4   3  11  517.65   93.97   1
  -4   3 -11  744.21  121.79   1
  -4   3 -11  779.95  116.75   1
   4  -3  11  681.84  100.98   1
   4  -3  11  735.80  172.25   1
  -4  -3 -11  687.59  102.87   1
  -4  -3 -11  754.72  103.29   1
   4   3  10 1289.41  174.98   1
   4   3  10 1398.72  207.01   1
  -4   3 -10 1756.11  253.75   1
  -4   3 -10 1945.32  272.32   1
   4  -3  10 2136.63  340.85   1
   4  -3  10 1559.20  217.38   1
  -4  -3 -10 1569.71  213.45   1
  -4  -3 -10 1962.14  272.88   1
   4   3   9  671.19  107.15   1
   4   3   9  746.31  101.54   1
  -4   3  -9  790.46  115.14   1
  -4   3  -9  541.06   88.23   1
   4  -3   9  654.23   94.74   1
   4  -3   9  862.64  163.84   1
  -4  -3  -9  671.82   97.48   1
  -4  -3  -9  737.90  102.03   1
   4   3   8 1117.72  151.58   1
   4   3   8  953.74  143.03   1
  -4   3  -8  819.19  123.75   1
  -4   3  -8 1030.12  145.83   1
   4  -3   8  840.22  119.06   1
   4  -3   8 1001.39  175.33   1
   4   3   7   36.30    5.75   1
   4   3   7   34.69   26.84   1
  -4   3  -7   15.91   15.49   1
  -4   3  -7   23.69    8.97   1
   4  -3   7   21.37    9.04   1
   4  -3   7   66.92   45.48   1
  -4  -3  -7   52.21   32.94   1
  -4  -3  -7   17.66    8.83   1
   4   3   6  195.86  -27.19   1
   4   3   6   82.34   22.70   1
  -4   3  -6   73.65   21.93   1
  -4   3  -6  122.14   21.51   1
   4  -3   6  108.97   39.38   1
   4  -3   6  111.28   20.39   1
  -4  -3  -6  105.96   39.31   1
  -4  -3  -6   76.80   14.37   1
   4   3   5  371.05   53.47   1
   4   3   5  428.52   58.58   1
  -4   3  -5  434.05   68.60   1
   4  -3   5  489.97   82.83   1
   4  -3   5  547.30   78.42   1
  -4  -3  -5  582.90   83.67   1
  -4  -3  -5  476.94   66.85   1
   4   3   4  193.13   27.26   1
   4   3   4  150.10   22.56   1
   4  -3   4  112.61   29.43   1
   4  -3   4  199.58   31.11   1
  -4  -3  -4  144.99   24.25   1
  -4  -3  -4  152.91   22.49   1
  -4   3  -3  316.82   49.40   1
  -4   3  -3  317.24   45.20   1
   4  -3   3  278.13   47.02   1
   4  -3   3  351.43   50.74   1
  -4  -3  -3  345.06   50.60   1
  -4  -3  -3  353.68   48.98   1
   4   3   2   88.23   12.68   1
   4   3   2   76.94   12.12   1
  -4   3  -2  100.98   15.70   1
  -4   3  -2   50.17   14.09   1
   4  -3   2   50.17   16.26   1
   4  -3   2   77.71   13.38   1
  -4  -3  -2   66.99   17.73   1
  -4  -3  -2   68.96    9.95   1
   4   3   1  259.63   36.51   1
   4   3   1  255.22   48.07   1
  -4   3  -1  303.99   42.89   1
  -4   3  -1  253.89   39.17   1
   4  -3   1  255.22   40.99   1
   4  -3   1  245.41   34.76   1
  -4  -3  -1  379.04   51.65   1
  -4  -3  -1  228.10   36.51   1
   4   3   0  377.92   52.56   1
   4   3   0  417.87   64.40   1
  -4   3   0  389.41   54.59   1
  -4   3   0  348.77   51.02   1
   4  -3   0  355.08   49.12   1
   4  -3   0  391.10   58.51   1
  -4  -3   0  350.52   47.93   1
  -4  -3   0  363.56   54.73   1
   4   3  -1  137.84   24.25   1
   4   3  -1   74.56   11.91   1
  -4   3   1  104.41   17.59   1
  -4   3   1   67.20   13.31   1
   4  -3  -1  100.28   14.72   1
   4  -3  -1  158.86   26.21   1
  -4  -3   1  138.89   27.40   1
  -4  -3   1   77.15   11.77   1
   4   3  -2    8.13    3.57   1
   4   3  -2   41.06   17.94   1
  -4   3   2    8.20   22.70   1
  -4   3   2   20.18    6.59   1
   4  -3  -2   25.79    7.15   1
   4  -3  -2   16.40    3.64   1
  -4  -3   2   18.92    5.47   1
  -4  -3   2   40.36   15.56   1
   4   3  -3  244.92   41.56   1
  -4   3   3  309.74   74.63   1
  -4   3   3  259.91   37.56   1
  -4  -3   3  222.21   32.17   1
   4   3  -4  192.64  -35.81   1
   4   3  -4  450.38  -63.07   1
   4  -3  -4  381.08   52.98   1
   4   3  -5 4807.24  651.57   1
   4   3  -5 5257.13  716.88   1
  -4   3   5 4711.24  637.06   1
  -4   3   5 5444.23  740.01   1
   4  -3  -5 4650.27  629.22   1
   4  -3  -5 6320.19  854.93   1
  -4  -3   5 5517.11  751.92   1
  -4  -3   5 5264.14  713.38   1
   4   3  -6   26.35    6.66   1
   4   3  -6    0.77   20.74   1
  -4   3   6   19.20    3.85   1
  -4   3   6   18.08   19.34   1
   4  -3  -6   25.93    6.80   1
   4  -3  -6   13.95    4.91   1
  -4  -3   6   16.12   15.98   1
  -4  -3   6   26.42    7.50   1
   4   3  -7 2221.42  309.11   1
   4   3  -7 3264.86  444.00   1
  -4   3   7 4123.29  557.53   1
  -4   3   7 2700.04  370.42   1
   4  -3  -7 2388.90  331.60   1
   4  -3  -7 2790.44  378.76   1
  -4  -3   7 2862.62  389.90   1
  -4  -3   7 2200.40  305.11   1
   4   3  -8  105.89   17.80   1
   4   3  -8   54.73   25.30   1
  -4   3   8  117.31   16.75   1
  -4   3   8   40.99   22.21   1
   4  -3  -8   74.21   12.75   1
   4  -3  -8  123.12   53.12   1
  -4  -3   8   39.94   17.73   1
  -4  -3   8   87.95   15.84   1
   4   3  -9 4935.48  670.00   1
   4   3  -9 4494.70  618.84   1
   4  -3  -9 4288.67  581.63   1
  -4  -3   9 4369.96  599.92   1
  -4  -3   9 4539.55  616.81   1
   4   3 -10  393.90   83.60   1
   4   3 -10  506.58   85.70   1
  -4   3  10  361.94   49.96   1
  -4   3  10  544.91   85.00   1
   4  -3 -10  407.42   57.18   1
   4  -3 -10  545.68   83.39   1
  -4  -3  10  438.40   63.35   1
  -4  -3  10  518.00   82.13   1
  -4   3  11 1337.76  190.89   1
  -4   3  11 1012.60  138.12   1
   4  -3 -11 1208.82  170.08   1
   4  -3 -11 1097.40  150.24   1
  -4  -3  11 1206.01  175.54   1
  -4  -3  11 1281.00  177.29   1
  -4   3  12   73.37   12.61  -1
  -4   3  12  165.66   38.26  -1
   4  -3 -12   49.82    9.11  -1
   4  -3 -12  124.88   31.74  -1
  -4  -3  12  164.05  -39.17  -1
  -4  -3  12   56.34   12.89  -1
   4   3 -13  340.08   95.58   1
   4   3 -13  344.50   73.93   1
  -4   3  13  378.13   64.40   1
  -4   3  13  450.24   63.49   1
   4  -3 -13  516.32   71.97   1
  -4  -3  13  423.40   75.61   1
  -4  -3  13  481.78   70.43   1
   4   3 -14   59.71   45.90  -1
   4   3 -14  140.85   81.15  -1
  -4   3  14   36.65    9.46  -1
  -4   3  14   43.94   25.23  -1
  -4  -3  14   46.67   27.82  -1
  -4  -3  14   41.63   11.56  -1
   4   3 -15 1868.94  281.29   1
   4   3 -15 1850.02  304.76   1
  -4   3  15 1943.92  265.45   1
  -4   3  15 1870.34  264.26   1
   4  -3 -15 2059.54  291.80   1
   4  -3 -15 2128.92  289.98   1
  -4  -3  15 2084.77  301.75   1
  -4  -3  15 1974.05  272.60   1
   4   3 -16    9.88  100.42   1
  -4   3  16    6.59   25.44   1
  -4   3  16    2.24    6.87   1
   4  -3 -16    6.24    4.13   1
   4  -3 -16   31.74   37.42   1
  -4  -3  16   37.00   35.11   1
   4   3 -17  200.70  123.68   1
   4   3 -17  131.39   70.22   1
  -4   3  17  181.43   46.32   1
  -4   3  17  173.37   27.68   1
   4  -3 -17  178.62   56.76   1
   4  -3 -17   21.16   61.39   1
  -4  -3  17  256.06   62.58   1
  -4  -3  17  210.51   35.39   1
   4   3 -18  416.95  162.51   1
   4   3 -18  346.53   99.37   1
   4  -3 -18  370.56   83.04   1
   4  -3 -18  374.28  101.61   1
  -4  -3  18  555.64   82.76   1
  -4  -3  18  413.73   84.37   1
   4   3 -19  179.68  156.34   1
   4   3 -19  173.93   92.99   1
  -4   3  19  218.08   54.52   1
  -4   3  19  212.61   34.06   1
   4  -3 -19  293.13   84.79   1
   4  -3 -19  191.24   96.36   1
   4   3 -20   32.87  138.75   1
   4   3 -20   68.53   92.36   1
  -4   3  20   29.15   33.36   1
  -4   3  20    3.50    8.62   1
   4  -3 -20   40.78   68.53   1
   4  -3 -20  -66.29   96.71   1
  -4  -3  20    0.70   11.07   1
  -4  -3  20    9.32   44.36   1
   4   3 -21  542.04  168.95   1
   4   3 -21  686.26  202.38   1
  -4   3  21  572.31  102.45   1
  -4   3  21  513.03   75.40   1
  -4  -3  21  586.47   90.54   1
  -4  -3  21  476.03  109.53   1
   4   3 -22  230.76  140.08   1
   4   3 -22  186.33  179.12   1
  -4   3  22  108.13   44.15   1
  -4   3  22  148.28   27.61   1
   4  -3 -22  246.11  134.34   1
   4  -3 -22   90.96   74.14   1
  -4  -3  22   89.14   55.50   1
  -4  -3  22  169.02   35.25   1
   4   3 -23  483.81  181.71   1
   4  -3 -23  225.51  110.30   1
  -4  -3  23  417.09  108.97   1
  -4  -3  23  390.26   65.73   1
   4   3 -24  104.06  174.42   1
  -4   3  24   31.39   14.51   1
  -4   3  24   13.66   32.59   1
   4  -3 -24   41.06   82.41   1
   4  -3 -24  158.93   76.17   1
  -4  -3  24   47.09   18.71   1
  -4  -3  24    6.17   57.74   1
  -4   3  25  724.59  106.66   1
  -4   3  25  438.19   86.26   1
   4  -3 -25  140.99   38.47   1
   4  -3 -25   97.90   60.90   1
  -4   3  26   65.45   31.74   1
  -4   3  26  114.43   27.26   1
   4  -3 -26   18.36   21.37   1
   4  -3 -26   22.63   26.70   1
  -4   3  27  193.90  -46.11  -1
  -4   3  27  489.06  -75.89  -1
   4  -3 -27   47.09   30.27  -1
   4  -3 -27   72.11   30.76  -1
  -4   3  28  432.16  -68.82   1
  -4   3  28  130.76  -33.78   1
   4  -3 -28  -17.52  -28.87   1
   4  -3 -28   98.67  -33.57   1
   4   4  21    7.22    6.38   1
   4   4  21    0.35    8.83   1
   4   4  20 1697.25  231.74   1
   4   4  20 2026.61  279.04   1
   4   4  19  256.48   39.52   1
   4   4  19  221.09   32.45   1
  -4  -4 -19  301.05   43.24   1
  -4  -4 -19  144.50   50.74   1
  -4   4 -18 1525.56  313.38   1
   4  -4  18 1962.14  280.03   1
  -4  -4 -18 1514.35  244.08   1
  -4  -4 -18 1854.22  252.56   1
   4   4  17   99.51   15.77   1
   4   4  17  142.96   23.90   1
  -4   4 -17  262.16  125.23   1
   4  -4  17  118.92   31.18   1
   4  -4  17  138.89   40.50   1
  -4  -4 -17  143.10   21.79   1
  -4  -4 -17  151.58   66.50   1
   4   4  16  151.79   22.28   1
   4   4  16  203.78   31.60   1
   4  -4  16  168.81  191.52   1
   4  -4  16  142.18   40.15   1
  -4  -4 -16  187.10   27.82   1
  -4  -4 -16  155.78   61.88   1
   4   4  15  317.73   46.32   1
   4   4  15  265.80   37.14   1
   4  -4  15  134.34  144.08   1
   4  -4  15  197.83   44.78   1
  -4  -4 -15  172.60   58.58   1
  -4  -4 -15  276.73   40.43   1
   4   4  14 2342.65  317.24   1
   4   4  14 2228.43  303.43   1
  -4   4 -14 2297.80  327.61   1
  -4   4 -14 2196.19  343.79   1
   4  -4  14 1409.24  302.17   1
   4  -4  14 2063.75  292.36   1
  -4  -4 -14 1910.98  262.02   1
  -4  -4 -14 2033.62  293.55   1
  -4   4 -13   48.35   48.21   1
  -4   4 -13   50.17   23.55   1
   4  -4  13  146.74  151.93   1
   4  -4  13   24.53   16.75   1
  -4  -4 -13   48.35   34.62   1
  -4  -4 -13   37.21   16.47   1
   4   4  12   16.40    5.33   1
   4   4  12   16.54    3.43   1
  -4   4 -12   -3.78   38.89   1
  -4   4 -12   13.24   16.54   1
   4  -4  12    2.03   11.98   1
   4  -4  12   43.10  118.71   1
  -4  -4 -12   12.61   28.31   1
  -4  -4 -12   55.29   32.24   1
   4   4  11  735.80  100.00   1
   4   4  11  524.31   72.39   1
  -4   4 -11  651.64  117.31   1
  -4   4 -11  662.08  101.26   1
   4  -4  11  537.14   81.99   1
   4  -4  11  499.71  163.35   1
  -4  -4 -11  629.99   95.23   1
  -4  -4 -11  563.76   99.58   1
   4   4  10  503.71   69.38  -1
   4   4  10  542.60   73.93  -1
  -4   4 -10  343.58   72.88  -1
  -4   4 -10  497.47   77.01  -1
   4  -4  10  419.34   65.45  -1
   4  -4  10  426.63  143.66  -1
  -4  -4 -10  454.38   78.49  -1
  -4  -4 -10  407.70   63.77  -1
   4   4   9   10.65    3.64   1
   4   4   9    6.52    2.31   1
  -4   4  -9    5.75    9.88   1
  -4   4  -9   18.43   25.44   1
   4  -4   9   18.85   10.65   1
   4  -4   9   26.28   82.06   1
  -4  -4  -9   26.14   15.70   1
  -4  -4  -9  -13.03   16.82   1
   4   4   8  510.30   69.66   1
   4   4   8  529.57   72.39   1
  -4   4  -8  557.95   81.85   1
  -4   4  -8  473.58   81.99   1
  -4  -4  -8  623.47   87.03   1
  -4  -4  -8  561.59   79.47   1
  -4   4  -7    0.56   17.10   1
  -4   4  -7   16.47    7.99   1
  -4   4  -6 1971.95  270.07   1
  -4   4  -6 2069.36  291.73   1
   4  -4   6 2315.32  317.80   1
   4  -4   6 2815.67  419.06   1
  -4   4  -5  609.10   93.55   1
  -4   4  -5  677.78   94.74   1
   4  -4   5  833.91  149.75   1
   4  -4   5  791.16  111.49   1
  -4   4  -4 2077.06  283.11   1
  -4   4  -4 1849.32  259.49   1
   4  -4   4 2373.49  346.95   1
   4  -4   4 2183.58  298.60   1
  -4   4  -3   13.38    4.34   1
  -4   4  -3   18.92   13.38   1
   4  -4   3   11.63    6.80   1
   4  -4   3   35.95   35.46   1
   4   4   2  298.39   40.64  -1
   4   4   2  269.79   43.10  -1
  -4   4  -2  268.11   44.99  -1
  -4   4  -2  288.85   41.06  -1
   4  -4   2  260.82   37.63  -1
   4  -4   2  329.50   63.28  -1
  -4  -4  -2  296.63   42.19  -1
  -4  -4  -2  328.10   44.92  -1
   4   4   1   26.56   22.77   1
  -4   4  -1    1.96    2.45   1
  -4   4  -1   19.69   11.84   1
   4  -4   1    4.91    3.78   1
   4  -4   1  -16.54   19.13   1
  -4  -4  -1    3.92    1.40   1
  -4  -4  -1   24.46    9.04   1
   4   4   0 4838.07  657.81   1
   4   4   0 3318.12  456.83   1
   4  -4   0 3709.14  508.82   1
   4  -4   0 3853.50  521.44   1
   4   4  -1   50.53   27.40   1
   4   4  -1   85.70   19.06   1
  -4   4   1   64.96   14.65   1
  -4   4   1   51.86   14.02   1
   4  -4  -1   39.73   15.84   1
   4  -4  -1   84.30   12.61   1
  -4  -4   1   53.40   14.23   1
  -4  -4   1   66.01   10.58   1
   4   4  -2  425.78   64.40   1
   4   4  -2  314.29   58.02   1
  -4   4   2  444.63   64.54   1
   4  -4  -2  392.64   59.14   1
   4  -4  -2  747.72  101.89   1
  -4  -4   2  474.28   65.80   1
  -4  -4   2  378.62   56.69   1
   4   4  -3  547.44   90.40   1
   4   4  -3  759.63  110.23   1
  -4   4   3  708.47  123.05   1
  -4   4   3  631.74   88.65   1
   4  -4  -3  744.91  101.61   1
   4  -4  -3  742.11  105.18   1
  -4  -4   3  547.58   76.03   1
  -4  -4   3  721.09  103.50   1
   4   4  -4   15.84   21.58   1
   4   4  -4   -2.52   36.65   1
  -4   4   4    9.81    6.03   1
  -4   4   4   35.25   38.05   1
   4  -4  -4    8.76    3.22   1
   4  -4  -4    8.41    8.41   1
  -4  -4   4   21.09   13.88   1
  -4  -4   4   13.59    5.68   1
   4   4  -5  176.73   37.63   1
   4   4  -5  162.93   52.91   1
  -4   4   5  109.39   28.24   1
   4  -4  -5   58.72    9.74   1
  -4  -4   5   94.04   16.12   1
  -4  -4   5  168.60  -33.15   1
   4   4  -6 3647.48  515.90   1
  -4   4   6 5243.12  709.87   1
  -4   4   6 4594.91  625.92   1
  -4  -4   6 4805.14  657.67   1
  -4  -4   6 4653.77  631.46   1
  -4   4   7  169.73   35.67   1
  -4   4   7  188.72   27.19   1
   4  -4  -7  155.43   23.55   1
   4  -4  -7  159.70   22.63   1
  -4  -4   7  189.07   29.43   1
  -4  -4   7  144.57   32.24   1
   4   4  -8 1938.31  275.12   1
   4   4  -8 1845.11  279.60   1
  -4   4   8 1533.97  207.92   1
  -4   4   8 1983.16  275.19   1
   4  -4  -8 2016.10  273.23   1
   4  -4  -8 1698.65  231.25   1
  -4  -4   8 2035.72  285.70   1
  -4  -4   8 1770.13  242.88   1
   4   4  -9 1395.22  205.18   1
   4   4  -9 1477.21  237.63   1
  -4   4   9 1436.57  202.17   1
  -4   4   9 1419.75  192.36   1
   4  -4  -9 1585.83  215.48   1
   4  -4  -9 1407.83  191.94   1
  -4  -4   9 1486.32  204.76   1
  -4  -4   9 1583.03  225.79   1
   4   4 -10 3325.12  487.66   1
   4   4 -10 3483.50  488.36   1
  -4   4  10 3468.78  476.80   1
  -4   4  10 4433.03  599.22   1
   4  -4 -10 3470.88  470.42   1
   4  -4 -10 3493.31  476.31   1
  -4  -4  10 3613.14  500.91   1
  -4  -4  10 3646.07  496.70   1
   4   4 -11   11.63   64.40   1
   4   4 -11   19.06   34.83   1
   4  -4 -11   69.10   32.45   1
  -4  -4  11   37.35   23.69   1
  -4  -4  11   49.26   11.84   1
   4   4 -12 1597.74  268.11   1
   4   4 -12 1235.45  192.50   1
  -4   4  12 2072.86  280.87   1
  -4   4  12 1412.04  201.19   1
   4  -4 -12 1359.48  205.11   1
   4  -4 -12 1668.52  226.98   1
  -4  -4  12 1433.06  209.46   1
  -4  -4  12 1628.58  225.23   1
   4   4 -13 1035.03  169.94   1
   4   4 -13 1340.56  241.48   1
  -4   4  13 1039.23  149.82   1
  -4   4  13 1423.95  193.34   1
   4  -4 -13 1512.25  205.95   1
   4  -4 -13 1381.21  204.90   1
  -4  -4  13 1433.06  199.30   1
  -4  -4  13 1091.09  163.84   1
   4   4 -14 4752.58  711.28   1
   4   4 -14 4145.02  591.09   1
  -4   4  14 4010.47  551.43   1
  -4   4  14 3095.97  419.20   1
   4  -4 -14 4113.48  566.01   1
   4  -4 -14 3885.74  526.55   1
  -4  -4  14 3811.45  534.19   1
  -4  -4  14 3578.80  489.27   1
   4   4 -15   -7.15   65.52   1
   4   4 -15   54.38  109.67   1
  -4   4  15   20.39    5.19   1
  -4   4  15   53.33   28.52   1
   4  -4 -15   51.44   30.06   1
   4   4 -16  324.38   99.58   1
   4   4 -16  201.96  147.44   1
  -4   4  16  137.07   21.16   1
  -4   4  16  218.22   49.19   1
   4  -4 -16  164.26   78.07   1
   4  -4 -16  231.95   49.40   1
  -4  -4  16  173.09   49.19   1
  -4  -4  16  163.21   30.55   1
   4   4 -17   81.36  156.41   1
   4   4 -17  113.03   83.25   1
  -4   4  17   60.13   32.45   1
  -4   4  17   43.73   10.51   1
   4  -4 -17  101.19   40.29   1
   4  -4 -17  101.05   81.92   1
  -4  -4  17   32.31   30.83   1
  -4  -4  17   69.10   17.45   1
   4   4 -18  507.21  182.62   1
   4   4 -18  391.10  129.71   1
  -4   4  18  532.44   75.61   1
  -4   4  18  524.52   89.91   1
   4  -4 -18  561.17  133.85   1
   4  -4 -18  332.16   70.36   1
  -4  -4  18  419.34   86.54   1
  -4  -4  18  506.02   77.01   1
   4   4 -19  121.44  108.97   1
   4   4 -19  219.13  119.27   1
  -4   4  19   55.99   34.27   1
  -4   4  19   45.62   13.17   1
   4  -4 -19   36.37   67.41   1
  -4  -4  19   61.32   46.81   1
  -4  -4  19   84.93   20.81   1
   4   4 -20 1299.22  310.93   1
   4   4 -20 1801.66  337.07   1
  -4   4  20 1944.62  280.17   1
  -4   4  20 1867.54  256.83   1
   4  -4 -20 2014.00  330.90   1
   4  -4 -20 1126.13  189.98   1
  -4  -4  20 1669.22  264.47   1
  -4  -4  20 1777.14  251.08   1
   4   4 -21  105.54  128.03   1
   4   4 -21  -12.40  125.86   1
  -4   4  21   51.72   15.35   1
  -4   4  21   40.71   29.50   1
  -4  -4  21   48.00   18.43   1
  -4  -4  21   17.17   52.28   1
   4   4 -22  185.07  172.39   1
  -4   4  22  174.00   30.48   1
  -4   4  22  178.13   46.11   1
   4  -4 -22   76.87   57.67   1
   4  -4 -22   64.96   58.58   1
  -4  -4  22  206.30   78.35   1
  -4   4  23    2.10   24.46   1
  -4   4  23   14.30   12.82   1
   4  -4 -23   13.59   38.61   1
   4  -4 -23    7.22   18.92   1
  -4   4  24  258.93   50.67   1
  -4   4  24  416.04   62.86   1
   4  -4 -24   60.90   23.13   1
   4  -4 -24  130.55   34.97   1
  -4   4  25    8.97  -16.40   1
  -4   4  25   80.03  -19.13   1
  -4   4  26  224.38   37.70   1
  -4   4  26  115.14   28.87   1
   4   5  16   34.83    5.68   1
   4   5  16   35.46    8.69   1
  -4   5 -16   29.36  104.69   1
   4  -5  16   26.56   25.79   1
   4  -5  16   52.07   20.18   1
  -4   5 -15   59.78   23.83   1
  -4   5 -15   54.31  102.03   1
   4  -5  15   71.13   29.22   1
   4  -5  15   68.89   21.86   1
  -4   5 -14    6.59   85.63  -1
   4  -5  14   37.00   15.21  -1
   4  -5  14   11.07   19.48  -1
   4  -5  13   68.11   25.93   1
   4  -5  13  187.45  153.05   1
  -4   5 -12   13.17   13.88   1
   4  -5  12   63.77  128.31   1
   4  -5  12    0.77   16.75   1
  -4   5 -11  176.24   69.45  -1
  -4   5 -11  130.06   28.10  -1
   4  -5  11  124.95   30.41  -1
   4  -5  11  130.06  111.42  -1
  -4   5 -10   40.71   13.24   1
  -4   5 -10   16.12   44.71   1
   4  -5  10  145.97  135.81   1
   4  -5  10   44.08   17.80   1
  -4   5  -9   46.32   41.70   1
  -4   5  -9   18.29    8.76   1
   4  -5   9   17.87   14.30   1
   4  -5   9  120.53  130.83   1
  -4   5  -8  988.78  167.34   1
  -4   5  -8  925.71  130.76   1
   4  -5   8 1131.73  160.90   1
  -4   5  -7  216.19   33.99   1
  -4   5  -7  265.45   63.07   1
   4  -5   7  179.47  118.50   1
   4  -5   7  243.45   41.06   1
  -4   5  -6   17.24    6.59   1
  -4   5  -6   25.37   25.44   1
   4  -5   6   19.27   82.13   1
   4  -5   6   26.07   11.28   1
  -4   5  -5   70.01   29.57   1
  -4   5  -5   36.02    8.48   1
   4  -5   5   97.83   83.32   1
   4  -5   5   54.17   14.30   1
  -4   5  -4   38.47   20.39   1
  -4   5  -4    1.54    3.99   1
  -4   5  -3  115.91   29.08   1
  -4   5  -3  178.62   26.77   1
   4  -5   3  126.42   80.03   1
   4  -5   3  112.68   18.29   1
  -4   5  -2  233.56   42.89   1
  -4   5  -2  320.88   45.76   1
   4  -5   2  196.21   28.38   1
   4  -5   2  428.87  103.50   1
  -4   5  -1   14.86   14.65   1
  -4   5  -1   11.84    4.41   1
   4  -5   1   55.99   55.99   1
   4  -5   1   11.42    4.27   1
   4   5   0   77.36   37.07   1
   4   5   0   56.83   13.03   1
  -4   5   0   61.39   13.24   1
  -4   5   0   39.03   15.98   1
   4  -5   0   64.96   10.23   1
   4  -5   0   60.90   51.86   1
  -4  -5   0   74.56   10.65   1
  -4  -5   0   63.77   11.28   1
   4   5  -1    7.50   14.58   1
   4   5  -1   11.00   16.54   1
  -4   5   1   15.63   12.26   1
  -4   5   1  -11.91   15.63   1
   4  -5  -1    6.52    2.73   1
   4  -5  -1   -3.64   41.35   1
  -4  -5   1    4.91    2.87   1
  -4  -5   1    4.20    6.17   1
  -4   5   2  110.16   23.20   1
  -4   5   2  156.34   58.72   1
   4  -5  -2  134.48   47.58   1
   4  -5  -2  235.53   32.94   1
   4   5  -3  189.00   43.17   1
   4   5  -3  158.02   48.98   1
   4  -5  -3  298.95   41.63   1
   4  -5  -3  144.64   40.92   1
  -4  -5   3  123.47  -22.56   1
  -4  -5   3  239.66   35.11   1
  -4   5   4   18.22    9.95   1
  -4   5   4   36.51   36.65   1
   4  -5  -4   -7.57   22.49   1
   4  -5  -4    3.85    3.15   1
  -4  -5   4    6.24    5.68   1
  -4  -5   4   29.01   11.98   1
   4   5  -5  940.43  139.10   1
   4   5  -5 1330.05  204.97   1
  -4   5   5 1039.93  144.92   1
  -4   5   5  921.50  131.60   1
   4  -5  -5  932.72  133.50   1
   4  -5  -5 1019.61  139.03   1
  -4  -5   5 1214.42  166.92   1
  -4  -5   5  829.00  118.29   1
   4   5  -6 1533.97  219.83   1
   4   5  -6 1987.37  297.47   1
  -4   5   6 1811.47  248.49   1
  -4   5   6 1737.89  241.76   1
   4  -5  -6 1471.60  204.20   1
   4  -5  -6 1545.89  210.72   1
  -4  -5   6 1460.39  204.27   1
  -4  -5   6 1502.44  206.02   1
   4   5  -7 3382.59  490.18   1
   4   5  -7 2556.39  359.84   1
  -4   5   7 2893.45  393.90   1
  -4   5   7 3009.78  413.45   1
   4  -5  -7 2532.56  343.72   1
   4  -5  -7 2335.65  319.41   1
  -4  -5   7 2516.44  343.30   1
  -4  -5   7 2386.10  330.27   1
   4   5  -8   22.56   38.26   1
   4   5  -8   21.09   71.06   1
  -4   5   8   24.32    8.62   1
  -4   5   8   16.68   22.91   1
  -4  -5   8    7.64   16.12   1
  -4  -5   8    9.18    6.80   1
   4   5  -9  373.09   79.40   1
   4   5  -9  572.80  135.81   1
  -4   5   9  463.63   75.26   1
  -4   5   9  321.37   45.83   1
   4  -5  -9  402.31   58.16   1
   4  -5  -9  255.92   36.02   1
  -4  -5   9  356.90   60.20   1
  -4  -5   9  309.81   46.46   1
   4   5 -10  337.28  112.61   1
   4   5 -10  315.06   75.40   1
  -4   5  10  192.78   37.49   1
  -4   5  10  156.41   23.20   1
   4  -5 -10  225.02   33.01   1
   4  -5 -10  148.28   21.16   1
  -4  -5  10  160.40   36.16   1
  -4  -5  10  166.57   27.61   1
   4   5 -11  247.65  109.32   1
   4   5 -11  205.60   73.44   1
  -4   5  11  196.00   36.44   1
  -4   5  11  204.41   29.50   1
   4  -5 -11  175.26   25.02   1
   4  -5 -11  185.21   26.14   1
  -4  -5  11  183.53   30.90   1
   4   5 -12  579.67  157.46   1
   4   5 -12  698.38  139.17   1
   4  -5 -12  538.19   73.37   1
   4   5 -13 2820.57  459.84   1
   4   5 -13 2616.65  398.17   1
  -4   5  13 1825.49  247.23   1
  -4   5  13 2622.26  360.96   1
   4  -5 -13 2449.17  331.53   1
   4  -5 -13 2081.97  298.46   1
  -4  -5  13 2184.28  303.71   1
  -4  -5  13 1947.42  281.36   1
   4   5 -14  122.77  106.31   1
   4   5 -14   12.12   76.24   1
  -4   5  14   28.38   18.29   1
  -4   5  14    8.90    3.08   1
   4  -5 -14   58.86   55.22   1
   4  -5 -14   12.33    3.01   1
  -4  -5  14   31.04   25.58   1
  -4  -5  14   12.89    9.81   1
   4   5 -15   52.14   92.50   1
   4   5 -15   57.81   91.94   1
  -4   5  15   41.84   18.64   1
  -4   5  15  101.05   14.44   1
   4  -5 -15  102.17   50.45   1
  -4  -5  15   42.26   33.85   1
  -4  -5  15   68.04   17.94   1
   4   5 -16    0.98   90.47   1
   4   5 -16  122.56  105.82   1
  -4   5  16   28.59   19.06   1
  -4   5  16    1.68    2.31   1
  -4  -5  16   12.47   32.38   1
  -4  -5  16    3.08   10.72   1
   4   5 -17   66.08  104.48   1
   4   5 -17  109.32  107.71   1
  -4   5  17   90.05   24.46   1
  -4   5  17  154.94   22.14   1
   4  -5 -17   34.69   50.67   1
   4  -5 -17   76.52   44.08   1
  -4  -5  17   99.30   24.67   1
  -4  -5  17  105.75   50.24   1
   4   5 -18   -9.18   80.59   1
   4   5 -18   31.81   94.25   1
   4  -5 -18   17.94   26.07   1
   4  -5 -18  -14.30   53.05   1
  -4  -5  18   10.37   33.22   1
  -4  -5  18   38.12   16.82   1
   4   5 -19  251.50  110.58   1
   4   5 -19  549.68  183.25   1
  -4   5  19  404.06   66.15   1
  -4   5  19  437.91   60.69   1
   4  -5 -19  279.53   55.43   1
   4  -5 -19  311.91   74.56   1
  -4  -5  19  423.47   69.73   1
  -4  -5  19  384.16   90.26   1
   4   5 -20  -24.32  140.36   1
   4   5 -20   70.36  -68.60   1
  -4   5  20  281.57   52.49   1
  -4   5  20  293.55   41.27   1
  -4  -5  20  268.60   75.47   1
  -4  -5  20  379.04   64.61   1
  -4   5  21  175.82   37.21   1
  -4   5  21  151.29   22.63   1
   4  -6  14  199.37   42.89   1
   4  -6  14  214.78   49.47   1
   4  -6  13  162.09   34.62   1
   4  -6  13  195.30   45.41   1
  -4   6 -12  241.20   41.49   1
  -4   6 -12  188.51  119.48   1
   4  -6  12  289.07   49.75   1
   4  -6  12  270.56   52.98   1
  -4   6 -11  308.34  119.48   1
  -4   6 -11  276.38   44.85   1
   4  -6  11  337.07   60.06   1
   4  -6  11  244.92   42.75   1
  -4   6 -10  269.93  100.42   1
  -4   6 -10  166.64   28.94   1
   4  -6  10  179.61   33.29   1
   4  -6  10  198.18   40.08   1
  -4   6  -9   62.93   63.35   1
  -4   6  -9    1.89    5.61   1
   4  -6   9    3.57    7.50   1
   4  -6   9    2.31   13.52   1
  -4   6  -8  658.86   93.48   1
  -4   6  -8  679.81  133.43   1
   4  -6   8  872.45  126.49   1
   4  -6   8  459.91  159.56   1
  -4   6  -7  293.41   43.80   1
  -4   6  -7  279.82   78.77   1
   4  -6   7  316.32   50.31   1
   4  -6   7  200.00  129.15   1
  -4   6  -5   52.14   37.63   1
  -4   6  -5   38.47    8.69   1
   4  -6   5   27.19   10.23   1
   4  -6   5  160.19   92.36   1
  -4   6  -4  165.38   51.58   1
  -4   6  -4  185.07   28.31   1
  -4   6  -3    7.64    4.06   1
  -4   6  -3   33.78   31.88   1
  -4   6  -2    0.91    3.78   1
  -4   6  -2   -9.60   25.44   1
   4  -6   2    3.15    4.77   1
   4  -6   2   83.39   90.68   1
  -4   6  -1   -9.67   25.16   1
  -4   6  -1   -7.08    7.78   1
   4  -6   1    1.47    4.13   1
   4  -6   1  -30.76   79.19   1
  -4   6   0   38.33   28.52   1
  -4   6   0   39.94   24.39   1
   4  -6   0   85.00   76.87   1
   4  -6   0   66.08   10.79   1
   4   6  -1  326.14   45.76   1
   4   6  -1  335.53   58.65   1
  -4   6   1  325.43   61.46   1
  -4   6   1  276.73   80.24   1
   4  -6  -1  126.56   84.02   1
   4  -6  -1  458.23   63.35   1
  -4  -6   1  317.87   44.57   1
  -4  -6   1  269.23   36.93   1
   4   6  -2   45.13   20.25   1
  -4   6   2   83.53   86.05   1
  -4   6   2   57.60   25.09   1
   4  -6  -2   42.26    7.78   1
   4  -6  -2   69.59   71.83   1
  -4  -6   2   27.05    6.38   1
   4  -6  -3  215.91   86.61  -1
   4  -6  -3  286.68   40.08  -1
  -4  -6   3  321.93   46.18  -1
  -4  -6   3  263.42   39.94  -1
  -4   6   4  149.40   37.00   1
   4  -6  -4  230.69   84.09   1
   4  -6  -4  205.81   29.29   1
  -4  -6   4  271.55   39.87   1
  -4  -6   4  222.00   36.37   1
   4   6  -5   26.98   45.48   1
   4   6  -5   -4.98   22.28   1
  -4  -6   5    7.85    6.73   1
  -4  -6   5   10.79   12.47   1
   4   6  -6   84.37   32.31   1
   4   6  -6  152.77   53.05   1
  -4   6   6  157.81   32.87   1
  -4   6   6  184.23   43.38   1
   4  -6  -6   85.70   14.51   1
   4  -6  -6   75.26   51.16   1
  -4  -6   6   90.26   16.61   1
  -4  -6   6  153.89   31.04   1
   4   6  -7  170.78   45.97   1
   4   6  -7  263.42   66.64   1
  -4   6   7  265.03   48.84   1
  -4   6   7  205.67   36.37   1
   4  -6  -7  290.68   40.71   1
   4  -6  -7  129.08   46.53   1
  -4  -6   7  259.42   46.81   1
  -4  -6   7  283.32   42.68   1
   4   6  -8 1896.27  278.48   1
   4   6  -8 1602.65  237.84   1
  -4  -6   8 2591.42  362.22   1
  -4  -6   8 2169.56  297.47   1
   4   6  -9   20.32   38.19   1
   4   6  -9   70.29   49.82   1
  -4  -6   9   64.33   14.93   1
  -4  -6   9   42.68   25.37   1
   4   6 -10   63.35   55.64   1
   4   6 -10   53.40   41.20   1
  -4  -6  10    9.25    8.76   1
  -4  -6  10    4.84   22.84   1
   4   6 -11  174.07   65.80   1
   4   6 -11  249.68   88.16   1
   4   6 -12  384.86  111.14   1
   4   6 -12  249.26   78.07   1
   4   6 -13  106.24   88.79   1
   4   6 -13   49.12   44.71   1
  -4  -6  13   95.51   37.28   1
  -4  -6  13   98.46   22.70   1
   4   6 -14   77.22   47.02   1
   4   6 -14   70.29   89.49   1
  -4  -6  14   14.58   29.99   1
  -4  -6  14   17.10   10.51   1
   4   6 -15   14.51   48.28   1
   4   6 -15   26.56  108.34   1
  -4  -6  15   31.18   34.76   1
  -4  -6  15   -6.94    8.48   1
   4   6 -16  125.65  109.81   1
   4   6 -16   49.89   42.33   1
  -4  -6  16  113.03   47.93   1
  -4  -6  16  122.91   26.00   1
   4   6 -17  294.04  104.41   1
  -4  -6  17  530.06   82.34   1
  -4  -6  17  545.68  106.59   1
   4   6 -18   19.13   30.27   1
   4   6 -18   -7.57   30.69   1
  -4  -6  18   17.73   16.82   1
  -4  -6  18   -7.50   32.87   1
   4   6 -19  -26.28   29.08   1
   4   6 -19   22.42   30.97   1
  -4  -6  19   83.53   26.84   1
  -4  -6  19   44.71   35.18   1
  -4   7 -12   31.53  -25.93   1
  -4   7 -12  159.84  -29.22   1
   4  -7  12  116.96   28.59   1
   4  -7  12  187.17   43.38   1
  -4   7 -11  156.41   27.96   1
  -4   7 -11   65.52   38.05   1
   4  -7  11  177.15   38.19   1
   4  -7  11  174.21   34.55   1
  -4   7 -10  737.20 -105.25   1
  -4   7 -10  271.20  -67.62   1
   4  -7  10  658.09   99.16   1
   4  -7  10  653.88   99.23   1
  -4   7  -9  549.19  -79.61   1
  -4   7  -9  103.85  -29.99   1
   4  -7   9  386.26   62.09   1
  -4   7  -8   25.79  -20.39   1
  -4   7  -8  157.32  -26.21   1
  -4   7  -7    3.01    5.12   1
  -4   7  -7   35.53   42.75   1
  -4   7  -6   91.45   16.89   1
  -4   7  -6   30.62   68.32   1
   4  -7   6   70.57   17.45   1
  -4   7  -5   95.16   62.09   1
  -4   7  -5    8.55    5.19   1
   4  -7   5    9.04    8.06   1
   4  -7   5    6.24    7.99   1
  -4   7  -4  230.69   77.71   1
  -4   7  -4  168.39   27.40   1
   4  -7   4  150.59   26.21   1
   4  -7   4  142.11   22.84   1
  -4   7  -3   80.52   17.31   1
  -4   7  -3  130.13   65.17   1
   4  -7   3   65.45   14.51   1
   4  -7   3   98.46   16.47   1
  -4   7  -2  280.80   48.49   1
  -4   7  -2  538.12  107.57   1
   4  -7   2  378.69   55.78   1
   4  -7   2  479.74   66.85   1
  -4   7  -1  218.22   49.61   1
  -4   7  -1  383.46   83.81   1
   4  -7   1  480.44   69.10   1
   4  -7   1  589.69   81.43   1
  -4   7   0  177.64   59.00   1
  -4   7   0   64.47   57.74   1
   4  -7   0  197.05   30.90   1
   4  -7   0  247.79   35.46   1
   4  -7  -1   98.18   15.49  -1
   4  -7  -1   78.42   14.93  -1
   4   7  -2   22.00   36.72   1
   4   7  -2    1.19    1.26   1
  -4   7   2   18.99   42.47   1
  -4   7   2    2.17   52.35   1
   4  -7  -2    4.84    4.06   1
   4  -7  -2    7.50    5.54   1
   4   7  -3   19.34    4.84  -1
   4   7  -3   22.99   22.63  -1
  -4   7   3   59.14   32.09  -1
  -4   7   3  -10.58   38.47  -1
   4  -7  -3   27.26    6.94  -1
   4  -7  -3    9.60    4.84  -1
  -4  -7   3   15.00    6.52  -1
  -4  -7   3   18.71    5.68  -1
   4   7  -4  163.14   26.77   1
   4   7  -4  103.92   38.19   1
   4  -7  -4  118.22   18.43   1
  -4  -7   4  150.87   24.46   1
  -4  -7   4  137.70   22.42   1
   4   7  -5  619.83   91.31   1
   4   7  -5  412.33   77.43   1
  -4   7   5  403.43   62.02   1
  -4   7   5  712.68  110.93   1
  -4  -7   5  678.90   95.58   1
  -4  -7   5  591.23   84.02   1
  -4  -7   6   23.83   10.37   1
  -4  -7   6   19.41   14.16   1
   4   7  -7   36.30   43.24   1
   4   7  -7   -4.91   18.50   1
  -4  -7   7   15.70   13.38   1
  -4  -7   7   13.24    8.55   1
   4   7  -8   64.75   25.72   1
   4   7  -8  100.14   47.02   1
  -4  -7   8  125.44   22.99   1
  -4  -7   8   89.28   23.69   1
   4   7  -9   88.65   42.40   1
   4   7  -9   69.45   29.85   1
  -4  -7   9  180.24   37.00   1
  -4  -7   9  163.21   28.52   1
   4   7 -11  206.16   53.40   1
   4   7 -11  273.44   54.24   1
  -4  -7  11  562.50   83.18   1
  -4  -7  11  537.14   86.75   1
   4   7 -12   72.46   26.07   1
   4   7 -12  142.89   37.63   1
  -4  -7  12  310.09   58.30   1
  -4  -7  12  433.42   67.48   1
   4   7 -13   11.28   18.36   1
   4   7 -13    4.34   23.34   1
  -4  -7  13   76.80   29.85   1
  -4  -7  13   87.74   22.42   1
   4   7 -14   14.93   19.76   1
   4   7 -14    9.60   21.58   1
  -4  -7  14   52.91   28.66   1
  -4  -7  14   56.97   18.22   1
   4   7 -15  202.87   47.37   1
   4   7 -15  137.77   36.93   1
  -4  -7  15  678.97  110.16   1
  -4  -7  15  872.45  127.82   1
   4   7 -16    0.98   17.87   1
   4   7 -16    8.48   23.41   1
  -4  -7  16   73.93   21.58   1
  -4  -7  16   57.25   26.14   1
   5   0  22   50.17   20.18   1
  -5   0 -22   22.07   17.38   1
  -5   0 -22  110.58  112.40   1
   5   0  21   -1.26   17.31   1
   5   0  21    0.70    9.39   1
  -5   0 -21   -5.05   15.14   1
  -5   0 -21  -78.00   83.74   1
  -5   0 -20  124.04   31.60   1
  -5   0 -20  111.42   83.32   1
   5   0  19   16.75   16.40   1
   5   0  19  -16.61  104.62   1
  -5   0 -19   -8.41   15.35   1
  -5   0 -19   29.43   54.45   1
   5   0  18  137.84  129.99   1
   5   0  18   18.22   15.49   1
  -5   0 -18   -9.53   47.37   1
  -5   0 -18    1.96   13.03   1
   5   0  17    4.91   12.61   1
   5   0  17 -103.99  107.99   1
  -5   0 -17    6.03   44.29   1
  -5   0 -17   -3.85    9.95   1
   5   0  16 2674.82  436.30   1
   5   0  16 2516.44  349.19   1
  -5   0 -15    6.38   11.42   1
   5   0  14 1128.93  213.17   1
   5   0  14  918.00  131.53   1
  -5   0 -14 1030.12  146.74   1
  -5   0 -14  935.52  146.74   1
   5   0  13   33.78   66.99   1
   5   0  13    1.96    9.46   1
  -5   0 -13   -0.14   21.30   1
  -5   0 -13    3.15    7.50   1
  -5   0 -12  269.72   42.19   1
  -5   0 -12  224.59   44.71   1
   5   0  11   -0.21   41.70   1
   5   0  11   -4.91    7.78   1
  -5   0 -11   23.69   17.38   1
  -5   0 -11    4.06    6.45   1
   5   0  1012830.99 1750.51   1
   5   0  1011590.63 1570.41   1
  -5   0 -1012753.90 1726.68   1
  -5   0 -1011072.07 1503.84   1
   5   0   9    0.14    6.59   1
   5   0   9   13.81   20.60   1
  -5   0  -9    1.68    4.70   1
  -5   0  -9   -0.91   10.16   1
   5   0   8 3328.63  453.53   1
   5   0   8 2430.25  337.28   1
  -5   0  -8 2920.08  397.26   1
  -5   0  -8 3069.35  421.44   1
   5   0   7    8.83   12.05   1
   5   0   7    2.03    5.61   1
  -5   0  -7    0.07    8.34   1
  -5   0  -7    1.61    3.43   1
   5   0   6 5106.47  692.49   1
   5   0   6 4859.10  662.29   1
   5   0   5    5.05    9.39  -1
   5   0   5    1.19    4.91  -1
  -5   0  -5    4.27    2.80  -1
  -5   0  -5    0.35    7.29  -1
   5   0   411555.60 1564.10   1
   5   0   4 7428.10 1004.19   1
  -5   0  -4 8913.72 1206.72   1
  -5   0  -4 9264.10 1252.27   1
   5   0   3   -4.77    3.29   1
   5   0   3    1.61    3.71   1
  -5   0  -3   -0.91    2.03   1
  -5   0  -3    4.91    5.61   1
   5   0   2  133.29   19.20   1
   5   0   2  162.30   23.76   1
  -5   0  -2  180.24   27.26   1
  -5   0  -2  117.73   18.71   1
   5   0   1    2.31    2.17   1
   5   0   1   -0.70    1.96   1
  -5   0  -1    0.98   11.56   1
  -5   0  -1    0.77    3.36   1
   5   0   0    8.62    2.87   1
   5   0   0    0.35    4.13   1
  -5   0   0    7.50    3.57   1
  -5   0   0   34.06   34.13   1
   5   0  -211205.21 1524.86   1
  -5   0   213791.03 1863.33   1
   5   0  -3  -36.93   28.87   1
  -5   0   3    5.05    3.57   1
   5   0  -5   -4.34   15.63   1
   5   0  -5    1.40    6.03   1
  -5   0   5   -1.33   15.84   1
  -5   0   5    3.01    4.84   1
   5   0  -6 5034.29  685.35   1
   5   0  -6 5194.76  704.27   1
  -5   0   6 4749.78  647.09   1
  -5   0   6 4103.67  556.69   1
   5   0  -7    8.20    6.45   1
   5   0  -7   10.58   19.55   1
  -5   0   7    1.05    6.59   1
  -5   0   7    4.06   18.08   1
   5   0  -8 2814.97  386.89   1
   5   0  -8 3571.09  485.28   1
   5   0  -9    2.59    4.91   1
   5   0  -9  -11.77   20.18   1
  -5   0   9  -13.17   17.66   1
  -5   0   9    1.96    6.24   1
   5   0 -1014246.53 1927.10   1
   5   0 -1014568.88 1974.75   1
  -5   0  1014596.91 1980.36   1
  -5   0  1015311.69 2071.46   1
   5   0 -11   -3.57    4.70   1
   5   0 -11   -5.19   20.18   1
  -5   0  11    4.55    6.73   1
  -5   0  11    4.63   19.69   1
   5   0 -12 4151.33  571.05   1
   5   0 -12 4184.96  569.02   1
  -5   0  12 4744.87  644.98   1
  -5   0  12 4182.16  576.45   1
   5   0 -13   -1.26    4.70   1
   5   0 -13   27.19   27.89   1
  -5   0  13  -11.98   22.28   1
  -5   0  13    6.03    6.45   1
  -5   0  14  198.46   46.53   1
  -5   0  14  214.71   33.92   1
   5   0 -15    2.45    4.91   1
   5   0 -15    0.28   31.46   1
  -5   0  15   24.53   27.12   1
  -5   0  15    8.62    6.87   1
   5   0 -16 1261.37  174.63   1
   5   0 -16 1125.43  173.09   1
  -5   0  16 1182.19  164.75   1
  -5   0  16 1026.62  156.90   1
   5   0 -17    4.48   37.70   1
   5   0 -17    0.42    4.77   1
  -5   0  17  -15.42   25.51   1
  -5   0  17   -3.08    6.10   1
   5   0 -18 1030.82  143.94   1
   5   0 -18  775.75  135.39   1
  -5   0  18  893.47  126.28   1
  -5   0  18  845.12  138.12   1
   5   0 -19    0.77    5.40   1
   5   0 -19   62.23   50.45   1
  -5   0  19    3.29    6.03   1
  -5   0  19   36.44   40.01   1
   5   0 -20  587.52  125.65   1
   5   0 -20  441.55  121.72   1
  -5   0  20  805.18  116.82   1
  -5   0  20  812.89  143.45   1
   5   0 -21   65.52   97.20   1
   5   0 -21   98.39   69.59   1
  -5   0  21   -8.62   37.00   1
  -5   0  21   -2.10    7.08   1
   5   0 -22  659.63  150.94   1
   5   0 -22  394.67  150.66   1
  -5   0  22  656.55  136.23   1
  -5   0  22  632.65   92.92   1
   5   0 -23   -4.41   79.26   1
   5   0 -23   83.88  132.16   1
  -5   0  23    4.98    8.27   1
  -5   0  23   27.54   54.03   1
  -5   0  24 2097.39  292.99   1
  -5   0  24 1530.47  252.49   1
   5   0 -25   66.22  106.38   1
   5   0 -25  -68.39  149.54   1
  -5   0  25    4.98   10.30   1
  -5   0  25   -8.62   48.84   1
   5   0 -26   78.00  150.38   1
   5   0 -26  -74.98  123.12   1
  -5   0  26   55.22   19.48   1
  -5   0  26  135.88   78.07   1
   5   0 -27  227.89  139.59   1
   5   0 -27   63.35   98.18   1
   5   1  24  535.94   89.28   1
  -5  -1 -24   53.54   40.22   1
   5   1  23  111.63   35.25   1
   5   1  23   98.18   29.43   1
  -5  -1 -23   77.85   23.41   1
   5   1  22  204.13   44.43   1
   5   1  22  220.39   42.05   1
  -5  -1 -22  207.57   39.24   1
  -5  -1 -22   87.18   90.47   1
  -5   1 -21   75.54  109.88   1
  -5   1 -21  114.79   36.23   1
   5  -1  21   98.53   27.61   1
  -5  -1 -21   97.76   92.78   1
  -5  -1 -21   85.35   21.37   1
   5   1  20   -5.05   17.73   1
   5   1  20   13.52   10.65   1
  -5   1 -20   27.75   22.14   1
  -5   1 -20  -42.75   80.45   1
  -5  -1 -20   27.26   65.03   1
  -5  -1 -20   18.57   11.63   1
   5   1  19  306.37   51.16   1
   5   1  19  340.43   59.21   1
  -5   1 -19  275.68   57.88   1
  -5   1 -19  366.08  108.69   1
   5  -1  19  166.29  151.08   1
   5  -1  19  248.56   49.75   1
  -5  -1 -19  179.54   82.76   1
  -5  -1 -19  346.81   56.41   1
   5   1  18  518.99   81.29   1
   5   1  18  212.12  130.55   1
  -5   1 -18  585.42   97.83   1
  -5   1 -18  401.68  109.53   1
   5   1  17  369.93   59.85   1
   5   1  17  229.01  129.43   1
  -5   1 -17  367.41   64.68   1
  -5   1 -17  382.76   99.23   1
   5  -1  17  359.28   61.18   1
   5  -1  17  342.60  170.92   1
  -5  -1 -17  398.73   94.60   1
  -5  -1 -17  374.70   58.02   1
   5   1  16  160.47   31.60   1
   5   1  16   10.09   98.04   1
  -5   1 -16  135.39   31.95   1
  -5   1 -16  221.93   70.22   1
   5  -1  16  134.83   30.27   1
   5  -1  16  225.51  131.88   1
  -5  -1 -16  146.88   26.84   1
  -5  -1 -16  181.50   57.60   1
  -5   1 -15 1702.86  241.34   1
  -5   1 -15 1627.17  248.14   1
   5  -1  15 1394.52  197.76   1
   5  -1  15 1538.18  285.56   1
  -5  -1 -15 1565.51  234.06   1
  -5  -1 -15 1479.31  205.39   1
   5   1  14 3464.58  474.07   1
   5   1  14 3044.12  454.38   1
  -5   1 -14 3003.47  426.27   1
  -5   1 -14 3695.83  509.03   1
   5  -1  14 3009.08  414.22   1
   5  -1  14 3929.18  588.08   1
  -5  -1 -14 3359.46  458.44   1
  -5  -1 -14 3226.32  452.69   1
   5   1  13  178.62   30.48   1
   5   1  13  204.97   79.96   1
   5  -1  13  156.90   29.50   1
   5  -1  13  243.24  101.05   1
  -5  -1 -13  192.08   41.56   1
  -5  -1 -13  168.18   26.98   1
   5   1  12  833.91  151.36   1
   5   1  12  581.70   83.88   1
  -5   1 -12  674.56   98.95   1
  -5   1 -12  522.28   86.33   1
   5  -1  12  490.74   73.23   1
   5  -1  12  634.26  144.08   1
  -5  -1 -12  533.77   75.61   1
  -5  -1 -12  550.38   86.54   1
   5   1  11 1893.46  283.67   1
   5   1  11 1473.71  203.57   1
  -5   1 -11 1477.21  206.16   1
  -5   1 -11 1481.41  213.66   1
   5  -1  11 1968.45  303.15   1
   5  -1  11 1248.76  174.77   1
  -5  -1 -11 1378.40  196.21   1
  -5  -1 -11 1311.13  180.03   1
   5   1  10   81.57   36.58   1
   5   1  10   47.44   11.91   1
  -5   1 -10   57.60   14.30   1
  -5   1 -10   70.64   23.41   1
   5  -1  10   48.49   41.20   1
   5  -1  10   44.36   13.10   1
   5   1   9  141.55   34.83   1
   5   1   9  104.69   18.64   1
  -5   1  -9  146.39   30.69   1
  -5   1  -9   90.12   17.80   1
   5  -1   9  108.27   20.81   1
   5  -1   9  144.85   41.98   1
  -5  -1  -9   89.21   14.58   1
  -5  -1  -9   99.23   22.07   1
   5   1   8   83.25   14.93   1
   5   1   8   64.47   19.41   1
  -5   1  -8   79.89   15.28   1
  -5   1  -8   80.45   20.53   1
   5  -1   8  103.01   20.11   1
   5  -1   8  113.38   30.90   1
  -5  -1  -8   86.96   19.41   1
  -5  -1  -8   76.94   12.54   1
   5   1   7  143.66   26.84   1
   5   1   7  147.93   22.70   1
  -5   1  -7  135.67   22.07   1
  -5   1  -7  175.75   32.38   1
  -5  -1  -7  168.88   29.01   1
  -5  -1  -7  145.83   21.65   1
   5   1   6 2654.49  363.35   1
   5   1   6 2302.71  312.54   1
  -5   1  -6 2751.20  374.49   1
  -5   1  -6 2861.92  392.92   1
   5  -1   6 2284.49  316.61   1
   5  -1   6 2698.64  368.18   1
  -5  -1  -6 2997.87  406.51   1
  -5  -1  -6 2639.08  360.54   1
  -5   1  -5 8535.30 1158.36   1
  -5   1  -5 8388.14 1135.24   1
   5  -1   5 5290.77  721.79   1
   5  -1   5 8072.80 1093.89   1
  -5  -1  -5 8044.77 1088.29   1
  -5  -1  -5 7820.52 1058.85   1
   5   1   4  610.37   83.39   1
   5   1   4  766.64  106.24   1
  -5   1  -4  643.37   91.59   1
  -5   1  -4  719.68   99.30   1
   5  -1   4  775.04  111.21   1
   5  -1   4  626.69   87.32   1
  -5  -1  -4  639.45   89.14   1
  -5  -1  -4  682.19   94.46   1
   5   1   3   70.78   11.28   1
   5   1   3   74.00   11.14   1
  -5   1  -3   73.30   11.91   1
  -5   1  -3   49.26   11.07   1
   5  -1   3   63.00   11.00   1
   5  -1   3  108.69   20.11   1
  -5  -1  -3   88.72   14.93   1
   5   1   2 6675.48  902.58   1
  -5   1  -2 5203.17  704.27   1
  -5   1  -2 4177.95  567.48   1
   5  -1   2 5543.04  751.22   1
   5  -1   2 3803.05  514.85   1
  -5  -1  -2 4420.42  607.84   1
   5   1   1 1882.25  256.13   1
   5   1   1 2743.49  371.47   1
   5  -1   1 1784.85  242.11   1
   5  -1   1 2126.12  288.92   1
  -5  -1  -1 1858.43  251.78   1
  -5  -1  -1 2004.89  286.96   1
   5   1   0  118.22   17.24   1
   5   1   0  108.83   26.21   1
   5  -1   0  158.93   22.63   1
   5  -1   0  136.44   20.11   1
  -5  -1   0  231.95   47.09   1
  -5  -1   0  155.99   21.93   1
   5   1  -1 1390.32  188.93  -1
   5   1  -1 2160.45  305.18  -1
  -5   1   1 1564.81  212.40  -1
  -5   1   1 1604.05  231.11  -1
   5  -1  -1 1563.40  213.10  -1
   5  -1  -1 2166.06  293.48  -1
  -5  -1   1 1707.06  235.46  -1
  -5  -1   1 2032.92  275.47  -1
   5   1  -216005.45 2166.76   1
   5   1  -214884.22 2011.89   1
  -5   1   215774.19 2142.24   1
  -5   1   218892.59 2552.18   1
   5  -1  -219411.16 2622.96   1
   5  -1  -211891.96 1611.06   1
   5   1  -3  298.39   43.59   1
   5   1  -3  350.66   52.98   1
  -5   1   3  334.68   46.25   1
  -5   1   3  455.92   74.07   1
   5  -1  -3  243.38   34.20   1
   5  -1  -3  292.15   61.53   1
  -5  -1   3  238.68   33.71   1
   5   1  -4 5435.83  736.50   1
  -5   1   4 5066.52  688.71   1
  -5   1   4 7203.85  974.06   1
   5  -1  -4 7764.46 1062.36   1
   5  -1  -4 4444.94  601.54   1
  -5  -1   4 5830.35  792.56   1
   5   1  -513244.44 1791.15   1
   5   1  -515662.07 2120.51   1
  -5   1   512529.66 1693.05   1
  -5   1   512536.67 1697.25   1
   5  -1  -514568.88 1974.05   1
   5  -1  -513349.55 1804.47   1
  -5  -1   512179.28 1651.00   1
  -5  -1   513475.69 1822.69   1
   5   1  -6  663.20   92.71   1
   5   1  -6  733.70  106.80   1
  -5   1   6  651.78   95.58   1
  -5   1   6  499.36   68.89   1
   5  -1  -6  705.67   98.32   1
   5  -1  -6  481.78   72.18   1
  -5  -1   6  644.28   89.70   1
  -5  -1   6  608.47   90.75   1
   5   1  -7 1174.48  161.81   1
   5   1  -7 1188.50  168.46   1
  -5   1   7 1135.24  155.29   1
  -5   1   7 1067.96  151.08   1
  -5  -1   7 1111.41  152.98   1
  -5  -1   7 1014.71  145.13   1
   5   1  -8   84.58   15.42   1
   5   1  -8   75.96   27.19   1
  -5   1   8   27.75   20.60   1
  -5   1   8   85.14   14.93   1
   5  -1  -8   91.59   16.05   1
   5  -1  -8   60.83   22.14   1
  -5  -1   8   53.89   23.62   1
  -5  -1   8   96.21   17.17   1
  -5   1   9  205.39   39.38   1
  -5   1   9  298.25   43.24   1
   5  -1  -9  209.25   38.96   1
   5  -1  -9  295.23   43.03   1
  -5  -1   9  190.05   39.52   1
  -5  -1   9  352.55   51.44   1
   5   1 -10 2587.22  353.04   1
   5   1 -10 2557.09  356.34   1
  -5   1  10 2556.39  347.93   1
  -5   1  10 2487.71  344.57   1
   5  -1 -10 2505.93  341.41   1
   5  -1 -10 2532.56  349.54   1
  -5  -1  10 2591.42  360.54   1
  -5  -1  10 2695.14  367.76   1
   5   1 -11   49.12   10.72   1
  -5   1  11  121.02   32.31   1
  -5   1  11   74.35   13.88   1
   5  -1 -11   65.03   12.47   1
   5  -1 -11  159.28   35.04   1
  -5  -1  11  139.59   34.41   1
  -5  -1  11   87.95   16.82   1
   5   1 -12  152.56   24.81   1
   5   1 -12  137.28   39.10   1
  -5   1  12  188.30   29.22   1
  -5   1  12  184.93   42.40   1
   5  -1 -12  167.83   26.14   1
   5  -1 -12  142.04   37.91   1
  -5  -1  12  244.64   49.40   1
  -5  -1  12  203.29   32.59   1
   5   1 -13  163.70   42.61   1
   5   1 -13  314.78   46.88   1
   5  -1 -13  156.34   40.43   1
   5  -1 -13  238.40   35.67   1
  -5  -1  13  152.56   38.68   1
  -5  -1  13  156.41   26.28   1
   5   1 -14  327.19   65.94   1
   5   1 -14  268.67   40.64   1
  -5   1  14  302.10   59.49   1
  -5   1  14  273.44   41.20   1
   5  -1 -14  247.79   53.68   1
   5  -1 -14  254.17   37.84   1
  -5  -1  14  227.40   49.19   1
  -5  -1  14  199.58   32.24   1
   5   1 -15  148.42   24.74   1
   5   1 -15   94.81   40.64   1
  -5   1  15  116.54   20.81   1
  -5   1  15  129.43   39.17   1
   5  -1 -15  134.48   42.82   1
   5  -1 -15  132.44   21.79   1
  -5  -1  15  133.85   24.11   1
   5   1 -16  356.90   73.79   1
   5   1 -16  476.17   69.24   1
  -5   1  16  271.13   57.74   1
  -5   1  16  412.26   60.55   1
   5  -1 -16  447.02   64.33   1
   5  -1 -16  277.22   64.05   1
   5   1 -17  455.29   92.43   1
   5   1 -17  507.28   73.44   1
  -5   1  17  519.62   90.47   1
  -5   1  17  538.12   78.21   1
   5  -1 -17  466.15   91.24   1
   5  -1 -17  492.08   70.71   1
  -5  -1  17  518.78   93.90   1
  -5  -1  17  491.38   72.53   1
   5   1 -18  124.67   79.96   1
   5   1 -18  176.45   60.76   1
  -5   1  18  164.26   46.74   1
  -5   1  18  202.10   32.94   1
  -5  -1  18  235.32   38.19   1
  -5  -1  18  231.46   59.14   1
   5   1 -19  169.87   69.03   1
   5   1 -19  187.59   95.44   1
  -5   1  19  311.35   69.87   1
  -5   1  19  278.55   43.45   1
   5  -1 -19  329.01   49.19   1
   5  -1 -19  200.84   68.96   1
  -5  -1  19  312.75   72.53   1
  -5  -1  19  305.88   48.07   1
   5   1 -20  132.23  100.84   1
   5   1 -20    9.53   70.64   1
  -5   1  20  104.90   50.17   1
  -5   1  20  128.59   23.69   1
   5  -1 -20  145.97   70.01   1
   5  -1 -20    8.20   76.94   1
  -5  -1  20  126.49   24.18   1
  -5  -1  20   95.02   49.89   1
  -5   1  21   47.93   53.19   1
  -5   1  21   60.90   16.40   1
   5  -1 -21 -104.76   98.81   1
  -5  -1  21   52.63   47.65   1
  -5  -1  21   64.40   16.47   1
   5   1 -22  114.86   97.76   1
   5   1 -22   74.14  133.43   1
   5  -1 -22  123.90   87.03   1
   5  -1 -22   94.25  115.00   1
  -5  -1  22  133.29   65.59   1
  -5  -1  22   98.67   22.00   1
   5   1 -23  265.59  123.05   1
   5   1 -23  367.97  173.51   1
  -5   1  23  428.66   66.85   1
  -5   1  23  424.17  102.10   1
   5  -1 -23  247.30  138.12   1
   5  -1 -23  164.82  104.41   1
  -5  -1  23  254.73   86.61   1
  -5  -1  23  434.19   68.46   1
   5   1 -24   26.49  109.39   1
   5   1 -24   -5.96  127.96   1
  -5   1  24   23.27   52.63   1
  -5   1  24   76.59   21.30   1
   5  -1 -24   67.97   90.12   1
   5  -1 -24  133.85  119.27   1
  -5  -1  24   50.38   17.59   1
   5   1 -25  106.31  129.78   1
   5   1 -25   69.10  171.69   1
  -5   1  25   14.51   13.88   1
  -5   1  25   -3.50   56.55   1
  -5  -1  25    7.85   12.54   1
  -5  -1  25  -15.77   58.30   1
   5   1 -26   90.40  144.92  -1
   5   1 -26   11.35  143.66  -1
  -5   1  26   93.83   71.34  -1
  -5   1  26   67.97   21.72  -1
   5  -1 -26  230.90  122.14  -1
   5  -1 -26   38.19  123.33  -1
  -5  -1  26   61.25   22.21  -1
  -5   1  27  300.35   94.88   1
  -5   1  27  432.93   71.20   1
   5  -1 -27   28.73   45.48   1
   5  -1 -27  183.60   98.32   1
   5  -1 -28  -15.28   33.92   1
   5  -1 -28    9.25   26.28   1
   5   2  24   15.21   17.31   1
   5   2  24    6.80   17.80   1
  -5  -2 -24   27.05   10.72   1
  -5  -2 -24    8.83   18.64   1
   5   2  23   89.14   27.19   1
   5   2  23   89.70   25.44   1
  -5  -2 -23   42.33   30.06   1
  -5  -2 -23  107.08   21.44   1
   5   2  22  362.44   62.30   1
   5   2  22  295.44   51.51   1
  -5  -2 -22  360.12  -55.08   1
  -5  -2 -22   33.15  -25.23   1
   5   2  21   62.16   21.37   1
   5   2  21   68.67   18.78   1
  -5  -2 -21   52.21   72.67   1
  -5  -2 -21   47.09   12.40   1
   5   2  20   53.82   15.49   1
   5   2  20   61.67   20.60   1
   5  -2  20   35.67   18.36   1
  -5  -2 -20   43.59   62.58   1
  -5  -2 -20   33.01    9.32   1
   5   2  19  100.28   24.60  -1
   5   2  19   64.33   16.82  -1
  -5   2 -19   81.92   34.76  -1
  -5   2 -19  100.21   85.00  -1
   5  -2  19    9.60  175.75  -1
   5   2  18  516.53   78.91   1
   5   2  18  488.22   72.60   1
  -5   2 -18  496.56  133.22   1
  -5   2 -18  621.09  107.36   1
   5  -2  18  444.42  186.26   1
   5  -2  18  443.16   77.78   1
  -5  -2 -18  399.44   58.58   1
  -5  -2 -18  368.25   89.77   1
   5   2  17    9.32    8.13   1
   5   2  17   33.08   14.30   1
  -5   2 -17  -26.42   51.72   1
  -5   2 -17   12.89   22.21   1
   5  -2  17  127.26  142.68   1
   5  -2  17   17.17   17.87   1
  -5  -2 -17   21.65   48.63   1
  -5  -2 -17    4.55    4.34   1
   5   2  16   -1.12   10.72   1
   5   2  16    9.95   90.68   1
  -5   2 -16   54.73   54.73   1
  -5   2 -16   11.91   18.01   1
   5  -2  16   -3.22   13.81   1
   5  -2  16  182.13  150.73   1
  -5  -2 -16   -0.63    3.71   1
  -5  -2 -16    7.22   39.45   1
   5   2  15   92.99   20.39   1
   5   2  15   63.42   79.75   1
  -5   2 -15   50.53   46.88   1
  -5   2 -15   95.37   27.96   1
  -5  -2 -15   66.50   39.80   1
  -5  -2 -15   64.12   12.68   1
   5   2  14  876.66  123.82   1
   5   2  14  527.11  123.68   1
  -5   2 -14  717.58  109.46   1
  -5   2 -14  601.26  111.28   1
   5  -2  14  743.51  186.47   1
   5  -2  14  650.10   98.53   1
  -5  -2 -14  682.61  111.00   1
  -5  -2 -14  651.15   90.68   1
   5   2  13  460.96  105.75   1
   5   2  13  547.02   78.42   1
  -5   2 -13  460.19   85.07   1
  -5   2 -13  496.56   78.35   1
   5  -2  13  428.66   67.06   1
   5   2  12 1161.17  160.33   1
   5   2  12 1100.20  183.32   1
  -5   2 -12 1032.93  165.10   1
   5  -2  12 1101.60  227.12   1
  -5  -2 -12 1032.23  151.08   1
  -5  -2 -12  985.27  135.25   1
   5   2  11   91.87   16.33   1
   5   2  11  187.31   69.52   1
  -5   2 -11  123.75   25.16   1
   5  -2  11  231.39   96.99   1
   5  -2  11  120.39   24.53   1
  -5  -2 -11   61.39  -10.37   1
  -5  -2 -11  162.79   33.71   1
   5   2  10   82.27   44.64   1
   5   2  10   40.15    8.90   1
  -5   2 -10   74.21   26.35   1
  -5   2 -10   55.01   14.37   1
   5  -2  10   50.45   14.86   1
   5  -2  10   15.35   58.44   1
  -5  -2 -10   52.98   17.45   1
  -5  -2 -10   36.51    6.80   1
   5  -2   9  964.25  160.12   1
   5  -2   9  927.81  131.39   1
  -5  -2  -9 1171.68  159.84   1
  -5  -2  -9  794.67  114.22   1
   5   2   8   35.11   18.43   1
   5   2   8    3.08    3.36   1
  -5   2  -8    3.78    6.10   1
  -5   2  -8   -5.26   12.40   1
   5  -2   8    5.61   25.72   1
   5  -2   8    3.71    8.27   1
  -5  -2  -8    2.17    2.45   1
  -5  -2  -8    5.82    9.11   1
   5   2   7  821.30  111.91   1
   5   2   7  757.53  108.13   1
  -5   2  -7 1067.26  154.31   1
  -5   2  -7 1056.05  146.88   1
   5  -2   7 1021.71  143.31   1
   5  -2   7  925.71  139.38   1
  -5  -2  -7 1035.03  144.92   1
  -5  -2  -7 1058.15  145.20   1
   5   2   6 2121.21  290.61   1
   5   2   6 2125.42  287.87   1
  -5   2  -6 2092.48  285.91   1
  -5   2  -6 2551.48  353.18   1
   5  -2   6 2440.06  334.19   1
   5  -2   6 1823.39  256.34   1
  -5  -2  -6 2355.97  321.86   1
  -5  -2  -6 1872.44  256.62   1
   5   2   5 4983.83  673.85   1
   5   2   5 4286.57  582.26   1
  -5   2  -5 3772.21  512.19   1
  -5   2  -5 4133.10  565.59   1
   5  -2   5 4266.95  580.37   1
   5  -2   5 3205.99  440.92   1
  -5  -2  -5 3828.97  519.83   1
  -5  -2  -5 3702.14  508.54   1
  -5   2  -4 2788.34  378.97   1
  -5   2  -4 2837.39  389.06   1
   5  -2   4 2927.09  398.59   1
   5  -2   4 2730.18  375.96   1
   5   2   3   21.72    4.55   1
   5   2   3   14.65    3.43   1
  -5   2  -3    9.46    8.06   1
  -5   2  -3   10.51    3.78   1
   5  -2   3    7.78   11.56   1
   5  -2   3   15.49    6.24   1
   5   2   2 7589.27 1025.92   1
   5   2   2 9257.09 1250.86   1
  -5   2  -2 9502.36 1285.20   1
  -5   2  -2 8339.09 1129.63   1
  -5  -2  -2 9341.18 1266.98   1
  -5  -2  -2 6891.31  931.32   1
   5   2   1  108.97   21.44   1
   5   2   1  112.75   16.68   1
  -5   2  -1  177.50   27.68   1
  -5   2  -1  110.37   17.10   1
   5  -2   1  205.95   32.24   1
  -5  -2  -1  256.41   40.50   1
  -5  -2  -1  135.46   19.06   1
   5   2   0  511.91   71.06   1
   5   2   0  695.02  116.96   1
  -5   2   0  564.18   79.26   1
  -5   2   0  456.20   64.89   1
   5  -2   0  459.77   63.21   1
   5  -2   0  477.36   66.71   1
  -5  -2   0  693.13   94.32   1
  -5  -2   0  460.19   67.69   1
   5   2  -1  632.02   87.39   1
   5   2  -1  969.16  141.69   1
  -5   2   1  695.09   96.14   1
  -5   2   1  473.02   72.74   1
   5  -2  -1  714.78   97.48   1
   5  -2  -1  694.95   95.51   1
  -5  -2   1  679.32   97.20   1
  -5  -2   1  598.17   81.71   1
   5   2  -2 3698.63  503.50   1
   5   2  -2 3683.21  499.50   1
  -5   2   2 3315.31  448.91   1
  -5   2   2 3735.77  519.62   1
   5  -2  -2 5004.86  676.80   1
   5  -2  -2 4082.65  552.90   1
  -5  -2   2 3830.38  522.14   1
  -5  -2   2 3028.70  410.02   1
  -5   2   3 2161.86  309.18   1
  -5   2   3 1585.13  214.99   1
   5  -2  -3 2402.22  325.57   1
   5  -2  -3 1730.89  235.81   1
   5   2  -4  213.73   38.68   1
   5   2  -4  308.48   44.50   1
  -5   2   4  386.96   53.12   1
  -5   2   4  295.93   54.45   1
   5  -2  -4  295.16   41.13   1
   5  -2  -4  298.25   47.02   1
  -5  -2   4  292.57   41.84   1
  -5  -2   4  164.26   32.17   1
   5   2  -5  780.65  112.47   1
   5   2  -5  593.76   83.04   1
   5  -2  -5  504.97   69.66   1
   5  -2  -5  567.90   96.00   1
  -5  -2   5  782.05  113.66   1
  -5  -2   5  583.18   81.15   1
   5   2  -6 2739.29  376.73  -1
   5   2  -6 3434.44  466.57  -1
  -5   2   6 4086.15  552.83  -1
  -5   2   6 2946.71  404.55  -1
   5  -2  -6 3298.50  447.51  -1
   5  -2  -6 3540.96  493.06  -1
  -5  -2   6 2796.05  385.77  -1
  -5  -2   6 2926.39  397.75  -1
   5   2  -7  973.36  139.80   1
   5   2  -7  571.82   80.45   1
  -5   2   7  641.48   87.74   1
  -5   2   7 1046.24 -148.49   1
   5  -2  -7  721.09   99.86   1
  -5  -2   7  664.88   92.78   1
  -5  -2   7  999.29  145.06   1
   5   2  -8  866.84  120.46   1
   5   2  -8  464.54   72.53   1
  -5   2   8  612.54   83.95   1
  -5   2   8  529.57   80.52   1
   5  -2  -8  677.08   94.04   1
   5  -2  -8  468.60   71.48   1
  -5  -2   8  470.42   75.19   1
  -5  -2   8  749.82  104.48   1
   5   2  -9 1241.75  171.27   1
   5   2  -9 1035.73  149.96   1
  -5   2   9 1041.34  149.26   1
  -5   2   9  992.28  135.67   1
   5  -2  -9 1049.74  148.56   1
   5  -2  -9 1251.56  171.83   1
  -5  -2   9 1091.09  158.58   1
  -5  -2   9 1152.76  159.14   1
   5   2 -10 3039.21  421.51   1
   5   2 -10 3060.94  416.95   1
  -5   2  10 3211.60  435.81   1
  -5   2  10 2945.31  406.86   1
   5  -2 -10 3387.49  464.61   1
   5  -2 -10 3034.31  412.61   1
   5   2 -11   10.02    5.47   1
   5   2 -11   42.12   28.52   1
  -5   2  11    1.68    5.82   1
  -5   2  11   12.61   22.63   1
  -5  -2  11   -0.35    5.26   1
  -5  -2  11   32.52   24.74   1
   5   2 -12 1592.14  219.20   1
   5   2 -12 1402.23  205.11   1
  -5   2  12 1566.21  224.59   1
  -5   2  12 1447.78  198.46   1
   5  -2 -12 1449.88  207.22   1
   5  -2 -12 1454.08  199.44   1
  -5  -2  12 1412.04  204.83   1
  -5  -2  12 1508.04  208.20   1
   5   2 -13 3055.33  429.99   1
   5   2 -13 3252.25  443.44   1
  -5   2  13 3294.99  458.65   1
  -5   2  13 3010.48  409.60   1
   5  -2 -13 2910.97  396.07   1
   5  -2 -13 3167.45  438.96   1
  -5  -2  13 3124.71  426.77   1
  -5  -2  13 2889.95  404.69   1
   5   2 -14  420.74   61.53   1
   5   2 -14  486.19   90.54   1
  -5   2  14  382.06   55.36   1
  -5   2  14  479.46   83.18   1
   5  -2 -14  354.59   51.16   1
   5  -2 -14  558.58   92.50   1
  -5  -2  14  521.09   89.28   1
  -5  -2  14  356.48   53.40   1
   5   2 -15 2660.10  383.32   1
   5   2 -15 2693.74  368.60   1
  -5   2  15 2422.54  342.88   1
  -5   2  15 2440.06  333.21   1
   5  -2 -15 2649.59  372.46   1
   5  -2 -15 2417.64  329.71   1
  -5  -2  15 2461.78  338.19   1
  -5  -2  15 2611.75  371.05   1
   5   2 -16 3297.79  473.51   1
   5   2 -16 3372.08  460.82   1
   5  -2 -16 3423.93  480.72   1
   5  -2 -16 3220.01  438.12   1
  -5  -2  16 2896.26  396.70   1
  -5  -2  16 2987.36  425.08   1
  -5   2  17   43.24   33.29   1
  -5   2  17   38.61   10.93   1
   5  -2 -17   39.45    9.60   1
   5  -2 -17   71.76   49.47   1
  -5  -2  17   68.11   40.92   1
  -5  -2  17   40.71   11.77   1
   5   2 -18 1925.70  300.28   1
   5   2 -18 1214.42  228.45   1
  -5   2  18 1654.50  243.45   1
  -5   2  18 1745.60  240.29   1
   5  -2 -18 2051.84  281.22   1
   5  -2 -18 1547.99  233.56   1
  -5  -2  18 1718.27  238.68   1
  -5  -2  18 1978.96  293.90   1
   5   2 -19  315.83  129.01   1
  -5   2  19  344.50   51.93   1
  -5   2  19  291.73   68.46   1
   5  -2 -19  251.22   75.40   1
   5  -2 -19  490.67   70.64   1
  -5  -2  19  283.88   75.33   1
  -5  -2  19  411.63   63.14   1
   5   2 -20   32.31  120.25   1
  -5   2  20   20.81   40.08   1
  -5   2  20    8.48    9.53   1
  -5  -2  20    8.48    9.39   1
  -5  -2  20  -13.81   41.84   1
   5   2 -21   27.40  136.16  -1
   5   2 -21  125.86   95.16  -1
  -5   2  21   14.51   44.29  -1
  -5   2  21   11.56   11.28  -1
   5  -2 -21   21.02   96.00  -1
   5  -2 -21  135.04   86.47  -1
  -5  -2  21    7.22   51.16  -1
   5   2 -22  613.66  225.51   1
   5   2 -22  536.08  156.55   1
  -5   2  22  638.05   94.32   1
  -5   2  22  558.37  120.04   1
   5  -2 -22  367.20  142.18   1
  -5  -2  22  577.08  126.49   1
   5   2 -23   52.56  143.38   1
   5   2 -23   30.76  113.03   1
  -5   2  23   33.85   55.50   1
  -5   2  23   54.66   17.73   1
   5  -2 -23   22.49   79.75   1
   5  -2 -23   83.53   99.44   1
   5   2 -24  472.74  177.15   1
   5   2 -24  514.64  246.67   1
  -5   2  24  385.42   97.20   1
  -5   2  24  658.79   98.25   1
   5  -2 -24  485.21  191.94   1
   5  -2 -24  177.71  109.60   1
  -5  -2  24  436.37  118.29   1
  -5  -2  24  628.09   98.95   1
   5   2 -25  107.01  136.93   1
  -5   2  25   79.33   53.68   1
  -5   2  25   76.59   22.07   1
   5  -2 -25   94.67  126.21   1
   5  -2 -25   27.89  103.15   1
  -5  -2  25   83.39   26.56   1
  -5   2  26  633.70  127.75   1
  -5   2  26  866.14  127.54   1
  -5   2  27   20.74   35.53   1
  -5   2  27    2.45   14.86   1
   5  -2 -27   -7.78   41.27   1
   5  -2 -27   15.07   21.37   1
   5  -2 -28   42.89   26.98   1
   5  -2 -28    4.70   27.82   1
  -5   2  29    7.08  -23.69   1
  -5   2  29  118.99  -34.13   1
   5  -2 -29   33.22   26.91   1
   5  -2 -29    7.50   25.72   1
   5   3  23   68.18   18.15   1
   5   3  23   53.40   18.71   1
   5   3  22   11.42   11.77   1
   5   3  22   -0.49    9.74   1
  -5  -3 -22    6.87   19.90   1
  -5  -3 -22   10.51    5.40   1
   5   3  21  484.02   72.46   1
   5   3  21  580.79   87.32   1
  -5  -3 -21   83.46  -26.21   1
  -5  -3 -21  486.47  -69.45   1
   5   3  20    6.73   10.16   1
   5   3  20   14.30   10.16   1
  -5  -3 -20   16.96    6.80   1
  -5  -3 -20   94.11   57.67   1
   5   3  19  178.98   30.97   1
   5   3  19  168.32   29.08   1
   5  -3  19  -15.77  149.47   1
  -5  -3 -19  145.55   82.55   1
  -5  -3 -19  189.21   29.08   1
   5   3  18   29.99   10.44   1
   5   3  18   21.93   10.16   1
   5  -3  18   50.03  160.90   1
  -5  -3 -18   25.65    6.94   1
  -5  -3 -18   66.99   57.46   1
   5   3  17  131.67   23.34   1
   5   3  17  103.43   20.46   1
   5  -3  17   84.09  193.20   1
   5  -3  17  116.47   36.93   1
  -5  -3 -17  139.52   21.72   1
  -5  -3 -17  178.13   63.00   1
   5   3  16    1.68    6.52   1
   5   3  16    2.80    6.66   1
  -5   3 -16   30.62   55.92   1
   5  -3  16   -6.31   20.46   1
   5  -3  16  210.37  146.67   1
  -5  -3 -16    1.47   37.56   1
  -5  -3 -16    1.33    2.80   1
   5   3  15   13.17    6.45   1
   5   3  15    6.10    5.75   1
  -5   3 -15    5.05   16.96   1
  -5   3 -15    0.00   54.24   1
   5  -3  15    5.54   16.68   1
   5  -3  15  -83.46  142.68   1
  -5  -3 -15  -17.80   34.34   1
  -5  -3 -15    5.26    3.01   1
   5   3  14  955.14  132.72   1
   5   3  14  654.23   90.47   1
  -5   3 -14  747.01  142.11   1
  -5   3 -14  898.38  135.04   1
   5  -3  14  681.28  104.41   1
   5  -3  14  731.60  216.33   1
  -5  -3 -14  611.91  101.82   1
  -5  -3 -14  909.59  124.95   1
   5   3  13 2604.74  353.33   1
   5   3  13 2367.18  355.50   1
  -5   3 -13 3483.50  482.20   1
  -5   3 -13 3173.76  460.47   1
   5  -3  13 3733.67  598.24   1
   5  -3  13 3119.10  431.46   1
  -5  -3 -13 3708.44  502.80   1
  -5  -3 -13 3020.29  421.79   1
   5   3  12  525.99  109.46  -1
   5   3  12  368.67   51.16  -1
  -5   3 -12  518.78   80.10  -1
  -5   3 -12  406.23   81.57  -1
   5  -3  12  493.83   76.87  -1
   5  -3  12  622.91  184.58  -1
  -5  -3 -12  528.45   85.07  -1
  -5  -3 -12  452.41   63.07  -1
  -5   3 -11  116.40   24.81   1
  -5   3 -11   98.04   34.13   1
  -5  -3 -11  117.24   29.78   1
  -5  -3 -11  108.20   17.03   1
   5   3  10  544.00   74.42   1
   5   3  10  668.88  116.68   1
  -5   3 -10  584.86   86.33   1
  -5   3 -10  548.42   92.22   1
   5  -3  10  592.57   87.88   1
   5  -3  10  675.61  153.33   1
  -5  -3 -10  589.48   88.93   1
  -5  -3 -10  499.22   70.92   1
   5   3   9  980.37  154.73   1
   5   3   9  899.78  122.35   1
  -5   3  -9  784.15  121.79   1
  -5   3  -9  782.05  111.77   1
   5  -3   9  829.00  165.52   1
   5  -3   9  773.64  111.35   1
  -5  -3  -9  829.70  118.85   1
  -5  -3  -9  693.90  100.07   1
   5   3   8 3660.79  507.49   1
   5   3   8 4127.50  558.16   1
  -5   3  -8 2893.45  403.85   1
  -5   3  -8 2882.24  394.25   1
   5  -3   8 3051.83  418.15   1
   5  -3   8 3524.84  510.37   1
  -5  -3  -8 2873.83  393.34   1
   5   3   7 5018.17  678.48   1
   5   3   7 3539.56  486.12   1
  -5   3  -7 3426.03  474.77   1
  -5   3  -7 3353.86  456.90   1
   5  -3   7 3787.63  537.00   1
   5  -3   7 3663.59  500.14   1
   5   3   6   23.90   11.42   1
   5   3   6  100.49  -14.65   1
  -5   3  -6   47.93   18.57   1
  -5   3  -6   54.52   10.93   1
   5  -3   6   74.91   16.12   1
   5  -3   6   54.73   29.71   1
  -5  -3  -6   79.82   43.24   1
  -5  -3  -6   51.30   11.91   1
   5   3   5  213.31   32.38   1
   5   3   5  214.57   29.92   1
  -5   3  -5  211.14   38.61   1
  -5   3  -5  233.00   34.62   1
   5  -3   5  206.94   43.10   1
   5  -3   5  269.44   40.99   1
  -5  -3  -5  246.32   36.16   1
  -5  -3  -5  285.70   47.86   1
   5   3   4  253.89   35.46   1
   5   3   4  353.18   49.96   1
   5  -3   4  211.49   40.57   1
   5  -3   4  305.25   45.06   1
  -5  -3  -4  266.64   38.05   1
  -5  -3  -4  299.51   45.76   1
   5   3   3 1037.83  141.76   1
   5   3   3 1100.20  149.54   1
   5  -3   3  904.69  124.74   1
   5  -3   3  772.94  113.10   1
  -5  -3  -3 1168.17  159.28   1
  -5  -3  -3  973.36  135.88   1
  -5   3  -2  713.38   98.60   1
  -5   3  -2  733.00  104.69   1
   5  -3   2  576.03   79.68   1
   5  -3   2  735.80  107.29   1
  -5  -3  -2  836.71  117.87   1
  -5  -3  -2  539.17   73.51   1
   5   3   1  284.65   40.43   1
   5   3   1  274.63   43.87   1
  -5   3  -1  329.99   46.88   1
  -5   3  -1  338.54   50.74   1
   5  -3   1  276.59   38.89   1
   5  -3   1  374.77   57.60   1
  -5  -3  -1  358.65   55.57   1
  -5  -3  -1  399.44   54.52   1
   5   3   0   11.84    5.05   1
   5   3   0   34.69   42.05   1
  -5   3   0   11.98    5.05   1
  -5   3   0   13.17    6.80   1
   5  -3   0   18.01    9.88   1
   5  -3   0    7.92    3.50   1
  -5  -3   0   47.37   18.64   1
  -5  -3   0   12.75    2.94   1
   5   3  -1  106.45   16.82   1
   5   3  -1  120.18   27.33   1
  -5   3   1   88.58   19.97   1
  -5   3   1   95.02   16.89   1
   5  -3  -1  103.43   18.50   1
   5  -3  -1  120.95   17.59   1
  -5  -3   1  104.62   24.60   1
  -5  -3   1   81.15   11.98   1
   5   3  -2   94.46   20.81   1
  -5   3   2  123.61   20.18   1
  -5   3   2  194.74   54.38   1
   5  -3  -2  215.63   30.27   1
   5  -3  -2  113.45   18.08   1
  -5  -3   2  122.77   18.29   1
   5   3  -3  740.01  102.24   1
   5   3  -3  919.40  130.13   1
  -5   3   3  981.07  134.90   1
  -5   3   3  959.35  156.97   1
  -5  -3   3  978.27  140.57   1
  -5  -3   3  829.70  114.08   1
   5   3  -4   84.16   14.02   1
   5   3  -4   49.82   20.25   1
  -5   3   4   65.45   40.01   1
  -5   3   4   59.35   10.09   1
   5  -3  -4   65.94   10.86   1
  -5  -3   4   69.73   12.54   1
  -5  -3   4   13.59   19.76   1
   5   3  -5 3690.92  505.53   1
   5   3  -5 3477.89  472.10   1
  -5   3   5 3243.84  438.96   1
  -5   3   5 3561.98  487.59   1
   5  -3  -5 3321.62  449.96   1
   5  -3  -5 4312.50  583.88   1
   5   3  -6   61.32   11.42   1
   5   3  -6  103.08   29.57   1
  -5   3   6   93.06   24.25   1
  -5   3   6   80.38   11.91   1
   5  -3  -6   73.02   12.82   1
   5  -3  -6   72.46   12.82   1
  -5  -3   6   85.84   25.79   1
  -5  -3   6   76.66   14.09   1
   5   3  -7 2399.42  326.98   1
   5   3  -7 2326.54  323.19   1
  -5   3   7 2531.16  348.91   1
  -5   3   7 3338.44  451.64   1
   5  -3  -7 2141.53  298.25   1
   5  -3  -7 2581.61  351.08   1
  -5  -3   7 2530.46  351.29   1
  -5  -3   7 2454.78  334.75   1
   5   3  -8 1391.72  199.16   1
   5   3  -8 1863.33  254.87   1
  -5   3   8 1683.94  235.81   1
  -5   3   8 2575.31  348.70   1
   5  -3  -8 1159.06  176.24   1
   5  -3  -8 1631.38  222.77   1
  -5  -3   8 1429.56  203.85   1
  -5  -3   8 1766.63  242.25   1
   5   3  -9  285.56   53.82  -1
   5   3  -9  171.55   26.77  -1
  -5   3   9  220.18   31.18  -1
  -5   3   9  226.35   48.14  -1
   5  -3  -9  175.96   26.70  -1
   5  -3  -9  274.91   75.33  -1
  -5  -3   9  180.94   28.59  -1
  -5  -3   9  219.20   43.24  -1
   5   3 -10  425.15   61.18   1
   5   3 -10  313.10   59.99   1
   5  -3 -10  285.21   41.20   1
   5  -3 -10  416.32   78.00   1
  -5  -3  10  310.16   46.32   1
  -5  -3  10  255.22   48.77   1
   5   3 -11  830.41  116.19   1
   5   3 -11  804.48  126.28   1
  -5   3  11  617.86   84.72   1
  -5   3  11  902.58  134.83   1
   5  -3 -11  684.86   95.09   1
   5  -3 -11  899.08  132.09   1
  -5  -3  11  778.55  109.67   1
  -5  -3  11  775.04  118.85   1
  -5   3  12  414.29   73.51   1
  -5   3  12  318.36   44.71   1
   5  -3 -12  402.66   57.18   1
   5  -3 -12  326.56   55.99   1
  -5  -3  12  404.27   71.06   1
  -5  -3  12  418.08   61.46   1
  -5   3  13    3.29    4.84   1
  -5   3  13   44.15   31.74   1
   5  -3 -13   29.29   24.32   1
   5  -3 -13    1.68    4.06   1
  -5  -3  13    0.42    5.75   1
  -5  -3  13   24.18   25.65   1
   5   3 -14  513.80   99.44   1
   5   3 -14  343.09  102.52   1
  -5   3  14  543.65   92.50   1
  -5   3  14  444.28   62.93   1
   5  -3 -14  491.80   84.16   1
  -5  -3  14  451.43   66.64   1
  -5  -3  14  612.89  103.92   1
   5   3 -15 1329.35  208.83   1
   5   3 -15  948.13  182.62   1
  -5   3  15 1220.03  181.08   1
  -5   3  15 1173.78  161.67   1
   5  -3 -15 1099.50  165.94   1
   5  -3 -15 1051.15  144.64   1
  -5  -3  15 1111.41  155.99   1
  -5  -3  15 1486.32  222.70   1
  -5   3  16   59.49   13.17   1
  -5   3  16   76.80   33.57   1
   5  -3 -16   41.77   39.10   1
   5  -3 -16   26.84    7.01   1
   5   3 -17   24.18   97.97   1
   5   3 -17   20.60   57.88   1
  -5   3  17   38.05   33.36   1
  -5   3  17   13.45    8.55   1
   5  -3 -17   31.25   45.48   1
   5  -3 -17    0.98    3.99   1
  -5  -3  17   45.34   38.89   1
  -5  -3  17    5.19    7.29   1
   5   3 -18  315.34   96.07  -1
   5   3 -18  148.14  126.35  -1
   5  -3 -18  236.58   65.24  -1
   5  -3 -18  198.18   30.20  -1
  -5  -3  18  216.05   63.07  -1
  -5  -3  18  201.75   34.83  -1
   5   3 -19  207.71   97.20   1
   5   3 -19  377.57  171.27   1
  -5   3  19  279.74   43.31   1
  -5   3  19  228.31   61.39   1
   5  -3 -19  298.39   81.57   1
   5  -3 -19  172.95   82.20   1
  -5  -3  19  291.45   48.42   1
  -5  -3  19  209.04   69.03   1
   5   3 -20  462.01  135.60   1
   5   3 -20  693.41  229.78   1
  -5   3  20  420.18   87.53   1
  -5   3  20  518.07   75.54   1
   5  -3 -20  509.88  138.05   1
   5  -3 -20  499.29  110.79   1
   5   3 -21  127.12  139.31   1
   5   3 -21  158.79  111.42   1
  -5   3  21  149.54   56.55   1
  -5   3  21  128.52   24.81   1
   5  -3 -21  121.44   68.39   1
   5  -3 -21  103.50  102.24   1
  -5  -3  21  150.59   31.53   1
  -5  -3  21  109.18   65.94   1
   5   3 -22  122.28  118.64   1
   5   3 -22    5.61  175.33   1
  -5   3  22   82.27   19.62   1
  -5   3  22   82.76   49.54   1
   5  -3 -22  115.98  121.44   1
   5  -3 -22   80.59   73.37   1
  -5  -3  22   85.70   60.76   1
  -5  -3  22  125.23   29.29   1
   5   3 -23  -58.23  125.72   1
  -5  -3  23   10.09   61.11   1
  -5  -3  23   11.21   12.47   1
   5   3 -24   46.74  154.59   1
   5  -3 -24   71.06  101.82   1
   5  -3 -24   18.01   70.78   1
  -5  -3  24   -1.40   13.66   1
  -5  -3  24   57.60   69.66   1
  -5   3  25  608.54  114.86   1
  -5   3  25  827.60  120.53   1
   5  -3 -25  178.27   53.40   1
   5  -3 -25  315.41   83.25   1
  -5   3  26    7.92   24.39   1
  -5   3  26    6.03   14.30   1
  -5   3  27  158.51   33.08   1
  -5   3  27   62.79   29.99   1
   5  -3 -27   43.45   26.00   1
   5  -3 -27   22.84   26.98   1
  -5   3  28  118.29   28.66   1
  -5   3  28   49.05   25.37   1
   5  -3 -28   52.21   29.29   1
   5  -3 -28   -0.56   24.39   1
   5   4  20  538.75   78.21   1
   5   4  20  493.06   68.89   1
   5   4  19   70.15   12.61   1
   5   4  19   76.17   17.17   1
   5   4  18   22.63    6.24   1
   5   4  18   24.95    9.18   1
  -5  -4 -18   13.45    6.38   1
  -5  -4 -18   22.63   41.63   1
  -5   4 -17  -17.45  105.11   1
   5  -4  17   -3.15  138.68   1
  -5  -4 -17   75.68   68.32   1
  -5  -4 -17    6.80    6.10   1
   5   4  16   86.82   16.26   1
   5   4  16   91.17   14.30   1
  -5   4 -16   68.25   83.60   1
   5  -4  16   41.70   26.98   1
   5  -4  16   93.13  182.06   1
  -5  -4 -16   87.95   18.08   1
  -5  -4 -16   26.98   56.76   1
   5   4  15  168.25   24.32   1
   5   4  15  142.68   23.27   1
   5  -4  15  127.12   37.63   1
   5  -4  15   74.56  196.91   1
  -5  -4 -15  154.59   65.38   1
  -5  -4 -15  124.81   26.42   1
   5   4  14   51.58   11.07   1
   5   4  14   80.73   12.33   1
   5  -4  14  115.49   32.94   1
   5  -4  14  -66.78  123.61   1
  -5  -4 -14   29.50   16.19   1
  -5  -4 -14  120.74   47.58   1
   5   4  13  411.91   58.44   1
   5   4  13  553.53   75.75   1
  -5   4 -13  568.88  123.97   1
  -5   4 -13  457.88   73.09   1
   5  -4  13  442.67   74.14   1
   5  -4  13  160.47  151.79   1
  -5  -4 -13  473.58   83.74   1
  -5  -4 -13  300.91   61.81   1
  -5   4 -12  145.34   29.85   1
  -5   4 -12  236.65   72.04   1
   5  -4  12  240.15  158.72   1
   5  -4  12  159.63   33.99   1
  -5  -4 -12  188.58   44.50   1
  -5  -4 -12  119.62   58.23   1
   5   4  11   80.17   11.91   1
   5   4  11   61.95   11.00   1
  -5   4 -11  129.22   51.65   1
  -5   4 -11   79.96   19.83   1
   5  -4  11   87.18   22.49   1
   5  -4  11  139.10  132.44   1
  -5  -4 -11  100.42   30.27   1
  -5  -4 -11  179.33   59.71   1
   5   4  10  929.91  127.26   1
   5   4  10 1011.20  137.49   1
  -5   4 -10  936.22  152.28   1
  -5   4 -10  989.48  141.06   1
   5  -4  10  881.56  220.95   1
   5  -4  10 1078.48  154.59   1
  -5  -4 -10  989.48  141.83   1
   5   4   9   46.04    8.27   1
   5   4   9   34.97    6.03   1
  -5   4  -9   59.07   32.24   1
  -5   4  -9   58.51   13.88   1
   5  -4   9   69.10   19.69   1
   5  -4   9   58.37  102.66   1
  -5  -4  -9   35.74   18.08   1
   5   4   8 1718.27  233.00   1
  -5   4  -8 2002.08  287.73   1
  -5   4  -8 2132.42  292.92   1
   5  -4   8 2484.21  342.32   1
   5  -4   8 3151.34  484.30   1
  -5  -4  -8 2229.13  305.04   1
  -5  -4  -8 2192.69  300.77   1
   5   4   7  224.95   48.98   1
   5   4   7  222.49   31.60   1
  -5   4  -7  232.37   47.79   1
  -5   4  -7  216.68   33.64   1
  -5  -4  -7  260.54   40.01   1
  -5  -4  -7  296.21   45.90   1
   5   4   6  927.11  126.35   1
   5   4   6 1313.93  187.73   1
  -5   4  -6 1009.10  149.68   1
  -5   4  -6 1054.65  145.83   1
  -5  -4  -6 1337.76  185.14   1
  -5  -4  -6 1116.32  153.68   1
   5   4   5  997.19  135.67   1
   5   4   5 1194.10  167.97   1
  -5   4  -5 1049.04  144.71   1
  -5   4  -5  877.36  130.13   1
   5  -4   5 1138.74  157.88   1
   5  -4   5 1022.41  171.27   1
  -5  -4  -5  978.27  136.93   1
  -5  -4  -5  920.80  126.49   1
  -5   4  -4 1432.36  203.92   1
  -5   4  -4 1665.01  227.54   1
   5  -4   4 1548.69  212.33   1
   5  -4   4 1436.57  217.31   1
  -5  -4  -4 1697.95  233.42   1
  -5  -4  -4 1693.05  230.41   1
   5   4   3   39.31    6.87   1
   5   4   3   32.59    6.31   1
  -5   4  -3   43.03    8.34   1
  -5   4  -3   44.36   18.50   1
   5  -4   3   13.10   26.07   1
   5  -4   3   29.15    7.85   1
  -5  -4  -3   34.83    6.52   1
  -5  -4  -3   51.58   17.10   1
   5   4   2  594.39   81.29   1
   5   4   2  655.21   89.07   1
  -5   4  -2  595.16   89.70   1
  -5   4  -2  698.17   96.64   1
   5  -4   2  484.86   67.34   1
   5  -4   2  494.67   80.87   1
  -5  -4  -2  618.63   84.30   1
  -5  -4  -2  624.59   89.98   1
   5   4   1   24.88    5.19   1
   5   4   1   17.03    8.62   1
  -5   4  -1   21.72    5.54   1
  -5   4  -1    1.54   10.16   1
   5  -4   1   15.77    4.77   1
   5  -4   1   31.18   18.29   1
  -5  -4  -1   21.93    3.85   1
  -5  -4  -1   16.89   14.93   1
   5   4   0 2993.66  416.04   1
   5   4   0 2433.75  329.99   1
  -5   4   0 2505.23  342.39   1
  -5   4   0 2708.45  372.25   1
   5  -4   0 2568.30  348.07   1
   5  -4   0 2152.75  299.02   1
  -5  -4   0 3363.67  454.87   1
  -5  -4   0 2548.68  349.54   1
   5   4  -1   11.07    3.71   1
   5   4  -1   39.94   24.46   1
   5  -4  -1    8.20   15.07   1
   5  -4  -1    7.08    3.01   1
   5   4  -2 1298.52  177.01   1
  -5   4   2 1181.49  163.56   1
  -5   4   2 1103.00  172.67   1
   5  -4  -2 1804.47  244.78   1
   5  -4  -2 1398.02  195.37   1
  -5  -4   2 1063.76  150.80   1
   5   4  -3   91.03   14.51   1
   5   4  -3  185.07   36.30   1
  -5   4   3  127.40   21.09   1
  -5   4   3  151.58   72.46   1
   5  -4  -3  162.02   28.31   1
   5  -4  -3  121.65   17.94   1
  -5  -4   3  144.99   29.71   1
  -5  -4   3  120.53   19.13   1
   5   4  -4 5714.03  773.64  -1
   5   4  -4 5063.72  691.16  -1
  -5   4   4 5822.65  800.97  -1
  -5   4   4 4749.08  644.14  -1
   5  -4  -4 5695.81  770.14  -1
   5  -4  -4 5670.58  769.44  -1
  -5  -4   4 4585.10  626.62  -1
  -5  -4   4 5167.43  700.13  -1
   5   4  -5   -0.70    3.71   1
   5   4  -5    0.21   25.58   1
  -5   4   5  -22.28   25.86   1
  -5   4   5    1.33    5.33   1
   5  -4  -5    2.94    3.29   1
   5  -4  -5    0.84    4.20   1
  -5  -4   5   -4.13   16.40   1
  -5  -4   5    8.13    5.96   1
   5   4  -6  648.42  -90.54   1
   5   4  -6 1514.35  215.20   1
  -5   4   6 1133.84  155.29   1
  -5   4   6 1187.79  167.97   1
   5  -4  -6  753.32  103.71   1
   5  -4  -6  894.17  122.21   1
  -5  -4   6 1451.28  205.88   1
  -5  -4   6  796.77  110.72   1
   5   4  -7  582.47   92.92   1
   5   4  -7  329.15   47.93   1
  -5   4   7  459.14   63.56   1
  -5   4   7  588.43   89.42   1
  -5  -4   7  574.63   88.86   1
  -5  -4   7  439.24   63.00   1
  -5   4   8 3117.00  429.29   1
  -5   4   8 2597.03  351.64   1
   5  -4  -8 2981.75  405.11   1
   5  -4  -8 3692.32  499.85   1
  -5  -4   8 2857.71  398.24   1
  -5  -4   8 3084.06  420.25   1
   5   4  -9  993.68  171.34   1
   5   4  -9 1234.05  183.11   1
  -5   4   9 1339.16  191.66   1
  -5   4   9 1203.91  163.35   1
   5  -4  -9 1406.43  191.73   1
   5  -4  -9 1169.57  160.33   1
  -5  -4   9 1350.37  196.42   1
  -5  -4   9 1236.85  171.13   1
   5   4 -10  344.08   68.60   1
   5   4 -10  265.24   85.28   1
  -5   4  10  354.31   63.35   1
  -5   4  10  188.01   26.28   1
   5  -4 -10  167.55   25.30   1
   5  -4 -10  155.36   26.42   1
  -5  -4  10  186.82   29.99   1
  -5  -4  10  367.20   66.43   1
   5   4 -11  315.62   68.39   1
   5   4 -11  326.84  100.35   1
  -5   4  11  398.52   70.01   1
  -5   4  11  333.14   45.83   1
   5  -4 -11  209.46   54.87   1
   5  -4 -11  257.81   37.35   1
  -5  -4  11  375.47   69.03   1
  -5  -4  11  287.24   43.66   1
   5   4 -12  273.58   67.13   1
   5   4 -12  221.51   94.53   1
   5  -4 -12  199.65   29.36   1
   5  -4 -12  220.60   78.63   1
  -5  -4  12  281.01   58.44   1
  -5  -4  12  204.41   33.08   1
   5   4 -13   70.92   49.54   1
   5   4 -13   39.80   86.05   1
  -5   4  13   88.79   13.38   1
  -5   4  13   51.02   34.48   1
   5  -4 -13   88.86   70.36   1
   5  -4 -13   69.87   11.77   1
  -5  -4  13   50.95   31.46   1
  -5  -4  13   63.63   14.79   1
   5   4 -14 1792.55  275.26   1
   5   4 -14 1901.87  330.41   1
  -5   4  14 1706.36  231.74   1
  -5   4  14 1716.17  247.86   1
   5  -4 -14 1597.04  217.66   1
   5  -4 -14 1686.74  248.21   1
  -5  -4  14 1734.39  256.69   1
  -5  -4  14 1719.67  238.40   1
   5   4 -15  964.25  173.79   1
   5   4 -15 1102.30  235.18   1
  -5   4  15  955.14  144.08   1
  -5   4  15  936.22  127.89   1
   5  -4 -15  852.13  132.86   1
   5  -4 -15 1186.39  162.51   1
  -5  -4  15 1030.82  164.19   1
  -5  -4  15 1112.11  157.04   1
   5   4 -16  609.24  189.91   1
   5   4 -16  541.69  126.42   1
  -5   4  16  495.72   85.91   1
  -5   4  16  298.18   42.33   1
   5   4 -17  440.43  191.45   1
   5   4 -17  398.59  116.75   1
  -5   4  17  293.62   42.19   1
  -5   4  17  396.00   75.75   1
   5  -4 -17  442.39   62.79   1
   5  -4 -17  274.91   58.79   1
  -5  -4  17  292.29   76.66   1
   5   4 -18  826.90  181.71   1
   5   4 -18  882.96  255.15   1
  -5   4  18 1073.57  166.99   1
  -5   4  18  967.05  133.36   1
   5  -4 -18  839.52  131.81   1
   5  -4 -18  554.16  133.43   1
  -5  -4  18 1076.37  177.29   1
  -5  -4  18 1142.25  162.86   1
   5   4 -19   19.90   98.11   1
   5   4 -19   46.18  119.97   1
   5  -4 -19  -17.59   73.58   1
   5  -4 -19   42.68   44.22   1
  -5  -4  19    6.24    9.18   1
  -5  -4  19   39.45   49.33   1
   5   4 -20 2745.59  458.02   1
   5   4 -20 2691.63  510.02   1
  -5   4  20 3332.13  474.42   1
  -5   4  20 2988.06  407.70   1
   5  -4 -20 3154.14  451.43   1
   5  -4 -20 2678.32  424.17   1
  -5  -4  20 2990.86  414.57   1
  -5  -4  20 2871.03  429.99   1
   5   4 -21   62.44  180.45   1
   5   4 -21  104.90  132.86   1
  -5   4  21   17.87   11.91   1
  -5   4  21   33.01   44.71   1
   5  -4 -21    9.88   59.71   1
   5  -4 -21   48.91  106.52   1
  -5  -4  21   20.53   15.49   1
  -5  -4  21   15.42   52.77   1
   5   4 -22   73.51  143.73   1
  -5   4  22  144.43   53.05   1
  -5   4  22  174.28   30.62   1
   5  -4 -22   73.65   63.49   1
   5  -4 -22  182.97   92.99   1
  -5  -4  22  197.19   40.99   1
  -5  -4  22  162.09   79.40   1
  -5   4  23  161.32   49.96  -1
  -5   4  23  285.21   45.76  -1
   5  -4 -23   65.94   34.55  -1
   5  -4 -23   80.17   46.74  -1
  -5   4  24  292.50  -47.02   1
  -5   4  24  106.24  -35.74   1
   5  -4 -24  -10.02   31.67   1
   5  -4 -24   65.73   22.21   1
  -5   4  25   25.65   13.45   1
  -5   4  25    1.33   17.59   1
  -5   4  26   39.94   20.39   1
  -5   4  26  113.52   23.83   1
   5   5  15   35.74    5.96   1
   5   5  15   61.53   11.42   1
  -5   5 -15  107.99  117.17   1
   5  -5  15   67.69   58.44   1
   5  -5  15   81.71   32.87   1
  -5   5 -14    7.15   12.47   1
  -5   5 -14   21.72   87.46   1
   5  -5  14   20.81   21.65   1
   5  -5  14   38.75  131.67   1
   5  -5  13   56.41  142.75  -1
   5  -5  13   12.05   18.43  -1
   5  -5  12  100.14   30.06   1
   5  -5  12   59.14  167.48   1
  -5   5 -11   10.30   45.90   1
  -5   5 -11   28.94   11.49   1
   5  -5  11   28.17   19.48   1
   5  -5  11  -85.21  137.14   1
  -5   5 -10   56.20   14.51   1
  -5   5 -10   67.83   55.22   1
   5  -5  10   80.03  115.56   1
   5  -5  10   70.08   23.69   1
  -5   5  -9  182.55   30.13   1
  -5   5  -9  279.82   75.82   1
   5  -5   9  267.55   46.74   1
   5  -5   9  300.91  143.03   1
  -5   5  -8   49.96   11.49   1
  -5   5  -8   24.32   35.81   1
   5  -5   8   69.45   19.20   1
   5  -5   8  126.28  137.56   1
  -5   5  -7 1189.90  165.10  -1
  -5   5  -7  995.08  159.91  -1
   5  -5   7 1217.23  171.06  -1
   5  -5   7 1022.41  236.30  -1
  -5   5  -6  936.92  148.21   1
  -5   5  -6 1142.25  158.09   1
   5  -5   6  991.58  139.17   1
   5  -5   6 1503.14  283.88   1
  -5   5  -5  107.29   18.08   1
  -5   5  -5  108.69   34.62   1
   5  -5   5   85.56   16.89   1
   5  -5   5  127.75  104.97   1
  -5   5  -4    3.08   21.65   1
  -5   5  -4   25.30    6.45   1
  -5   5  -3   27.05    6.80   1
  -5   5  -3   26.70   21.30   1
  -5   5  -2    9.04   16.75   1
  -5   5  -2   -4.13    3.22   1
   5  -5   2    2.45    4.34   1
   5  -5   2   37.14   60.20   1
   5   5   1  217.10   29.78   1
   5   5   1  206.73   34.76   1
  -5   5  -1  200.77   31.46   1
  -5   5  -1  154.87   32.80   1
   5  -5   1  225.23   66.43   1
   5  -5   1  156.55   22.84   1
   5   5   0  530.90   89.98   1
   5   5   0  833.91  127.26   1
  -5   5   0  562.15   85.07   1
  -5   5   0  580.23   86.12   1
   5  -5   0  670.84   91.94   1
   5  -5   0  557.53   99.51   1
  -5  -5   0  561.17   78.56   1
  -5  -5   0  816.39  110.72   1
   5   5  -1  765.23  121.86   1
   5   5  -1  740.71  111.77   1
  -5   5   1  534.61   80.73   1
  -5   5   1  584.23   97.90   1
   5  -5  -1  475.19   81.71   1
   5  -5  -1  767.34  104.83   1
  -5  -5   1  559.84   76.31   1
  -5  -5   1  553.95   78.91   1
   5   5  -2  369.16   78.98   1
   5   5  -2  251.57   41.91   1
  -5   5   2   93.83   64.12   1
  -5   5   2  195.65   35.04   1
   5  -5  -2  220.32   44.36   1
   5  -5  -2  203.36   28.80   1
  -5  -5   2  267.55   41.91   1
  -5  -5   2  145.62   21.09   1
   5   5  -3   78.91   52.14   1
   5   5  -3   81.85   26.42   1
   5  -5  -3   78.56   12.40   1
   5  -5  -3   36.65   20.18   1
  -5  -5   3   53.89   17.03   1
  -5  -5   3   73.65   13.03   1
   5   5  -4   51.79   29.15   1
   5   5  -4   92.29   56.13   1
  -5   5   4   39.94   14.23   1
  -5   5   4   20.04   54.73   1
   5  -5  -4   36.86   18.08   1
   5  -5  -4   27.54    5.89   1
  -5  -5   4   48.00   18.43   1
  -5  -5   4   33.43    9.18   1
  -5   5   5  161.04   27.75  -1
  -5   5   5  115.28   33.78  -1
   5  -5  -5   75.61  -12.19  -1
   5  -5  -5  144.50   28.73  -1
  -5  -5   5  176.17   34.41  -1
  -5  -5   5  136.93   22.07  -1
   5   5  -6  514.08  113.24   1
   5   5  -6  577.64   95.79   1
  -5   5   6  533.14   84.23   1
  -5   5   6  533.91   76.17   1
   5  -5  -6  619.90   86.05   1
   5  -5  -6  591.16   86.47   1
  -5  -5   6  520.74   80.87   1
  -5  -5   6  644.21   90.26   1
   5   5  -7  850.73  164.75   1
   5   5  -7  863.34  134.90   1
  -5   5   7 1033.63  154.73   1
  -5   5   7  575.75   81.22   1
   5  -5  -7  603.57   84.44   1
   5  -5  -7  891.37  126.28   1
  -5  -5   7  514.01   73.16   1
  -5  -5   7  865.44  128.94   1
   5   5  -8  845.12  133.85   1
   5   5  -8  896.98  177.99   1
  -5   5   8  833.91  115.42   1
  -5   5   8 1065.86  156.34   1
   5  -5  -8 1016.81  142.54   1
  -5  -5   8  857.73  119.90   1
  -5  -5   8  853.53  127.96   1
   5   5  -9    2.24   39.59   1
   5   5  -9   10.16   84.09   1
  -5   5   9   24.74    7.78   1
  -5   5   9   47.72   31.60   1
   5  -5  -9   21.93    7.22   1
   5  -5  -9   27.05    7.29   1
  -5  -5   9   14.93   21.30   1
  -5  -5   9   19.27    8.90   1
   5   5 -10   85.00  103.64   1
   5   5 -10  167.06   55.57   1
   5  -5 -10   97.27   16.47   1
  -5  -5  10  114.43   33.85   1
  -5  -5  10  121.79   22.00   1
   5   5 -11   88.02   58.30   1
   5   5 -11    9.60  111.28   1
  -5  -5  11   51.44   29.15   1
  -5  -5  11   71.13   16.05   1
   5   5 -12  115.42   65.45   1
   5   5 -12   -2.66  111.56   1
  -5  -5  12    6.03    8.69   1
  -5  -5  12   -5.47   25.58   1
  -5   5  13  576.52   95.44   1
   5  -5 -13  770.14  105.54   1
   5   5 -14  341.62  165.87   1
   5   5 -14  413.94  117.66   1
  -5   5  14  386.40   53.05   1
  -5   5  14  344.22   60.62   1
   5  -5 -14  439.73   61.39   1
   5  -5 -14  453.18   62.93   1
   5   5 -15   26.77  103.57   1
   5   5 -15  191.17   98.67   1
  -5   5  15  153.61   21.72   1
  -5   5  15   95.72   32.80   1
   5  -5 -15  109.04   19.90   1
  -5  -5  15  125.72   25.86   1
  -5  -5  15   91.31   43.31   1
   5   5 -16  125.93  102.87   1
   5   5 -16  192.57  121.30   1
  -5   5  16  125.58   36.23   1
  -5   5  16  220.18   30.76   1
   5  -5 -16   76.45   24.25   1
  -5  -5  16  112.40   48.77   1
  -5  -5  16  177.01   33.29   1
   5   5 -17  196.91  109.60   1
   5   5 -17   -0.56  135.88   1
  -5   5  17   -5.26   29.01   1
  -5   5  17   18.85    4.77   1
   5  -5 -17   15.07   48.70   1
   5  -5 -17   -6.38   72.67   1
  -5  -5  17    9.32   11.63   1
  -5  -5  17   17.45   42.61   1
   5   5 -18  146.04  113.87   1
   5   5 -18  261.95  145.55   1
  -5   5  18  174.07   44.78   1
  -5   5  18  293.76   41.27   1
   5  -5 -18  133.64   69.87   1
   5  -5 -18  140.36   75.40   1
  -5  -5  18  172.60   62.23   1
  -5  -5  18  210.86   40.22   1
   5   5 -19  421.02  157.74   1
   5   5 -19  475.05  166.78   1
  -5   5  19  570.84   93.48   1
  -5   5  19  696.21   95.65   1
   5  -5 -19  150.03  -63.21   1
   5  -5 -19  410.51   96.57   1
  -5  -5  19  539.31  112.40   1
  -5  -5  19  658.79  101.40   1
   5   5 -20   90.82  128.45   1
  -5   5  20   41.98   27.54   1
  -5   5  20   83.53   13.59   1
   5  -5 -20   12.40   34.55   1
   5  -5 -20    8.90   54.31   1
  -5  -5  20  109.74   27.75   1
  -5  -5  20   35.11   45.06   1
   5   5 -21   89.21   86.54   1
  -5   5  21  245.69   35.25   1
  -5   5  21  189.14   41.49   1
  -5  -5  21  241.34   47.93   1
  -5   5  22  122.42  -18.99  -1
  -5   5  22   45.34  -22.14  -1
   5  -6  13   73.30   29.64   1
   5  -6  13   66.64   23.62   1
  -5   6 -12   11.28    9.18   1
   5  -6  12   -5.89   10.16   1
   5  -6  12   10.30   17.94   1
  -5   6 -11   58.93   81.64   1
  -5   6 -11   12.89    7.78   1
   5  -6  11   25.02   20.67   1
   5  -6  11   24.53   38.89   1
  -5   6 -10  355.15   54.03  -1
  -5   6 -10  286.40  108.69  -1
   5  -6  10  480.79  -76.31  -1
   5  -6  10   37.56 -102.45  -1
  -5   6  -9    9.39    6.52   1
  -5   6  -9   74.00   69.10   1
   5  -6   9    8.13   14.16   1
   5  -6   9  104.06  120.39   1
  -5   6  -8  559.21  127.33   1
  -5   6  -8  577.01   82.62   1
   5  -6   8  256.13  148.14   1
   5  -6   8  532.86   79.61   1
  -5   6  -7  117.24   20.25   1
  -5   6  -7  177.29   68.11   1
   5  -6   7   74.49  132.86   1
   5  -6   7   99.30   20.81   1
  -5   6  -6  129.01   58.02   1
  -5   6  -6  152.63   24.60   1
   5  -6   6  133.57   23.69   1
   5  -6   6  217.73  137.84   1
  -5   6  -5  173.37   27.26   1
  -5   6  -5  182.83   60.69   1
   5  -6   5  108.55   19.41   1
  -5   6  -4   34.27   32.66   1
  -5   6  -4   16.33    5.82   1
   5  -6   4   81.08   89.77   1
   5  -6   4   20.74    7.85   1
  -5   6  -3  125.58   42.89   1
  -5   6  -3   76.73   14.72   1
  -5   6  -2  377.29   73.16   1
  -5   6  -2  281.22   43.66   1
   5  -6   2  254.87   37.00   1
   5  -6   2  154.10  101.19   1
  -5   6  -1  163.42   42.47   1
  -5   6  -1  164.89   32.38   1
   5  -6   1  268.81   38.26   1
   5  -6   1  125.02   90.54   1
  -5   6   0   38.89   28.52   1
  -5   6   0    6.31   22.07   1
   5  -6   0   23.69   82.55   1
   5  -6   0   15.56    4.77   1
   5   6  -1  344.57   50.38   1
   5   6  -1  271.13   63.35   1
  -5   6   1  285.49   54.24   1
  -5   6   1  163.98   72.95   1
   5  -6  -1  460.05  124.04   1
   5  -6  -1  465.24   64.54   1
  -5  -6   1  370.00   52.21   1
  -5  -6   1  427.12   58.16   1
   5   6  -2   40.71   16.68   1
   5   6  -2  -13.10   29.01   1
  -5   6   2   34.41   90.54   1
  -5   6   2    1.12   18.43   1
   5  -6  -2  -26.00   79.33   1
   5  -6  -2    9.95    4.48   1
  -5  -6   2    5.68    2.73   1
  -5  -6   2   10.65    8.27   1
   5   6  -3  151.01   32.24   1
   5   6  -3  232.72   44.29   1
  -5   6   3  211.98   83.11   1
  -5   6   3  146.04   33.50   1
   5  -6  -3  222.77   92.36   1
   5  -6  -3  230.83   33.08   1
  -5  -6   3  223.68   35.81   1
  -5  -6   3  186.82   27.19   1
   5   6  -4  370.14   68.53   1
   5   6  -4  194.39   44.78   1
   5  -6  -4  241.69   34.48   1
   5  -6  -4  456.83  110.93   1
  -5  -6   4  338.89   53.05   1
  -5  -6   4  353.33   50.81   1
  -5   6   5  208.97   44.57   1
  -5   6   5  256.41   44.99   1
   5  -6  -5  343.51   91.80   1
   5  -6  -5  235.25   34.34   1
  -5  -6   5  291.03   43.10   1
  -5  -6   5  278.48   46.46   1
   5   6  -6  275.33   66.01   1
   5   6  -6  199.02   58.16   1
  -5   6   6  213.52   48.21   1
  -5   6   6  192.08   36.30   1
   5  -6  -6  215.84   32.73   1
   5  -6  -6  243.24   74.07   1
  -5  -6   6  224.31   41.06   1
  -5  -6   6  215.13   33.29   1
   5   6  -7   67.97   48.14   1
   5   6  -7   45.76   48.63   1
  -5   6   7   36.72   17.17   1
  -5   6   7   63.28   33.78   1
   5  -6  -7  102.03   53.75   1
   5  -6  -7   56.97   11.63   1
  -5  -6   7   54.10   12.82   1
  -5  -6   7   52.70   21.93   1
   5   6  -8  133.36   66.08   1
   5   6  -8  256.62   68.18   1
  -5   6   8  228.17   39.03   1
  -5   6   8  299.23   57.74   1
  -5  -6   8  242.81   38.19   1
  -5  -6   8  288.29   53.89   1
   5   6  -9   42.33   45.90   1
   5   6  -9   36.65   53.54   1
  -5   6   9  -10.37   35.95   1
  -5   6   9   34.41   14.44   1
   5  -6  -9    1.54    4.27   1
   5  -6  -9   51.65   32.94   1
  -5  -6   9   12.19   22.49   1
  -5  -6   9   14.44    9.32   1
   5   6 -10  213.66   68.74   1
   5   6 -10  186.26   74.98   1
  -5   6  10  178.98   30.20   1
  -5   6  10  288.78   58.30   1
   5  -6 -10  334.97   60.62   1
   5  -6 -10  235.18   32.73   1
  -5  -6  10  231.46   51.37   1
  -5  -6  10  236.86   38.19   1
   5   6 -11   67.69   68.67   1
   5   6 -11   42.05   59.85   1
   5  -6 -11   23.76   27.54   1
   5  -6 -11    4.63    2.17   1
  -5  -6  11   -1.40    8.69   1
  -5  -6  11   14.72   27.12   1
   5   6 -12  219.13   90.05   1
   5   6 -12  277.15   89.63   1
  -5  -6  12  236.02   39.17   1
  -5  -6  12  288.57   62.51   1
   5   6 -13   66.85   64.19   1
   5   6 -13   26.91   80.59   1
   5   6 -14   44.15   80.38   1
   5   6 -14   80.80   64.89   1
   5   6 -15   49.89   54.80   1
   5   6 -15   25.58   80.24   1
  -5  -6  15   42.68   35.88   1
   5   6 -16  112.05   89.07   1
   5   6 -16   37.98   40.15   1
  -5  -6  16   34.69   14.44   1
  -5  -6  16   43.73   38.54   1
   5   6 -17  131.53   71.62   1
   5   6 -17   40.08   26.98   1
  -5  -6  17  270.35   68.04   1
  -5  -6  17  224.81   41.06   1
   5   6 -18   34.41   28.24   1
   5   6 -18   22.35   30.76   1
  -5  -6  18   97.69   43.94   1
  -5  -6  18  158.65   35.25   1
   5   6 -19   -4.13   27.26   1
   5   6 -19   -5.26   25.51   1
  -5  -6  19   44.36   20.74   1
  -5  -6  19   14.09   30.83   1
  -5   7 -11   48.70  -26.98   1
  -5   7 -11  278.62  -44.78   1
   5  -7  11  236.44   45.97   1
   5  -7  11  211.84   41.49   1
  -5   7 -10   42.40   12.05   1
  -5   7 -10   77.50   39.31   1
   5  -7  10   26.07   15.14   1
   5  -7  10   34.97   18.78   1
  -5   7  -9  161.04  -62.23   1
  -5   7  -9  547.72  -79.47   1
   5  -7   9  446.81   69.45   1
  -5   7  -8   -0.63    5.12   1
  -5   7  -8    4.63   18.29   1
  -5   7  -7   43.94   11.42   1
  -5   7  -7   19.13   17.03   1
  -5   7  -6   85.56  -34.06   1
  -5   7  -6  260.68  -40.50   1
   5  -7   6  269.37   44.78   1
  -5   7  -5  254.38   40.29   1
  -5   7  -5  160.12   76.94   1
   5  -7   5  202.80   32.31   1
   5  -7   5  237.14   39.31   1
  -5   7  -4   80.31   17.94   1
  -5   7  -4   69.94   64.40   1
   5  -7   4   47.72   13.45   1
   5  -7   4   67.13   13.66   1
  -5   7  -3  783.45  145.83   1
  -5   7  -3  673.15  100.21   1
   5  -7   3   90.61  -41.20   1
   5  -7   3 1134.54 -156.20   1
  -5   7  -2   40.57   50.38   1
  -5   7  -2  -10.09   17.87   1
   5  -7   2   27.82   52.49   1
   5  -7   2    7.36    5.12   1
  -5   7  -1  377.64   86.75   1
  -5   7  -1  176.66   55.99   1
   5  -7   1  115.98  -66.92   1
   5  -7   1  438.61  -61.39   1
  -5   7   0   51.09   45.27   1
  -5   7   0   40.99   49.82   1
   5  -7   0   10.30    4.91   1
   5  -7   0  -21.72   56.76   1
   5  -7  -1  -25.93   58.09   1
   5  -7  -1    0.98    4.77   1
   5   7  -2  216.12  -29.57   1
   5   7  -2  112.33   36.02   1
  -5   7   2   33.99   55.29   1
   5  -7  -2  213.03   30.83   1
   5  -7  -2  151.58   72.53   1
  -5   7   3  212.75   59.71   1
  -5   7   3   67.34   40.99   1
   5  -7  -3  125.02   19.13   1
   5   7  -4  152.63   28.03   1
   5   7  -4   86.33   29.36   1
  -5   7   4  152.28   53.68   1
  -5   7   4   74.77   31.25   1
   5  -7  -4  139.52   21.86   1
   5  -7  -4  218.92   32.52   1
  -5  -7   4  116.96   19.90   1
  -5  -7   4  132.09   19.97   1
   5   7  -5  272.04   55.85   1
   5   7  -5  206.87   39.94   1
  -5   7   5  193.90   44.85   1
  -5   7   5  270.07   63.49   1
  -5  -7   5  272.39   40.92   1
  -5  -7   5  203.22   33.15   1
   5   7  -6   32.80   21.30   1
   5   7  -6   42.54   39.66   1
  -5   7   6   72.88   30.48   1
  -5   7   6   33.36   34.34   1
  -5  -7   6   28.17   14.02   1
  -5  -7   6   50.10   13.52   1
   5   7  -7   59.99   43.73   1
   5   7  -7   26.35   21.44   1
  -5  -7   7    6.59    9.60   1
  -5  -7   7   18.78   14.79   1
  -5  -7   8   26.84   10.79   1
  -5  -7   8   22.99   17.31   1
   5   7  -9  106.24   31.04   1
   5   7  -9  186.68   48.84   1
  -5  -7   9  237.56   38.33   1
  -5  -7   9  327.96   58.44   1
   5   7 -10  111.49   42.54   1
   5   7 -10   73.44   27.61   1
  -5  -7  10  297.54   56.34   1
  -5  -7  10  295.44   46.39   1
   5   7 -11   30.06   25.02   1
   5   7 -11   37.00   29.08   1
  -5  -7  11   95.02   21.65   1
  -5  -7  11   80.52   28.73   1
   5   7 -12   11.98   19.41   1
   5   7 -12   14.23   21.65   1
  -5  -7  12  119.13   26.77   1
  -5  -7  12   48.84   25.44   1
   5   7 -13   26.91   22.56   1
   5   7 -13   22.70   21.72   1
  -5  -7  13    9.39   21.02   1
  -5  -7  13  -11.63   13.45   1
   5   7 -14   25.58   20.46   1
   5   7 -14    2.59   20.53   1
  -5  -7  14   12.61   24.11   1
  -5  -7  14    6.66   13.59   1
   5   7 -15  129.50   36.44   1
   5   7 -15   61.46   25.93   1
  -5  -7  15  358.23   69.73   1
  -5  -7  15  622.35   94.11   1
   5   7 -16   41.06   26.00   1
   5   7 -16   30.27   22.14   1
  -5  -7  16   88.16   30.06   1
  -5  -7  16  129.22   29.29   1
   6   0  22  401.12   76.94   1
   6   0  22  447.09   77.64   1
  -6   0 -22  133.92  -53.54   1
   6   0  21    8.13   20.81  -1
   6   0  21    4.70   12.19  -1
  -6   0 -21   11.49   11.21  -1
  -6   0 -21   90.89  109.95  -1
   6   0  20  295.93 -153.19   1
   6   0  20  995.08  150.66   1
  -6   0 -20  876.66  128.45   1
  -6   0 -20  729.50  187.24   1
  -6   0 -19    7.85   10.44   1
  -6   0 -19  -41.06   64.33   1
   6   0  18  249.61   47.65   1
   6   0  18  172.53  126.14   1
  -6   0 -18  285.63   90.26   1
  -6   0 -18  234.69   41.42   1
   6   0  17   -1.75  115.56   1
   6   0  17   19.69   16.05   1
  -6   0 -17   -8.06    7.29   1
  -6   0 -17   49.12   52.28   1
   6   0  16  731.60  109.39   1
   6   0  16  783.45  201.68   1
  -6   0 -16  692.92  128.17   1
  -6   0 -16  687.94  100.21   1
   6   0  15   68.04  101.33   1
   6   0  15    1.33   11.28   1
  -6   0 -15   -1.26    7.43   1
   6   0  14 1922.20  268.18   1
  -6   0 -14 1526.96  211.77   1
   6   0  13  -19.62   65.59   1
   6   0  13   19.06   11.56   1
  -6   0 -13   -6.10   21.02   1
  -6   0 -13    5.26    5.33   1
   6   0  12 3529.05  482.76   1
   6   0  12 4084.05  589.27   1
  -6   0 -12 3060.24  417.37   1
  -6   0 -12 3078.46  429.71   1
  -6   0 -11    0.63    4.20   1
  -6   0 -11   16.47   15.91   1
   6   0  10 3896.95  531.04   1
   6   0  10 3359.46  472.03   1
  -6   0 -10 3362.97  465.10   1
  -6   0 -10 3386.09  460.40   1
   6   0   9   14.51   18.43   1
   6   0   9    0.77    6.80   1
  -6   0  -9    6.24   12.33   1
  -6   0  -9    2.52    3.36   1
   6   0   8   68.60   14.51   1
   6   0   8   61.18   20.53   1
  -6   0  -8   85.35   20.74   1
  -6   0  -8   63.42   11.49   1
   6   0   7   -6.66    5.54   1
   6   0   7   -6.87   11.00   1
  -6   0  -7    2.24    2.87   1
  -6   0  -7    2.59    9.67   1
   6   0   6  172.67   30.76  -1
   6   0   6  207.15   30.76  -1
  -6   0  -6  192.64   31.88  -1
  -6   0  -6  209.53   30.62  -1
   6   0   5    1.12    3.64   1
   6   0   5   -1.47    8.48   1
   6   0   420980.87 2837.39   1
   6   0   412753.90 1723.88   1
  -6   0  -417385.95 2350.36   1
  -6   0  -416993.52 2298.51   1
   6   0   3    1.47    3.08   1
   6   0   3    2.80    3.85   1
  -6   0  -3   -5.12    6.31   1
  -6   0  -3    2.66    3.43   1
   6   0   218254.90 2465.99   1
   6   0   219067.79 2576.71   1
  -6   0  -214085.35 1906.78   1
  -6   0  -218198.84 2459.68   1
   6   0   1   -0.49    2.45   1
   6   0   1    1.68    2.52   1
  -6   0  -1    4.27    3.85   1
  -6   0  -1    8.06   18.71   1
   6   0   0 4071.44  552.41   1
   6   0   0 5201.77  703.57   1
  -6   0   0 3519.24  490.89   1
  -6   0   0 3618.04  489.62   1
  -6   0   1  -11.56   56.48   1
  -6   0   1   -0.77    2.52   1
  -6   0   2 9341.18 1269.08   1
  -6   0   210041.95 1357.38   1
   6   0  -3   30.13   49.68   1
   6   0  -3    1.75    3.64   1
  -6   0   3   15.56   15.84   1
  -6   0   3    5.19    3.29   1
   6   0  -4  446.04   74.00   1
   6   0  -4  498.45   69.66   1
  -6   0   4  553.67   81.99   1
  -6   0   4  467.76   64.68   1
   6   0  -5    7.36   18.36   1
   6   0  -5    3.22    6.17   1
  -6   0   5  -15.07   19.69   1
  -6   0   5   -0.84    3.57   1
   6   0  -6 4562.67  618.98   1
   6   0  -6 4216.50  575.61   1
  -6   0   6 2440.06 -331.74   1
  -6   0   6 4454.05  608.12   1
   6   0  -7    8.97   19.90   1
   6   0  -7   -2.52    5.96   1
  -6   0   7   -0.07    5.82   1
  -6   0   7    5.05   20.53   1
   6   0  -812515.64 1693.05   1
   6   0  -810224.14 1388.21   1
   6   0  -9    0.35    5.89   1
   6   0  -9   26.84   22.07   1
   6   0 -1013230.42 1790.45   1
   6   0 -1012718.86 1725.98   1
  -6   0  1013755.99 1861.23   1
  -6   0  1012067.15 1638.39   1
   6   0 -11  -11.56   24.04   1
   6   0 -11    0.35    5.05   1
  -6   0  11   -4.48    5.89   1
  -6   0  11    4.91   23.06   1
   6   0 -12   18.15   27.47   1
   6   0 -12   15.70    6.94   1
  -6   0  12    8.20    7.01   1
  -6   0  12    6.80   26.00   1
   6   0 -13   15.35   30.41   1
   6   0 -13    0.14    4.48   1
  -6   0  13   -4.13    6.52   1
  -6   0  13    6.03   27.05   1
   6   0 -14 5671.28  781.35   1
   6   0 -14 5952.29  807.98   1
  -6   0  14 5774.99  796.77   1
  -6   0  14 6368.54  864.74   1
  -6   0  15    2.10    6.17   1
  -6   0  15    6.66   29.85   1
   6   0 -16    4.63    5.47   1
   6   0 -16   98.04   45.55   1
  -6   0  16  118.71  -42.68   1
  -6   0  16   17.38    8.69   1
   6   0 -17   -2.17    4.70   1
   6   0 -17  -38.54   40.92   1
  -6   0  17    2.45    6.10   1
  -6   0  17  -38.40   32.87   1
   6   0 -18  200.63   31.88   1
   6   0 -18   68.89   55.15   1
  -6   0  18  128.38   47.02   1
  -6   0  18  162.23   27.96   1
   6   0 -19   35.81   56.13   1
   6   0 -19   -1.82    4.70   1
  -6   0  19   -0.21    7.08   1
  -6   0  19    5.05   37.21   1
   6   0 -20  626.62   89.98   1
   6   0 -20  637.91  131.74   1
   6   0 -21    5.68   69.52   1
   6   0 -21   -0.70    4.55   1
  -6   0  21    5.89    8.55   1
  -6   0  21   24.32   42.61   1
   6   0 -22  238.26  121.72   1
   6   0 -22  309.32  114.08   1
  -6   0  22  316.75   98.04   1
  -6   0  22  314.99   50.45   1
   6   0 -23  -45.62   89.84   1
   6   0 -23  -31.32  122.63   1
  -6   0  23   -2.10    8.69   1
  -6   0  23  -33.85   58.51   1
  -6   0  24   99.44   72.04   1
  -6   0  24  128.03   27.82   1
   6   0 -25  -18.01  151.58   1
   6   0 -25   16.54  102.38   1
  -6   0  25    1.05   11.63   1
  -6   0  25  -25.09   60.41   1
   6   0 -26  -13.59  133.29   1
   6   0 -26   71.76  157.74   1
  -6   0  26   96.00   82.20   1
  -6   0  26   98.04   26.35   1
   6   0 -27   64.40  118.01   1
   6   0 -27   67.55  108.62   1
  -6   0  27   25.37   80.59   1
  -6   0  27    0.70   15.14   1
   6   1  23  612.33   98.67   1
   6   1  23  618.42  101.68   1
  -6  -1 -23  544.28  -82.20   1
  -6  -1 -23  176.17  -64.47   1
   6   1  22   99.37   32.02   1
   6   1  22   60.76   23.76   1
  -6  -1 -22   14.23   23.62   1
  -6  -1 -22   80.10   19.69   1
   6   1  21 1076.37  157.18   1
   6   1  21 1164.67  171.06   1
  -6  -1 -21  666.29  170.43   1
  -6  -1 -21  970.56  138.96   1
   6   1  20   32.31   15.42   1
  -6   1 -20   74.84   95.44   1
  -6   1 -20   46.18   19.20   1
   6  -1  20   62.44  140.01   1
  -6  -1 -20   93.62   84.79   1
  -6  -1 -20   35.04   11.42   1
   6   1  19  413.59  167.34   1
   6   1  19  978.27  145.27   1
  -6   1 -19  775.04  117.73   1
  -6   1 -19  786.26  180.87   1
   6  -1  19  850.03  133.85   1
   6  -1  19  705.67  247.51   1
  -6  -1 -19  711.28  102.80   1
  -6  -1 -19  823.40  170.64   1
   6   1  18  114.43  128.31   1
   6   1  18   47.23   20.11   1
  -6   1 -18   40.29   17.45   1
  -6   1 -18   74.35   65.59   1
   6  -1  18  -26.42  133.71   1
   6  -1  18   52.07   23.97   1
  -6  -1 -18  133.50   68.32   1
  -6  -1 -18   51.58   13.38   1
   6   1  17 2379.79  330.83   1
   6   1  17 1486.32  288.01   1
  -6   1 -17 2037.12  286.19   1
  -6   1 -17 2112.10  335.32   1
  -6  -1 -17 2017.50  278.27   1
  -6  -1 -17 1777.84  288.43   1
   6   1  16  381.08  160.40   1
   6   1  16  675.19  100.35   1
  -6   1 -16  730.90  140.78   1
  -6   1 -16  588.78   89.00   1
   6  -1  16  530.83   83.88   1
   6  -1  16  789.76  230.13   1
  -6  -1 -16  527.04   76.03   1
  -6  -1 -16  761.73  137.98   1
   6   1  15 1084.78  154.59   1
   6   1  15  801.67  186.96   1
  -6   1 -15  889.97  153.26   1
  -6   1 -15  873.15  126.49   1
   6  -1  15  936.92  226.84   1
   6  -1  15  911.69  133.78   1
  -6  -1 -15  870.35  122.07   1
  -6  -1 -15  928.51  153.26   1
  -6   1 -14 1817.78  252.63   1
  -6   1 -14 1672.72  250.59   1
   6  -1  14 2374.19  397.12   1
   6  -1  14 1949.53  272.60   1
  -6  -1 -14 1871.04  272.32   1
  -6  -1 -14 1873.14  256.76   1
   6   1  13  247.02   39.73   1
   6   1  13  418.29  111.28   1
  -6   1 -13  221.93   36.79   1
  -6   1 -13  263.91   56.34   1
   6  -1  13  306.02  109.60   1
   6  -1  13  256.76   43.38   1
  -6  -1 -13  228.73   34.41   1
  -6  -1 -13  282.27   54.94   1
   6   1  12   32.87   56.90   1
   6   1  12   22.21    9.46   1
   6  -1  12  -16.75   59.14   1
   6  -1  12   22.14   11.63   1
  -6  -1 -12   25.93    6.59   1
  -6  -1 -12   17.38   18.22   1
   6   1  11   -4.27   40.57   1
   6   1  11   24.88    9.32   1
  -6   1 -11   32.17    9.60   1
  -6   1 -11   12.75   19.34   1
   6  -1  11   -4.41   49.54   1
   6  -1  11   22.42   11.28   1
  -6  -1 -11   28.59   17.87   1
  -6  -1 -11   24.04    6.03   1
   6   1  10 2885.75  393.06   1
   6   1  10 2835.29  400.07   1
  -6   1 -10 2688.13  367.20   1
  -6   1 -10 3009.08  419.13   1
   6  -1  10 2871.73  393.69   1
   6  -1  10 3217.91  459.70   1
  -6  -1 -10 2824.78  390.89   1
  -6  -1 -10 2759.61  375.05   1
   6   1   9  332.58   57.53   1
   6   1   9  382.83   54.80   1
  -6   1  -9  396.07   57.46   1
  -6   1  -9  381.22   64.19   1
   6  -1   9  464.40   68.46   1
   6  -1   9  378.27   71.27   1
  -6  -1  -9  482.97   67.90   1
   6   1   8  419.90   59.07   1
   6   1   8  350.38   56.13   1
  -6   1  -8  429.85   68.25   1
  -6   1  -8  470.70   67.27   1
   6  -1   8  374.98   65.03   1
   6  -1   8  464.89   68.11   1
  -6  -1  -8  510.79   71.27   1
  -6  -1  -8  474.98   71.83   1
   6   1   7  235.39   33.71   1
   6   1   7  285.91   45.97   1
  -6   1  -7  305.88   44.50   1
  -6   1  -7  311.70   51.44   1
  -6  -1  -7  319.27   49.33   1
  -6  -1  -7  316.11   44.92   1
   6   1   6  595.79   81.92   1
   6   1   6  777.15  110.65   1
  -6   1  -6  782.05  108.41   1
  -6   1  -6  786.96  113.38   1
  -6  -1  -6  757.53  106.87   1
  -6  -1  -6  751.92  103.78   1
   6   1   5 3680.41  498.10   1
   6   1   5 5306.18  721.09   1
  -6   1  -5 4637.66  628.80   1
  -6   1  -5 4345.44  592.36   1
   6  -1   5 4341.93  594.11   1
   6  -1   5 3775.72  512.54   1
  -6  -1  -5 4193.37  569.72   1
  -6  -1  -5 3660.09  496.98   1
  -6   1  -4  608.47   86.96   1
  -6   1  -4  617.65   85.77   1
   6  -1   4  514.64   71.55   1
  -6  -1  -4  462.92   67.48   1
  -6  -1  -4  660.26   92.57   1
   6   1   3 2348.96  318.15   1
   6   1   3 2055.34  279.32   1
  -6   1  -3 1987.37  270.71   1
  -6   1  -3 2063.75  282.90   1
   6  -1   3 1456.19  198.18   1
   6  -1   3 2276.78  312.05   1
  -6  -1  -3 1582.32  223.61   1
  -6  -1  -3 2058.84  280.59   1
   6   1   2  819.19  112.19   1
   6   1   2  880.86  120.04   1
  -6   1  -2  623.47   86.96   1
  -6   1  -2  516.95   73.93   1
   6  -1   2  621.23   85.21   1
   6  -1   2  853.53  118.22   1
  -6  -1  -2  688.22   94.53   1
  -6  -1  -2  710.57  116.40   1
   6   1   1 4135.21  559.56   1
   6   1   1 3140.82  426.13   1
  -6   1  -1 2928.49  398.52   1
  -6   1  -1 2676.92  366.01   1
   6  -1   1 3250.84  440.22   1
   6  -1   1 3486.30  472.95   1
  -6  -1  -1 2631.37  356.34   1
  -6  -1  -1 3392.40  473.16   1
   6   1   0  895.58  127.61   1
   6   1   0 1148.55  156.41   1
   6  -1   0 1404.33  190.75   1
   6  -1   0 1257.17  171.69   1
  -6  -1   0 1301.32  188.09   1
  -6  -1   0 1319.54  179.12   1
   6   1  -1 6187.74  836.71   1
   6   1  -1 6911.63  946.73   1
  -6   1   1 6471.55  893.47   1
   6  -1  -1 7287.94  986.68   1
   6  -1  -1 9866.75 1333.55   1
  -6  -1   1 9677.55 1308.33   1
  -6  -1   1 6835.95  928.51   1
   6   1  -2  599.43  101.75   1
   6   1  -2  329.08   46.46   1
  -6   1   2  382.69   52.91   1
  -6   1   2  421.79   88.30   1
   6  -1  -2  393.20   54.52   1
   6  -1  -2  260.82   40.01   1
  -6  -1   2  384.09   53.33   1
   6   1  -314666.99 1982.46   1
   6   1  -313791.03 1868.94   1
  -6   1   315290.67 2075.66   1
  -6   1   320399.24 2756.10   1
   6  -1  -314190.47 1917.99   1
   6  -1  -310168.08 1384.01   1
   6   1  -4  391.80   59.92   1
   6   1  -4  561.38   78.77   1
  -6   1   4  889.97 -121.44   1
  -6   1   4  354.45   57.04   1
   6  -1  -4  543.93  104.41   1
   6  -1  -4  419.62   58.23   1
  -6  -1   4  462.78   64.12   1
  -6  -1   4  403.29   63.07   1
   6   1  -5  164.96   32.80   1
   6   1  -5  245.62   36.58   1
  -6   1   5  282.06   39.59   1
  -6   1   5  160.90   30.76   1
   6  -1  -5  245.55   61.74   1
   6  -1  -5  198.25   29.15   1
  -6  -1   5   99.37  -27.05   1
  -6  -1   5  251.85   36.72   1
   6   1  -6 3655.18  496.70   1
   6   1  -6 3819.16  522.49   1
  -6   1   6 3292.89  446.04   1
  -6   1   6 3454.77  472.81   1
   6  -1  -6 4058.82  556.48   1
   6  -1  -6 3765.91  511.21   1
  -6  -1   6 3374.18  462.92   1
  -6  -1   6 3709.84  503.64   1
   6   1  -7 4953.00  676.24   1
   6   1  -7 5341.92  724.59   1
  -6   1   7 4053.92  548.98   1
  -6   1   7 4472.98  610.72   1
  -6  -1   7 4182.16  572.80   1
  -6  -1   7 5027.98  681.84   1
   6   1  -8 6175.13  837.41   1
   6   1  -8 7112.75  968.46   1
  -6   1   8 6484.17  882.96   1
  -6   1   8 5529.03  748.42   1
   6  -1  -8 5454.75  740.01   1
  -6  -1   8 6536.02  891.37   1
  -6  -1   8 5878.71  796.77   1
   6   1  -9 6714.72  917.30   1
   6   1  -9 6676.18  905.39   1
  -6   1   9 6664.26  902.58   1
  -6   1   9 6134.49  836.71   1
   6  -1  -9 6736.44  916.60   1
   6  -1  -9 6543.03  886.47   1
  -6  -1   9 6709.81  915.90   1
  -6  -1   9 6665.67  903.28   1
  -6   1  10 6538.13  885.77   1
  -6   1  10 5588.59  763.83   1
   6  -1 -10 6758.87  915.90   1
   6  -1 -10 6233.29  849.33   1
  -6  -1  10 6662.86  903.28   1
  -6  -1  10 5948.08  814.29   1
   6   1 -11 1482.12  213.31   1
   6   1 -11 1791.85  245.97   1
  -6   1  11 1491.23  213.03   1
  -6   1  11 1798.16  245.97   1
   6  -1 -11 1711.27  234.62   1
   6  -1 -11 1657.31  233.63   1
  -6  -1  11 1875.24  257.53   1
  -6  -1  11 1587.23  228.73   1
   6   1 -12  412.61   60.06   1
   6   1 -12  111.00  -35.25   1
  -6   1  12  347.09   50.88   1
  -6   1  12  165.17  -41.35   1
   6  -1 -12  360.05   52.56   1
   6  -1 -12  187.66   42.61   1
  -6  -1  12  428.73  -62.93   1
  -6  -1  12  171.06   45.62   1
   6   1 -13  668.53   94.60   1
   6   1 -13  598.80   98.88   1
  -6   1  13  640.29   90.68   1
   6  -1 -13  649.26   91.45   1
   6  -1 -13  710.57  110.09   1
  -6  -1  13  723.89  103.15   1
  -6  -1  13  707.77  113.94   1
   6   1 -14  476.52   68.82   1
   6   1 -14  512.54   91.80   1
   6  -1 -14  445.48   79.40   1
   6  -1 -14  469.58   67.20   1
  -6  -1  14  534.33   94.53   1
  -6  -1  14  257.46  -40.08   1
   6   1 -15   64.05   13.38   1
   6   1 -15   74.63   41.49   1
  -6   1  15   91.38   39.66   1
  -6   1  15   82.27   16.19   1
   6  -1 -15   69.17   13.52   1
   6  -1 -15  118.85   43.10   1
  -6  -1  15   89.21   39.52   1
  -6  -1  15   71.41   15.42   1
   6   1 -16   18.36   41.77   1
   6   1 -16    2.38    5.61   1
  -6   1  16    2.80    7.50   1
  -6   1  16   65.31   36.51   1
   6  -1 -16   25.65   41.42   1
   6  -1 -16    3.29    5.54   1
   6   1 -17 1086.88  151.65   1
   6   1 -17 1149.25  184.37   1
  -6   1  17 1175.88  163.98   1
  -6   1  17  976.86  156.62   1
   6  -1 -17 1088.29  172.95   1
   6  -1 -17 1073.57  149.12   1
  -6  -1  17  982.47  159.42   1
  -6  -1  17 1117.72  158.02   1
   6   1 -18 1895.57  261.24   1
   6   1 -18 1632.78  252.91   1
  -6   1  18 1466.00  221.30   1
  -6   1  18 1875.94  258.65   1
   6  -1 -18 1162.57  190.33   1
   6  -1 -18 1853.52  254.45   1
  -6  -1  18 1579.52  239.24   1
  -6  -1  18 1984.56  274.56   1
   6   1 -19  314.78   89.77   1
   6   1 -19  220.60   35.67   1
  -6   1  19  209.95   34.69   1
  -6   1  19  288.78   68.18   1
   6  -1 -19  201.68   80.03   1
   6  -1 -19  192.71   31.60   1
  -6  -1  19  238.19   39.31   1
  -6  -1  19  294.46   71.06   1
   6   1 -20   25.23   61.81   1
   6   1 -20   -1.68    5.33   1
  -6   1  20   96.99   48.42   1
  -6   1  20   17.87   11.00   1
   6  -1 -20    8.83   63.28   1
   6  -1 -20    7.64    6.03   1
  -6  -1  20   14.65   41.91   1
  -6  -1  20   12.33    9.39   1
   6   1 -21  132.09  116.05   1
   6   1 -21  236.72  100.84   1
  -6   1  21  205.32   34.97   1
  -6   1  21  227.40   74.56   1
   6  -1 -21  100.35   90.19   1
   6  -1 -21  235.95   37.28   1
  -6  -1  21  223.96   38.33   1
  -6  -1  21  109.39   61.81   1
  -6   1  22   70.64   59.56  -1
  -6   1  22   23.83   12.26  -1
   6  -1 -22  -52.49   86.61  -1
   6  -1 -22  -27.96   92.57  -1
  -6  -1  22   21.51   11.28  -1
  -6  -1  22  104.20   63.28  -1
   6   1 -23  402.80  140.29   1
   6   1 -23  528.45  201.05   1
  -6   1  23  892.77  170.36   1
  -6   1  23  857.03  126.35   1
   6  -1 -23  598.24  179.12   1
   6  -1 -23  523.47  147.02   1
  -6  -1  23  837.41  169.65   1
  -6  -1  23  770.84  113.80   1
   6   1 -24  180.45  117.31   1
   6   1 -24  163.56  136.30   1
  -6   1  24    3.22   12.47   1
  -6   1  24   28.10   62.58   1
   6  -1 -24  134.83  115.14   1
   6  -1 -24   15.35   89.49   1
  -6  -1  24   12.61   11.07   1
   6   1 -25  354.87  169.37   1
   6   1 -25  290.54  213.94   1
  -6   1  25  250.38  101.19   1
  -6   1  25  445.41   70.57   1
   6  -1 -25  265.45  170.15   1
   6  -1 -25  162.02  125.02   1
  -6  -1  25  387.24   65.66   1
  -6  -1  25  252.70   99.37   1
   6   1 -26  164.68  182.20   1
  -6   1  26  384.72   63.42   1
  -6   1  26  378.13  122.77   1
   6  -1 -26  113.38  160.97   1
   6   1 -27  -19.13  116.12   1
  -6   1  27    9.88   71.20   1
  -6   1  27   33.64   18.36   1
   6  -1 -27   48.63   66.50   1
   6  -1 -27    1.68   89.35   1
  -6   1  28    9.04   18.71   1
  -6   1  28   -6.24   38.75   1
   6  -1 -28  -13.45   27.82   1
   6  -1 -28    0.84   47.51   1
   6   2  23   -4.48   15.70   1
   6   2  23    5.96   16.61   1
  -6  -2 -23    2.52    7.64   1
  -6  -2 -23   20.46   20.67   1
   6   2  22  552.41   86.47   1
   6   2  22  603.99   92.71   1
  -6  -2 -22   85.35  -35.74   1
  -6  -2 -22  573.29  -83.32   1
   6   2  21   52.84   20.67   1
   6   2  21   65.45   20.67   1
  -6  -2 -21   52.49   13.17   1
  -6  -2 -21   24.95   26.84   1
   6   2  20  160.47   32.17   1
   6   2  20  118.08   25.30   1
  -6  -2 -20  122.70   21.37   1
  -6  -2 -20  145.55   81.64   1
   6   2  19  253.19   43.59   1
   6   2  19  279.32   45.62   1
   6  -2  19   73.93  159.49   1
  -6  -2 -19  229.15   35.18   1
  -6  -2 -19  170.92   75.61   1
   6   2  18  228.80   39.31   1
   6   2  18  190.12   33.64   1
  -6   2 -18  277.50   54.24   1
  -6   2 -18  138.26   87.18   1
   6  -2  18  255.01  209.39   1
  -6  -2 -18  196.77   30.76   1
  -6  -2 -18  114.29   59.99   1
   6   2  17   -6.87   10.72  -1
   6   2  17  137.70   94.88  -1
  -6   2 -17   14.16   17.45  -1
  -6   2 -17  -54.66   56.55  -1
   6  -2  17   13.73   20.11  -1
   6  -2  17   18.92  129.15  -1
  -6  -2 -17    4.27    4.20  -1
  -6  -2 -17   21.86   42.82  -1
   6   2  16   80.87  101.54   1
   6   2  16   58.86   16.19   1
  -6   2 -16   26.98   15.28   1
  -6   2 -16   37.42   59.28   1
   6  -2  16   39.03  131.18   1
   6  -2  16   49.54   22.63   1
  -6  -2 -16   40.85    8.83   1
  -6  -2 -16   14.30   45.55   1
   6   2  15  159.07   27.75   1
   6   2  15  129.15  106.45   1
  -6   2 -15  166.29   33.64   1
  -6   2 -15  177.71   65.66   1
   6  -2  15  142.54   33.15   1
   6  -2  15   69.31  148.42   1
  -6  -2 -15  133.50   21.09   1
  -6  -2 -15  213.31   61.74   1
   6   2  14   80.80   16.61   1
   6   2  14   82.20   89.07   1
  -6   2 -14   65.80   44.71   1
  -6   2 -14   72.04   19.06   1
  -6  -2 -14   84.93   37.63   1
  -6  -2 -14   85.14   14.44   1
   6   2  13  758.23  156.83   1
   6   2  13  384.23   55.71   1
  -6   2 -13  382.41   59.71   1
  -6   2 -13  470.28   91.17   1
   6  -2  13  520.81  166.08   1
   6  -2  13  438.54   70.01   1
  -6  -2 -13  481.71   81.85   1
  -6  -2 -13  353.18   50.17   1
   6   2  12 1164.67  159.91   1
   6   2  12 1771.53  276.10   1
  -6   2 -12 1200.41  182.69   1
  -6   2 -12 1210.22  170.43   1
   6  -2  12 1246.66  177.08   1
   6  -2  12  699.57  176.38   1
   6   2  11   46.95   49.75   1
   6   2  11   40.92    8.76   1
  -6   2 -11   70.08   16.26   1
   6  -2  11   77.15   20.46   1
  -6  -2 -11   69.17   21.79   1
  -6  -2 -11   62.86   10.79   1
   6   2  10 2873.13  389.76   1
   6   2  10 3948.80  552.97   1
  -6   2 -10 3217.21  439.45   1
   6  -2  10 3704.94  538.89   1
   6  -2  10 3606.83  494.04   1
  -6  -2 -10 3596.32  487.66   1
  -6  -2 -10 3093.87  425.99   1
   6   2   9 1189.20  162.16   1
   6   2   9 1341.26  193.90   1
  -6   2  -9 1410.64  194.95   1
  -6   2  -9 1540.98  222.84   1
   6  -2   9 1550.09  215.63   1
   6  -2   9 1629.28  248.07   1
  -6  -2  -9 1346.17  183.88   1
  -6  -2  -9 1467.40  205.74   1
   6  -2   8   92.50   37.49  -1
   6  -2   8  126.07   23.62  -1
  -6  -2  -8   90.75   15.00  -1
  -6  -2  -8  134.97   26.35  -1
   6   2   7   91.66   13.73   1
   6   2   7   77.36   17.66   1
  -6   2  -7   85.21   15.35   1
  -6   2  -7  110.58   28.10   1
   6  -2   7   58.16   25.02   1
   6  -2   7   88.65   17.94   1
  -6  -2  -7   76.10   14.93   1
  -6  -2  -7   88.65   18.85   1
   6   2   6  817.79  111.49   1
   6   2   6  852.13  120.39   1
  -6   2  -6  875.25  128.45   1
  -6   2  -6  728.09  101.61   1
   6  -2   6  845.82  118.78   1
   6  -2   6  706.37  106.66   1
  -6  -2  -6  789.06  110.93   1
  -6  -2  -6  697.68  103.36   1
   6   2   5 5882.91  798.17   1
   6   2   5 6433.01  869.65   1
  -6   2  -5 4909.55  670.77   1
  -6   2  -5 4874.51  661.03   1
   6  -2   5 4585.80  622.77   1
   6  -2   5 4133.10  567.06   1
  -6  -2  -5 4655.17  631.74   1
  -6  -2  -5 5292.87  733.00   1
   6   2   4  407.21   56.13   1
   6   2   4  284.16   40.57   1
  -6   2  -4  274.07   44.08   1
  -6   2  -4  289.07   41.70   1
   6  -2   4  264.26   38.89   1
   6  -2   4  253.61   43.38   1
  -6  -2  -4  406.79   87.18   1
  -6  -2  -4  318.57   46.18   1
   6   2   3 2600.53  352.41   1
   6   2   3 2232.63  302.87   1
  -6   2  -3 2077.76  285.77   1
  -6   2  -3 2191.99  298.46   1
   6  -2   3 1782.04  242.74   1
   6  -2   3 2496.12  344.00   1
   6   2   2 2124.02  288.01   1
   6   2   2 2389.60  324.03   1
  -6   2  -2 2129.62  291.80   1
  -6   2  -2 2225.63  303.08   1
   6  -2   2 1798.16  244.43   1
   6  -2   2 2764.51  378.55   1
   6   2   1  436.51   62.23   1
   6   2   1  397.54   55.08   1
  -6   2  -1  426.70   60.97   1
  -6   2  -1  513.94   73.44   1
  -6  -2  -1  518.07   76.52   1
  -6  -2  -1  500.70   68.46   1
   6   2   0  792.56  122.21   1
   6   2   0  822.00  112.82   1
  -6   2   0  667.90   96.36   1
  -6   2   0  990.88  137.14   1
   6  -2   0  818.49  112.96   1
   6  -2   0  824.10  112.54   1
  -6  -2   0 1018.21  143.24   1
  -6  -2   0 1011.90  137.49   1
   6   2  -1 7035.67  962.15   1
   6   2  -1 6226.99  843.02   1
  -6   2   1 5741.36  777.85   1
  -6   2   1 4602.62  634.26   1
   6  -2  -1 6429.51  870.35   1
   6  -2  -1 7806.51 1056.05   1
  -6  -2   1 5906.74  803.08   1
  -6  -2   1 7301.96  986.68   1
   6   2  -2   43.94   27.82   1
   6   2  -2   30.27    8.13   1
  -6   2   2   27.33    5.96   1
  -6   2   2  -23.27   43.87   1
   6  -2  -2   44.71    7.57   1
   6  -2  -2   28.94    5.82   1
  -6  -2   2   19.90   17.94   1
  -6  -2   2   22.77    4.84   1
   6   2  -3  911.69  125.72   1
   6   2  -3  864.04  122.42   1
  -6   2   3 1196.90  184.72   1
  -6   2   3  785.56  107.22   1
   6  -2  -3 1182.89  161.18   1
   6  -2  -3  946.03  129.99   1
  -6  -2   3 1013.30  144.29   1
  -6  -2   3  736.50  100.84   1
  -6   2   4  340.71   66.57   1
  -6   2   4  288.36   40.01   1
   6  -2  -4  236.16   33.43   1
   6  -2  -4  244.92   38.33   1
  -6  -2   4  240.99   34.69   1
  -6  -2   4  209.53   40.01   1
   6   2  -5    2.94   18.57   1
   6   2  -5   -1.40    5.05   1
  -6   2   5    0.70    2.24   1
  -6   2   5  -10.58   17.87   1
   6  -2  -5   -0.91    3.08   1
   6  -2  -5    7.64   23.20   1
  -6  -2   5   27.89   20.39   1
  -6  -2   5    6.24    5.12   1
   6   2  -6 3196.88  434.89   1
   6   2  -6 3241.73  444.77   1
   6  -2  -6 2940.41  399.09   1
   6  -2  -6 3615.94  509.03   1
  -6  -2   6 3100.88  421.30   1
  -6  -2   6 3136.62  432.23   1
   6   2  -7  156.55   25.02   1
   6   2  -7  160.76   34.20   1
  -6   2   7  164.12   34.62   1
  -6   2   7  172.32   24.74   1
   6  -2  -7  169.02   26.07   1
   6  -2  -7  166.71   59.78   1
  -6  -2   7  159.35   36.72   1
  -6  -2   7  151.72   23.83   1
   6   2  -8 6590.68  898.38   1
   6   2  -8 6536.02  886.47   1
  -6   2   8 7386.05 1005.60   1
  -6   2   8 6231.19  843.02   1
   6  -2  -8 8388.14 1143.65   1
   6  -2  -8 6708.41  908.89   1
  -6  -2   8 7196.84  981.77   1
  -6  -2   8 6147.80  833.21   1
   6   2  -9 1362.28  195.09   1
   6   2  -9 1565.51  215.13   1
  -6   2   9 1434.46  203.92   1
  -6   2   9 1266.28  172.46   1
   6  -2  -9 1253.67  178.83   1
   6  -2  -9 1538.18  210.93   1
  -6  -2   9 1473.01  202.45   1
  -6  -2   9 1412.04  203.99   1
   6   2 -10  522.42   74.49   1
   6   2 -10  485.70   79.12   1
  -6   2  10  448.00   62.51   1
  -6   2  10  444.14   74.07   1
   6  -2 -10  575.05   81.08   1
   6  -2 -10  446.18   70.43   1
  -6  -2  10  553.81   90.33   1
  -6  -2  10  574.98   81.78   1
   6   2 -11  144.71   23.69   1
   6   2 -11  125.65   36.79   1
  -6   2  11  140.43   21.86   1
  -6   2  11  109.11   33.92   1
   6  -2 -11  139.87   34.34   1
   6  -2 -11  130.20   21.37   1
   6   2 -12 1560.60  214.78   1
   6   2 -12 1953.73  280.45   1
  -6   2  12 1796.06  245.48   1
  -6   2  12 2121.21  301.05   1
  -6  -2  12 1676.93  231.74   1
  -6  -2  12 1987.37  287.03   1
   6   2 -13 4746.97  645.33   1
   6   2 -13 4517.82  627.32   1
  -6   2  13 4847.18  657.88   1
  -6   2  13 4519.93  625.50   1
   6  -2 -13 4887.13  663.48   1
   6  -2 -13 4923.57  675.68   1
  -6  -2  13 4776.41  649.89   1
  -6  -2  13 4640.46  643.65   1
   6   2 -14  188.01   30.20   1
   6   2 -14  139.59   51.23   1
  -6   2  14  151.72   46.74   1
  -6   2  14  180.73   28.87   1
   6  -2 -14  189.84   29.57   1
   6  -2 -14  146.67   43.10   1
  -6  -2  14  131.95   42.89   1
  -6  -2  14  200.63   32.80   1
   6   2 -15 1044.14  145.97   1
   6   2 -15 1096.70  175.68   1
  -6   2  15 1024.52  142.61   1
  -6   2  15 1108.61  170.92   1
   6  -2 -15  945.33  131.25   1
   6  -2 -15  964.25  148.28   1
  -6  -2  15  967.05  136.30   1
  -6  -2  15 1070.77  166.29   1
   6   2 -16  964.95  163.98   1
   6   2 -16  708.47  100.70   1
  -6   2  16  791.16  111.42   1
  -6   2  16  791.86  131.67   1
   6  -2 -16  708.47   99.23   1
   6  -2 -16  906.09  144.50   1
  -6  -2  16  986.68  157.46   1
  -6  -2  16  718.98  102.80   1
   6   2 -17  237.84   74.00   1
   6   2 -17  251.29   39.03   1
   6  -2 -17  251.85   38.05   1
   6  -2 -17  267.90   66.43   1
  -6  -2  17  253.19   64.19   1
  -6  -2  17  216.75   35.60   1
  -6   2  18  912.39  128.24   1
  -6   2  18  875.95  145.55   1
   6  -2 -18  978.27  136.30   1
   6  -2 -18  920.10  150.59   1
  -6  -2  18 1067.26  173.86   1
  -6  -2  18  912.39  129.78   1
   6   2 -19  149.19   80.31   1
   6   2 -19   66.15  108.06   1
  -6   2  19  124.39   23.27   1
  -6   2  19  210.93   60.83   1
   6  -2 -19  193.48   68.74   1
   6  -2 -19   99.72   18.22   1
  -6  -2  19  191.38   66.08   1
  -6  -2  19  125.86   24.74   1
   6   2 -20  156.20  127.26   1
  -6   2  20  112.54   22.35   1
  -6   2  20   96.92   50.38   1
   6  -2 -20   54.80   75.05   1
   6  -2 -20  114.08   20.39   1
  -6  -2  20   92.15   56.62   1
  -6  -2  20   81.57   20.04   1
   6   2 -21    0.77  138.33   1
  -6   2  21   69.59   53.33   1
  -6   2  21   13.81   11.49   1
  -6  -2  21   19.83   11.00   1
  -6  -2  21   49.82   57.11   1
   6   2 -22  503.08  149.68   1
   6   2 -22  559.63  213.59   1
  -6   2  22  613.24   90.89   1
  -6   2  22  638.26  131.74   1
   6  -2 -22  309.25  123.68   1
   6  -2 -22  238.68  125.51   1
  -6  -2  22  712.68  154.94   1
   6   2 -23  283.46  131.04   1
   6   2 -23   98.60  151.15   1
  -6   2  23  306.02   51.16   1
  -6   2  23  202.03   76.45   1
   6  -2 -23   66.99  102.38   1
   6  -2 -23  152.28   93.97   1
  -6  -2  23  323.40  103.08   1
   6   2 -24 1022.41  326.21   1
   6   2 -24  802.37  226.98   1
   6  -2 -24  664.18  171.41   1
   6  -2 -24  948.83  241.48   1
   6   2 -25   92.36  137.70   1
   6   2 -25  287.38  199.93   1
  -6   2  25  181.01   35.88   1
  -6   2  25  104.90   78.42   1
   6  -2 -25  209.60  141.55   1
   6  -2 -25  128.38  131.04   1
  -6  -2  25  224.17  105.54   1
  -6  -2  25  204.13   43.38   1
  -6   2  26  402.24   65.59   1
  -6   2  26  341.62  103.85   1
   6  -2 -26  186.26  116.96   1
   6  -2 -26  156.62   91.10   1
  -6   2  27   89.21   62.44   1
  -6   2  27  166.08   35.81   1
   6  -2 -27   -5.54   24.39   1
   6  -2 -27  116.54   60.41   1
  -6   2  28  100.42  -39.59   1
  -6   2  28  432.23  -74.07   1
   6  -2 -28   33.50   31.53   1
   6  -2 -28   48.70   27.89   1
  -6   2  29    8.55   19.90  -1
  -6   2  29    8.13   26.14  -1
   6  -2 -29    2.94   25.23  -1
   6  -2 -29   21.93   28.52  -1
   6   3  22   75.47   17.45   1
   6   3  22   98.67   24.67   1
   6   3  21  699.85   99.65   1
   6   3  21  756.12  110.37   1
  -6  -3 -21  192.36  -44.50   1
  -6  -3 -21  847.92 -118.29   1
   6   3  20  182.13   30.48   1
   6   3  20  210.93   38.19   1
  -6  -3 -20  215.48  -32.94   1
  -6  -3 -20   43.45  -21.65   1
   6   3  19   -3.36    8.83   1
   6   3  19    5.89    7.85   1
  -6  -3 -19   -0.35    3.71   1
  -6  -3 -19   64.05   63.35   1
   6   3  18   37.91   10.44   1
   6   3  18   29.36   11.63   1
   6  -3  18   41.98  149.75   1
   6  -3  18   30.69   28.52   1
  -6  -3 -18   53.05   64.82   1
  -6  -3 -18   39.59    8.90   1
   6   3  17   18.43    9.74   1
   6   3  17   10.51    6.31   1
   6  -3  17  204.06  184.93   1
  -6  -3 -17   40.57   53.19   1
  -6  -3 -17   21.51    6.38   1
   6   3  16   11.07    6.38   1
   6   3  16   17.45    8.69   1
  -6   3 -16   13.10   15.07   1
   6  -3  16  -99.51  181.85   1
   6  -3  16   19.69   23.97   1
  -6  -3 -16   14.93    5.12   1
  -6  -3 -16   56.34   43.73   1
   6   3  15  232.02   33.85   1
   6   3  15  197.97   89.63   1
  -6   3 -15  319.69   97.06   1
   6  -3  15  209.32  145.69   1
   6  -3  15  300.98   59.85   1
  -6  -3 -15  330.97   47.79   1
  -6  -3 -15  308.48   69.03   1
   6   3  14   77.50   12.89   1
   6   3  14   85.56   84.58   1
  -6   3 -14   92.85   59.42   1
  -6   3 -14  100.84   23.83   1
   6  -3  14  191.38  167.41   1
   6  -3  14  118.57   31.81   1
  -6  -3 -14   85.00   14.44   1
  -6  -3 -14  134.62   45.48   1
   6   3  13  261.17   36.93  -1
   6   3  13  354.17  107.01  -1
  -6   3 -13  263.42   44.71  -1
  -6   3 -13  278.55   74.49  -1
   6  -3  13  340.29   58.93  -1
   6  -3  13  417.52  182.13  -1
  -6  -3 -13  316.54   62.93  -1
[truncated: 2,194,444 more chars]
