# Supplementary material for: Crystal structures of Z–Gly–Aib–O−·0.5Ca2+·H2O and Z–Gly–Aib–OH
Source: Acta Crystallogr E Crystallogr Commun. 2018 Jul 27;74(Pt 8):1173–7. doi: 10.1107/S2056989018010745 (PMC6073005; doi:10.1107/S2056989018010745)
Supplement: Supplementary file 2 [file e-74-01173-Isup2.hkl]

#
# h,k,l, Fc-squared, Fo-squared, sigma(Fo-squared), status flag
#
data_I
_shelx_title ' ref 2. H water position'
_shelx_refln_list_code          4
_shelx_F_calc_maximum      192.80
_exptl_crystal_F_000       700.00
_reflns_d_resolution_high  0.6664

loop_
 _space_group_symop_operation_xyz
 'x, y, z'
 '-x, y+1/2, -z+1/2'
 '-x, -y, -z'
 'x, -y-1/2, z-1/2'

_cell_length_a    14.9960
_cell_length_b     5.5740
_cell_length_c    20.6069
_cell_angle_alpha  90.000
_cell_angle_beta  112.549
_cell_angle_gamma  90.000

_shelx_F_squared_multiplier     1.000

loop_
 _refln_index_h
 _refln_index_k
 _refln_index_l
 _refln_F_squared_calc
 _refln_F_squared_meas
 _refln_F_squared_sigma
 _refln_observed_status
   1   0   0      13839.68      16836.00      3111.12 o
   2   0   0         48.25         64.46        10.84 o
   3   0   0         32.55        248.41        32.02 o
   4   0   0          2.49          8.26        12.44 o
   5   0   0          1.14          3.27         2.48 o
   6   0   0       1937.70       1911.13       146.75 o
   7   0   0         24.68         11.71         2.23 o
   8   0   0       2854.66       3281.76       330.67 o
   9   0   0       4403.18       4824.90       395.77 o
  10   0   0        815.15        718.38        67.60 o
  11   0   0        368.37        485.01        47.24 x
  12   0   0        341.87        280.75        22.78 x
  14   0   0        783.21        702.18        51.11 o
  15   0   0         94.57         80.58        18.76 o
  16   0   0        140.78        151.66        18.24 o
  17   0   0         69.91         78.35        18.93 o
  18   0   0        446.13        536.81        65.55 o
   1   1   0       8277.21       9006.31       450.77 o
   2   1   0        533.24        633.94        35.89 o
   3   1   0         22.92         46.54         4.92 o
   4   1   0         57.76         84.50         4.51 o
   5   1   0         33.47         68.36         6.51 o
   6   1   0        559.64        570.87        31.87 o
   7   1   0       1894.93       1911.57       117.55 o
   8   1   0       1328.12       1342.05        89.49 o
   9   1   0       1544.96       1459.89       102.39 o
  10   1   0         14.63         13.10         4.43 o
  11   1   0        516.02        433.25        23.79 o
  12   1   0        556.04        469.27        23.96 o
  13   1   0         33.87         33.63         3.80 o
  14   1   0         64.31         67.38         6.31 o
  15   1   0         18.37         17.59         2.85 o
  16   1   0        124.22        139.73         8.96 o
  17   1   0          3.03          5.79         5.14 o
  18   1   0         16.03         21.60        12.49 o
   0   2   0       2379.37       2080.25       139.53 o
   1   2   0       1188.32       1552.32        74.19 o
   2   2   0       1329.80       1985.50       109.56 o
   3   2   0         50.55         28.88         2.01 o
   4   2   0       1847.00       2047.24        97.37 x
   5   2   0        240.09        248.23        14.16 o
   6   2   0        323.83        407.40        20.02 o
   7   2   0          0.36          4.24         1.16 o
   8   2   0        790.12        644.96        45.20 o
   9   2   0        658.32        605.33        30.02 o
  10   2   0          7.39          9.60         1.46 o
  11   2   0          1.07          3.64         1.17 o
  12   2   0        224.63        190.43        13.01 o
  13   2   0         13.25         18.90         8.86 o
  14   2   0        520.92        525.69        27.59 o
  15   2   0          3.27          4.99         2.04 o
  16   2   0        101.30        112.61         9.54 o
  17   2   0        203.25        211.86        16.68 o
  18   2   0         85.88         86.39         9.57 o
  19   2   0         23.63         34.95         7.81 x
   1   3   0        483.47        360.23        20.13 o
   2   3   0          2.34          4.80         0.79 o
   3   3   0        590.46        539.31        31.21 o
   4   3   0        143.57        177.07         9.00 o
   5   3   0          4.90          6.47         1.57 o
   6   3   0        807.63        827.54        50.66 o
   7   3   0        957.15        957.07        49.48 o
   8   3   0         16.46         17.72         1.77 o
   9   3   0        137.84        118.81         6.84 o
  10   3   0         72.55         72.68         5.03 x
  11   3   0          1.11          3.04         1.33 o
  12   3   0        218.40        202.74        13.89 o
  13   3   0          1.60          4.80         2.06 x
  14   3   0         22.42         24.13         5.32 o
  15   3   0         44.39         50.29         5.89 o
  16   3   0        155.87        173.11        12.57 o
  17   3   0         28.59         30.22         5.24 o
  18   3   0          1.60          4.41         3.32 o
  19   3   0         12.98         16.28         5.12 o
   0   4   0        331.86        318.22        21.91 o
   1   4   0         17.26         19.31         1.46 o
   2   4   0       1121.95       1017.27        48.84 o
   3   4   0       1173.76       1206.61        79.79 o
   4   4   0       2112.88       1837.99       124.40 o
   5   4   0       1351.04       1246.67        59.89 o
   6   4   0       1284.50       1224.04        58.98 o
   7   4   0         56.42         48.63         3.43 o
   8   4   0        159.58        134.70         7.76 o
   9   4   0         14.68         28.35         4.67 o
  10   4   0        226.15        208.07        16.00 o
  11   4   0        100.56         87.61         6.20 o
  12   4   0        141.42        156.41        11.14 o
  13   4   0        322.19        337.79        31.34 o
  14   4   0         52.91         55.16         6.95 o
  15   4   0        200.95        241.36        15.78 o
  16   4   0        257.30        275.50        28.17 o
  17   4   0        103.17        108.47        19.62 o
  18   4   0         20.09         22.46        17.88 o
   1   5   0        161.74        152.65         7.64 o
   2   5   0        534.92        492.99        24.22 o
   3   5   0          1.21          9.46         4.63 o
   4   5   0         28.93         30.52         2.30 o
   5   5   0        324.18        300.02        17.76 o
   6   5   0        267.68        208.53        12.45 x
   7   5   0         58.26         51.31         6.36 o
   8   5   0        394.59        387.11        22.70 o
   9   5   0        317.38        329.06        27.85 o
  10   5   0          1.35          2.45         3.01 o
  11   5   0          9.65         14.60         2.23 o
  12   5   0         13.99         17.23         5.55 o
  13   5   0        123.93        165.72        16.37 o
  14   5   0          0.10          5.60         3.70 o
  15   5   0          0.32          3.49         2.21 o
  16   5   0          0.11          0.84         3.27 o
   0   6   0         26.75         33.09         6.76 o
   1   6   0        332.11        390.26        24.75 o
   2   6   0        537.99        561.54        27.11 o
   3   6   0         10.94         11.49         1.82 o
   4   6   0         20.26         28.38         5.00 o
   5   6   0          3.67          8.15         2.80 o
   6   6   0          8.80         11.76         2.68 o
   7   6   0         92.64         93.93        11.77 o
   8   6   0        201.89        202.66        22.34 o
   9   6   0         63.55        107.75        22.26 o
  10   6   0          0.25          1.93         3.43 o
  11   6   0        188.35        198.97        31.97 o
  12   6   0        217.44        235.13        38.53 o
  13   6   0          2.51          8.20        11.92 o
   1   7   0         15.21         30.66         5.57 o
   2   7   0          2.56          6.55         3.03 o
   3   7   0         60.42         67.37        10.39 o
   4   7   0         81.42         95.79        14.50 o
   5   7   0          0.00          6.62         7.11 o
   6   7   0         38.29         43.59        15.13 o
   7   7   0         21.65         28.87        10.74 x
   8   7   0          2.58         14.71         5.66 o
   9   7   0         82.46         82.97        40.69 o
  10   7   0         65.05        114.69       107.56 o
  11   7   0         70.00        109.91       120.85 o
 -18   1   1          2.72          4.79         2.60 o
 -17   1   1         61.87         67.10        10.24 o
 -16   1   1          0.73          2.48         2.90 o
 -15   1   1        591.83        572.25        35.13 o
 -14   1   1        295.48        231.87        16.10 o
 -13   1   1        207.69        176.34         9.88 o
 -12   1   1        114.53         81.97         9.23 x
 -11   1   1         12.05         13.47         1.76 o
 -10   1   1         22.06         23.04         3.46 o
  -9   1   1         57.33         57.04         4.04 o
  -8   1   1        651.54        550.09        31.08 o
  -7   1   1       6294.08       6661.53       580.06 x
  -6   1   1       3279.67       3515.49       222.24 o
  -5   1   1        657.42        823.27        44.73 x
  -4   1   1         46.01         42.92         3.08 o
  -3   1   1       1975.15       2401.62       121.80 o
  -2   1   1       2350.84       4031.12       229.02 o
  -1   1   1       7823.91       9070.45       429.17 o
   0   1   1       5748.58       7857.45       373.81 o
   1   1   1        359.50        550.60        26.37 o
   2   1   1       1507.49       2374.08       130.47 o
   3   1   1       2478.70       3376.49       160.08 x
   4   1   1         90.57        149.03        13.66 o
   5   1   1        975.11        964.17        53.40 o
   6   1   1       1492.13       1496.58        71.41 o
   7   1   1        103.87        104.15         8.08 o
   8   1   1       1012.53       1071.37        72.47 x
   9   1   1        371.28        348.24        32.49 o
  10   1   1         24.62         21.00         2.21 o
  11   1   1        484.97        413.17        21.28 o
  12   1   1         41.26         39.36         3.72 o
  13   1   1          0.09          3.00         1.61 o
  14   1   1        390.20        418.86        25.39 o
  15   1   1        319.60        305.38        17.25 o
  16   1   1         10.08         13.52         2.97 o
  17   1   1         48.09         67.16         9.80 x
  18   1   1        174.06        194.35        31.63 o
 -19   2   1         19.29         23.35        11.71 o
 -18   2   1         13.96         18.20         4.65 o
 -17   2   1         11.34         12.96         3.32 o
 -16   2   1         14.23         22.61         3.98 o
 -15   2   1          8.64         14.71         3.74 o
 -14   2   1        151.54        157.10        11.51 x
 -13   2   1        266.07        247.65        13.55 o
 -12   2   1        635.15        538.42        30.80 o
 -11   2   1        523.25        489.79        24.94 o
 -10   2   1         80.25         86.43         7.55 o
  -9   2   1        355.47        282.05        22.08 o
  -8   2   1        281.45        298.45        19.86 o
  -7   2   1         51.31         53.08         3.48 o
  -6   2   1       2836.41       2970.02       140.86 o
  -5   2   1        269.71        315.08        16.33 o
  -4   2   1         90.22        155.07        21.37 o
  -3   2   1       7505.16       8745.12       480.48 o
  -2   2   1       4229.62       4582.24       218.11 o
  -1   2   1        461.61        705.26        33.76 o
   0   2   1        216.51        154.93        18.11 o
   1   2   1       2400.85       1759.91       112.90 o
   2   2   1        350.09        505.25        24.26 o
   3   2   1        928.09       1215.95        58.20 o
   4   2   1       3424.75       4354.00       206.24 o
   5   2   1         35.90         68.73         8.79 o
   6   2   1        214.60        218.95        12.60 o
   7   2   1        533.66        517.21        29.08 o
   8   2   1         17.73         23.09         2.06 o
   9   2   1        470.14        425.57        21.26 o
  10   2   1        218.22        200.98        12.41 o
  11   2   1        479.80        402.47        20.48 o
  12   2   1         84.36         92.13         7.09 o
  13   2   1        600.77        539.90        33.71 x
  14   2   1          9.13         13.98         2.22 o
  15   2   1          2.78          6.39         3.46 o
  16   2   1          5.18          5.16         3.06 o
  17   2   1        138.58        146.95        12.29 o
  18   2   1         84.02         89.13        49.33 o
 -19   3   1        142.58         79.33        62.80 o
 -18   3   1         40.17         42.91         7.86 o
 -17   3   1        137.79        164.93        18.86 o
 -16   3   1         22.85         35.00         3.90 o
 -15   3   1          6.71          5.72         4.05 o
 -14   3   1         49.31         51.92         4.29 o
 -13   3   1         67.11         70.86         5.78 o
 -12   3   1       1229.53       1089.53        97.68 o
 -11   3   1       2888.90       2654.11       127.99 o
 -10   3   1        576.15        604.12        44.93 o
  -9   3   1        305.94        288.89        16.77 o
  -8   3   1        120.35        118.22         7.17 o
  -7   3   1         38.69         34.06         5.17 o
  -6   3   1        185.21        183.25         9.67 o
  -5   3   1         44.64         47.76         2.97 o
  -4   3   1         33.79         46.42         5.09 o
  -3   3   1       1000.00        988.38        54.69 x
  -2   3   1        961.10       1351.49        76.45 o
  -1   3   1        159.66         88.51        17.40 o
   0   3   1         20.84         24.29         4.39 o
   1   3   1        555.42        622.89        30.05 o
   2   3   1       1623.58       1526.85        72.81 o
   3   3   1       3061.67       3738.16       179.55 o
   4   3   1        139.69        128.66         6.78 o
   5   3   1        152.58        154.29         7.94 o
   6   3   1        383.10        407.10        25.12 o
   7   3   1        654.19        580.50        28.33 o
   8   3   1        194.48        166.17         9.31 o
   9   3   1        620.84        569.46        32.01 o
  10   3   1        568.35        499.08        30.97 o
  11   3   1        549.29        495.97        26.19 o
  12   3   1        260.77        251.43        15.20 o
  13   3   1         21.77         24.47         2.73 o
  14   3   1         79.56         85.79         9.53 o
  15   3   1        276.57        309.07        18.03 o
  16   3   1         37.00         39.82         4.96 o
  17   3   1         27.01         24.51         4.92 o
  18   3   1         21.27         27.82        12.69 o
  19   3   1         36.79         43.63        14.04 o
 -18   4   1          1.46          6.14         2.83 o
 -17   4   1         17.19         25.89         4.73 o
 -16   4   1         18.26         26.81         3.85 o
 -15   4   1         23.41         23.27         7.36 o
 -14   4   1        131.19        134.49        11.27 o
 -13   4   1          0.53          5.64         1.96 o
 -12   4   1          5.84          4.19         2.08 o
 -11   4   1         20.35         22.83         3.59 o
 -10   4   1        900.16        865.27        48.24 o
  -9   4   1        660.55        576.25        36.64 o
  -8   4   1         15.16         18.29         3.33 o
  -7   4   1         17.58         27.05         3.16 x
  -6   4   1         16.02         25.15         5.67 o
  -5   4   1          0.80          5.04         2.45 o
  -4   4   1         33.20         31.48         2.44 o
  -3   4   1        571.16        502.40        24.58 o
  -2   4   1        727.77        608.13        34.24 o
  -1   4   1        401.65        465.77        30.82 o
   0   4   1         34.19         37.80         2.17 o
   1   4   1       1115.15        991.34        47.33 o
   2   4   1       1224.71       1166.27        64.46 o
   3   4   1        330.09        267.43        19.38 o
   4   4   1          3.86          2.71         2.28 o
   5   4   1          7.22          9.56         1.09 o
   6   4   1          3.98          7.55         2.17 o
   7   4   1         58.05         56.98         3.51 o
   8   4   1        114.82         75.83         5.69 o
   9   4   1         85.47         57.58         3.91 o
  10   4   1          2.04          8.51         2.60 o
  11   4   1          4.55          3.61         2.77 o
  12   4   1        128.05        122.52         8.06 o
  13   4   1          3.11          5.10         1.58 o
  14   4   1          6.14         14.96         3.93 o
  15   4   1         39.42         44.57         4.73 o
  16   4   1         25.86         37.68         5.85 o
  17   4   1          6.22          8.26         3.05 o
 -16   5   1         52.47         67.33        10.96 o
 -15   5   1        189.96        177.58        25.71 o
 -14   5   1          4.91         10.20         2.16 o
 -13   5   1          0.15          3.26         3.22 x
 -12   5   1         60.91         74.56        12.48 o
 -11   5   1        124.59        115.11        10.43 o
 -10   5   1        230.47        245.69        22.44 o
  -9   5   1         77.04         82.08         5.73 o
  -8   5   1         20.18         31.04         4.73 o
  -7   5   1        135.38        145.44        12.79 o
  -6   5   1        540.14        494.56        39.06 o
  -5   5   1        328.79        290.02        17.63 o
  -4   5   1          0.41          2.59         1.06 o
  -3   5   1       2080.47       2071.74        99.28 o
  -2   5   1       2883.58       2442.94       124.96 o
  -1   5   1        409.85        394.59        27.40 o
   0   5   1         27.86         22.32         5.04 o
   1   5   1          6.88         11.96         1.36 o
   2   5   1        105.93         84.62         7.51 o
   3   5   1        249.65        193.79        14.99 o
   4   5   1          7.49          6.42         3.27 o
   5   5   1        103.26         89.75         6.13 o
   6   5   1        925.24        834.85        40.77 o
   7   5   1        379.98        338.84        17.34 o
   8   5   1          2.57          3.95         1.82 o
   9   5   1         12.65         12.16         2.38 o
  10   5   1         18.98         19.98         2.31 o
  11   5   1         48.38         71.93         7.29 x
  12   5   1        153.36        179.14        16.36 o
  13   5   1          1.16          4.30         3.40 o
  14   5   1          9.82          9.82         2.28 o
  15   5   1         23.65         24.04         4.37 o
  16   5   1        312.23        259.48        31.32 o
 -14   6   1          6.41         13.06         8.93 o
 -13   6   1         60.95         71.35        31.64 o
 -12   6   1          3.16          6.52         1.68 o
 -11   6   1         40.27         56.63         6.93 o
 -10   6   1         26.53         41.70         5.92 o
  -9   6   1         20.42         32.20        10.23 o
  -8   6   1         21.91         45.54         7.79 x
  -7   6   1         39.01         49.41         6.32 o
  -6   6   1          7.91         12.59         2.84 o
  -5   6   1        148.93        172.12        14.78 o
  -4   6   1        144.38        152.11        10.23 o
  -3   6   1         79.15         90.59         5.19 o
  -2   6   1         45.85         49.00         5.41 o
  -1   6   1         31.93         38.33         3.34 o
   0   6   1        262.00        275.39        23.28 o
   1   6   1        287.28        263.74        23.88 o
   2   6   1         24.27         26.14         3.44 o
   3   6   1          0.05          1.17         3.77 o
   4   6   1          0.01         -1.49         2.93 o
   5   6   1        111.32         96.55        15.19 o
   6   6   1        132.99        149.17        20.78 o
   7   6   1         18.37         49.48         6.96 o
   8   6   1          3.38          6.68         6.23 o
   9   6   1         94.53        106.85        11.71 o
  10   6   1         82.41         94.78        21.01 x
  11   6   1        107.36        129.02        17.19 o
  12   6   1          5.58          4.49         7.54 o
  13   6   1         56.16         77.72        29.34 o
 -11   7   1         57.92         48.67        23.38 o
 -10   7   1        202.71        166.73       163.70 x
  -9   7   1        191.39        145.91       133.16 o
  -8   7   1        294.73        171.48       233.29 x
  -7   7   1         91.11         82.02        30.45 o
  -6   7   1        269.61        291.70        99.05 o
  -5   7   1          2.13         -0.51         6.40 o
  -4   7   1         28.25         42.39         5.12 x
  -3   7   1         17.27         24.81         3.31 o
  -2   7   1          1.90          3.00         5.73 o
  -1   7   1         18.07         20.59         4.64 o
   0   7   1         24.13         34.68         3.97 o
   1   7   1         62.45         75.55         7.94 o
   2   7   1        263.82        329.48        24.57 o
   3   7   1        224.34        274.11        30.66 o
   4   7   1        160.52        201.77        32.19 o
   5   7   1        129.63        151.39        35.98 o
   6   7   1        162.26        136.99        61.64 o
   7   7   1         43.99         63.66        23.30 o
   8   7   1         21.98         29.37        21.53 o
   9   7   1         15.60         34.24        12.99 o
  10   7   1         10.17         17.36         8.79 x
 -18   0   2        115.59        110.74        20.37 o
 -17   0   2         19.66         24.19         4.15 o
 -16   0   2          4.78          6.12         2.25 o
 -15   0   2         51.57         59.00         6.04 o
 -14   0   2       1242.92        983.20        78.53 o
 -13   0   2         70.72         52.37         8.34 o
 -12   0   2         75.88         57.85         6.74 x
 -11   0   2         13.73         11.15         1.94 o
 -10   0   2          9.24         11.78         4.94 o
  -9   0   2       2631.53       2803.02       246.18 o
  -8   0   2       3622.52       3679.15       287.01 o
  -7   0   2       1059.08       1592.04       154.55 o
  -6   0   2       3027.89       4608.14       441.28 o
  -5   0   2       4004.76       5889.99       615.44 o
  -4   0   2       5591.35       6676.84       556.10 o
  -3   0   2         21.98         23.06        12.29 o
  -2   0   2       2762.50       2448.95       191.39 o
  -1   0   2        759.95       1058.52       217.94 o
   0   0   2        906.75       1636.36       130.00 o
   1   0   2      11975.86      21173.95      1429.14 o
   2   0   2       7777.25       9958.24      1334.29 o
   3   0   2        219.92        486.89        37.94 o
   4   0   2        242.90        280.78        25.02 o
   5   0   2         65.60         69.07         6.29 o
   6   0   2       6701.61       8167.64       547.69 o
   7   0   2       1274.92       1497.50       101.59 o
   8   0   2          0.39         19.66         5.99 x
   9   0   2        797.74        870.86       115.58 o
  10   0   2        207.82        227.78        18.75 o
  11   0   2        329.73        300.59        26.19 o
  12   0   2         32.78         39.05         4.67 o
  13   0   2          7.96         15.95         8.82 o
  14   0   2        168.99        173.35        28.73 o
  15   0   2        145.80        186.60        30.18 o
  16   0   2         16.65         25.91         9.77 o
  17   0   2         41.40         79.60        23.37 o
 -19   1   2         41.35         47.11        10.72 o
 -18   1   2          2.53         10.32         3.59 o
 -17   1   2          8.09          5.33         1.90 o
 -16   1   2        122.21        111.26        10.67 o
 -15   1   2         15.02         16.84         3.46 o
 -14   1   2       1227.31       1051.38        57.00 o
 -13   1   2        398.60        335.97        18.95 o
 -12   1   2        256.89        220.85        13.96 o
 -11   1   2         62.81         63.29         5.79 o
 -10   1   2       1550.83       1343.64        98.29 o
  -9   1   2          0.21          5.21         1.42 o
  -8   1   2        122.14         74.68         6.90 x
  -7   1   2          5.43         27.60         3.02 o
  -6   1   2         90.22        175.42        13.49 o
  -5   1   2       6120.49       7486.68       420.49 o
  -4   1   2        149.48        182.37        11.10 o
  -3   1   2       3046.87       4676.85       229.62 o
  -2   1   2       1510.39       2101.59        99.93 o
  -1   1   2       3349.34       3428.43       235.11 o
   0   1   2       4308.59       5625.00       267.60 o
   1   1   2       4784.73       6222.07       342.65 o
   2   1   2         26.07        114.26        12.85 o
   3   1   2        501.91        674.80        37.30 o
   4   1   2        692.70        891.71        42.58 o
   5   1   2       2169.40       2284.73       178.12 o
   6   1   2        276.11        331.13        18.31 o
   7   1   2        144.93        119.18         8.80 o
   8   1   2         92.16         94.56        11.61 o
   9   1   2         34.69         52.08         5.20 o
  10   1   2          2.05          1.20         1.05 o
  11   1   2        373.59        331.41        23.93 o
  12   1   2        205.46        174.35        10.29 o
  13   1   2         33.98         41.00         6.16 o
  14   1   2         15.97         31.72         3.19 o
  15   1   2         21.38         29.67         3.37 o
  16   1   2          0.11          7.01        13.53 x
  17   1   2          2.58          4.39         5.99 o
  18   1   2          3.96         -0.48         6.02 o
 -19   2   2         27.06         37.15         8.34 o
 -18   2   2        187.27        226.80        22.38 o
 -17   2   2        412.18        464.38        28.87 o
 -16   2   2          1.82          6.06         3.08 o
 -15   2   2         19.56         17.03         2.15 o
 -14   2   2        240.51        237.18        19.72 o
 -13   2   2       1298.58       1215.21        60.00 o
 -12   2   2        640.35        648.72        32.72 o
 -11   2   2        629.12        605.43        32.79 o
 -10   2   2         24.76         28.60         4.92 o
  -9   2   2         31.05         48.91         3.70 o
  -8   2   2        269.11        231.63        12.65 o
  -7   2   2        125.67        113.40         7.10 o
  -6   2   2          9.51         14.03         2.30 o
  -5   2   2       1616.90       1773.58        84.56 o
  -4   2   2        934.75       1105.34        74.97 o
  -3   2   2        605.01        709.81        34.07 o
  -2   2   2         15.76         39.57         4.32 o
  -1   2   2       1099.10       1256.70        69.93 o
   0   2   2       6550.86       6942.02       382.28 o
   1   2   2        450.77        439.08        30.25 x
   2   2   2       7444.87       7870.45       399.34 o
   3   2   2       2335.14       2824.54       134.34 o
   4   2   2       1714.85       1853.85       101.77 o
   5   2   2       3756.65       3982.23       218.31 o
   6   2   2        962.81       1047.32        57.76 o
   7   2   2        542.26        630.45        32.56 o
   8   2   2       4410.37       4311.15       205.97 o
   9   2   2        549.39        554.80        27.32 o
  10   2   2         38.73         31.63         2.52 o
  11   2   2        625.67        566.29        35.87 o
  12   2   2        218.26        196.74        11.14 o
  13   2   2        311.79        328.96        19.91 o
  14   2   2        325.27        336.80        31.17 o
  15   2   2        106.26        105.02         7.94 o
  16   2   2         16.71         25.73         4.45 o
  17   2   2        550.76        559.17        49.27 o
  18   2   2        266.88        242.01        60.39 o
 -19   3   2         19.10         19.08         7.96 x
 -18   3   2        139.09        165.28        40.50 o
 -17   3   2          9.60         10.10         4.98 o
 -16   3   2         37.36         46.49         4.57 o
 -15   3   2          3.80          2.86         2.02 o
 -14   3   2         98.04         93.09         6.85 o
 -13   3   2         76.89         78.85         6.96 o
 -12   3   2         19.65         33.08         7.95 o
 -11   3   2         98.19         92.46         6.03 o
 -10   3   2        180.19        161.74        12.22 o
  -9   3   2         59.25         66.69         4.50 o
  -8   3   2        802.80        868.27        49.29 o
  -7   3   2          8.68         12.93         2.87 o
  -6   3   2        143.73        180.73        10.66 o
  -5   3   2         38.68         63.84         7.96 o
  -4   3   2          5.38          8.81         1.72 o
  -3   3   2        865.44        704.69        39.19 x
  -2   3   2        615.15        539.20        30.21 o
  -1   3   2        542.12        481.32        37.03 o
   0   3   2         18.50         21.11         1.47 o
   1   3   2       1306.50       1335.62        91.03 o
   2   3   2       2395.57       2900.38       196.44 o
   3   3   2          4.84         20.90        13.88 o
   4   3   2         39.41         36.17         2.42 o
   5   3   2        267.18        319.00        19.99 o
   6   3   2          9.11         17.52         1.76 o
   7   3   2         64.52         49.38         3.75 o
   8   3   2        238.40        227.07        13.24 o
   9   3   2       1147.81        970.33        47.05 o
  10   3   2        943.11        841.29        41.28 o
  11   3   2        668.96        622.24        31.24 o
  12   3   2         12.00         15.46         2.12 o
  13   3   2        164.17        178.06        13.51 o
  14   3   2          1.18          0.58         1.62 o
  15   3   2         90.57         95.66         9.62 o
  16   3   2         16.90         20.70         4.21 o
  17   3   2         10.78         15.10         4.90 o
  18   3   2         15.30         14.84         4.90 o
 -18   4   2        130.93        134.02        25.40 o
 -17   4   2         26.47         39.56         5.38 o
 -16   4   2          0.32          5.55         3.80 o
 -15   4   2         26.95         28.12         4.38 o
 -14   4   2         25.41         27.76         4.24 o
 -13   4   2         53.86         61.73         5.60 o
 -12   4   2        538.96        512.22        29.93 o
 -11   4   2         33.91         41.30         4.19 o
 -10   4   2        188.95        181.57        14.99 o
  -9   4   2       1801.24       1514.01       104.50 o
  -8   4   2          2.34          8.47         6.65 o
  -7   4   2        160.84        180.97        11.16 o
  -6   4   2        753.44        706.10        56.97 o
  -5   4   2        683.66        609.04        40.90 o
  -4   4   2        258.67        209.89        16.55 o
  -3   4   2        958.46        848.69        45.91 o
  -2   4   2          5.49         11.61         1.82 o
  -1   4   2        403.49        403.80        38.63 o
   0   4   2        354.93        346.51        16.91 o
   1   4   2         24.57         27.88         5.07 o
   2   4   2        247.62        268.65        19.78 o
   3   4   2        121.30        117.88        10.41 o
   4   4   2        122.82        138.30         7.31 x
   5   4   2        326.48        281.53        14.06 o
   6   4   2        288.02        263.96        13.27 o
   7   4   2         10.02          7.80         1.85 o
   8   4   2         45.34         34.59         3.00 o
   9   4   2       1189.02       1046.85        51.12 o
  10   4   2         22.56         26.33         3.55 o
  11   4   2          4.38         10.58         2.10 o
  12   4   2          4.95          9.94         2.39 o
  13   4   2         45.58         57.67         9.81 o
  14   4   2         87.29        106.02         8.96 o
  15   4   2          6.26          9.46         3.17 o
  16   4   2         49.53         36.69         8.17 o
  17   4   2         91.10         59.64        11.34 x
 -17   5   2         95.59        137.06        18.21 o
 -16   5   2         13.85         15.49         3.06 o
 -15   5   2          0.95          5.42         3.06 o
 -14   5   2         20.74         33.12         4.52 o
 -13   5   2         31.18         35.51         4.67 o
 -12   5   2         86.14        116.34         8.04 o
 -11   5   2         59.95         83.19         6.06 o
 -10   5   2          0.89          4.01         4.23 o
  -9   5   2        227.00        234.00        14.55 o
  -8   5   2        480.89        499.67        30.61 o
  -7   5   2         93.71         89.21         7.23 o
  -6   5   2        203.30        154.40        12.71 o
  -5   5   2         95.46         98.00        10.57 o
  -4   5   2         66.35         80.07        11.75 o
  -3   5   2        102.00         86.26        15.28 o
  -2   5   2        231.65        226.64        23.07 o
  -1   5   2        427.08        367.37        34.25 o
   0   5   2         14.36         13.79         3.08 o
   1   5   2        821.37        800.46        54.92 o
   2   5   2        230.91        219.41        16.76 o
   3   5   2        194.23        195.58        19.73 o
   4   5   2        156.31        121.39        21.98 o
   5   5   2          0.74          0.34         3.53 o
   6   5   2         20.66         16.24         1.54 o
   7   5   2          3.78          2.32         1.77 x
   8   5   2         34.46         27.05         4.54 o
   9   5   2         38.02         35.20         3.42 x
  10   5   2         13.69         21.02         3.35 o
  11   5   2         42.60         53.89         5.82 o
  12   5   2          5.25          2.50         3.11 o
  13   5   2          9.35         12.77         3.04 x
  14   5   2         13.92         13.38         3.61 o
  15   5   2          7.53         12.63         3.89 o
 -14   6   2         20.29         12.18        14.56 o
 -13   6   2        125.89        185.50        36.20 o
 -12   6   2         21.33         23.47         7.16 o
 -11   6   2         33.29         36.41         5.32 o
 -10   6   2        101.19        103.32        10.68 o
  -9   6   2        354.20        499.42        39.72 o
  -8   6   2        226.31        293.09        25.25 o
  -7   6   2         94.87        113.77        14.77 o
  -6   6   2        103.53        117.46        13.12 o
  -5   6   2          4.36          4.15         2.88 o
  -4   6   2         16.81         18.65         4.06 o
  -3   6   2        239.23        259.11        20.82 o
  -2   6   2        555.27        590.22        32.82 o
  -1   6   2        609.83        622.18        35.08 o
   0   6   2        476.44        478.45        36.74 o
   1   6   2          1.34          1.75         2.79 o
   2   6   2        208.86        205.76        15.01 o
   3   6   2        354.70        338.48        24.51 o
   4   6   2          0.29          1.31         6.54 o
   5   6   2        134.79        131.78        17.15 o
   6   6   2        172.91        147.49        19.05 o
   8   6   2        383.51        374.72        44.03 o
   9   6   2         51.59         47.67        22.48 o
  10   6   2         11.60         24.84         5.79 o
  11   6   2         62.30         53.42         8.62 o
  12   6   2        158.90        179.78        92.89 o
 -11   7   2          2.28          8.85         6.05 o
 -10   7   2         52.67         44.96        19.69 o
  -9   7   2         34.08         31.69        11.66 o
  -8   7   2          4.05          7.48         3.31 o
  -7   7   2        218.63        134.78       116.79 o
  -6   7   2         40.25         28.87        12.69 o
  -5   7   2        103.19         86.68        14.92 o
  -4   7   2          0.00          1.69         1.52 o
  -3   7   2          2.63          3.00         2.00 o
  -2   7   2          4.34          3.30         3.19 o
  -1   7   2         19.90         20.18         2.84 o
   0   7   2          3.64          7.42         7.42 o
   1   7   2         16.39         21.43         3.02 o
   2   7   2         14.44         12.78         5.68 o
   3   7   2         31.97         42.63         5.02 x
   4   7   2        184.57        188.18        24.62 o
   5   7   2          2.93          3.62         4.89 o
   6   7   2         18.26         35.16         6.74 o
   7   7   2          2.28          5.20         2.70 o
   8   7   2         34.17         46.26        14.89 o
   9   7   2          8.04         18.30         7.40 o
  10   7   2         15.50         10.59         5.22 o
 -19   1   3          2.94          7.85         3.67 o
 -18   1   3        181.46        182.91        11.46 o
 -17   1   3        131.04        149.76        13.70 o
 -16   1   3         62.03         65.75         5.49 o
 -15   1   3        175.95        159.44        10.19 o
 -14   1   3        192.50        142.23         9.05 o
 -13   1   3         64.39         57.32         6.66 o
 -12   1   3       1721.33       1539.67        85.34 o
 -11   1   3        878.10        787.25        59.02 o
 -10   1   3         22.93         18.71         1.83 o
  -9   1   3         51.84         48.12         3.89 o
  -8   1   3       1637.96       1576.91        78.17 o
  -7   1   3       1942.13       2319.69       128.15 o
  -6   1   3       5742.33       6743.06       434.88 o
  -5   1   3         85.21        142.43        10.21 o
  -4   1   3        962.64       1238.99        83.96 o
  -3   1   3       6922.45       7839.51       371.38 o
  -2   1   3       1545.43       2406.38       115.03 o
  -1   1   3      11961.31      16416.41       901.24 o
   0   1   3        889.08       1551.22        85.51 o
   1   1   3        706.35        925.49        51.24 o
   2   1   3       9523.23      11135.46       606.71 o
   3   1   3       1963.41       2026.94        96.55 o
   4   1   3        441.20        490.87        28.15 o
   5   1   3         22.87         34.84         2.46 o
   6   1   3        882.93        920.73        45.33 o
   7   1   3        657.61        607.64        53.15 o
   8   1   3         76.76         73.47         4.93 o
   9   1   3         48.22         55.76         3.65 o
  10   1   3        618.86        604.53        35.27 o
  11   1   3        552.03        511.75        26.23 o
  12   1   3        116.44        120.39         8.31 o
  13   1   3         53.46         53.49         5.14 x
  14   1   3        588.18        579.61        31.15 o
  15   1   3        333.90        320.88        22.02 o
  16   1   3        289.71        344.34        25.21 x
  17   1   3          0.45          5.84         3.59 x
  18   1   3          0.17         -8.37         8.37 o
 -19   2   3          4.15         11.84         4.10 o
 -18   2   3         12.09         15.49         3.30 o
 -17   2   3        125.13        157.32        10.11 o
 -16   2   3        423.09        419.54        25.11 o
 -15   2   3         14.38         19.85         4.45 o
 -14   2   3        111.30         97.09         7.03 o
 -13   2   3         10.47         15.21         2.38 o
 -12   2   3          6.97         11.55         2.14 o
 -11   2   3         23.15         30.26         4.64 o
 -10   2   3        583.29        513.53        33.41 o
  -9   2   3         23.34         31.86         3.15 o
  -8   2   3        411.49        456.90        22.90 o
  -7   2   3        734.70        836.29        40.53 o
  -6   2   3        402.57        439.55        23.42 o
  -5   2   3        809.68        909.77        85.75 o
  -4   2   3         35.90         58.10        13.67 o
  -3   2   3        520.00        515.27        24.89 o
  -2   2   3        372.11        327.18        26.68 o
  -1   2   3       3071.63       3919.81       186.46 x
   0   2   3        909.40        856.85        58.75 o
   1   2   3         22.20         20.03         4.25 o
   2   2   3        247.08        193.88        37.60 o
   3   2   3         79.91        248.35        24.79 o
   4   2   3         30.02         35.73         3.69 x
   5   2   3          9.92          7.07         0.95 o
   6   2   3        915.14       1045.54        57.79 o
   7   2   3        232.28        228.86        11.66 o
   8   2   3        846.92        875.37        42.50 o
   9   2   3        931.63        900.28        43.85 o
  10   2   3        379.90        346.86        17.85 o
  11   2   3          9.51         14.27         2.85 o
  12   2   3         32.41         41.48         3.63 o
  13   2   3         69.20         66.58         5.01 o
  14   2   3         19.03         31.55         4.08 o
  15   2   3          0.36          3.33         4.30 o
  16   2   3         32.35         28.27         5.76 o
  17   2   3         59.16         60.05         7.98 o
  18   2   3          7.85          9.69         4.74 o
 -19   3   3         82.75         97.20        18.93 o
 -18   3   3        110.62        167.96        23.62 o
 -17   3   3          0.10          2.09         1.78 o
 -16   3   3         62.29         55.90        16.36 o
 -15   3   3        130.82        144.42         9.90 o
 -14   3   3         23.64         25.67         2.81 o
 -13   3   3         57.35         54.60         5.11 o
 -12   3   3        157.25        170.09        10.25 o
 -11   3   3        114.22        118.74         7.49 o
 -10   3   3         61.99         70.19         5.89 o
  -9   3   3          5.13          0.94         0.88 o
  -8   3   3        155.47        144.40         8.55 o
  -7   3   3        215.80        184.44        12.06 o
  -6   3   3        185.94        213.77        11.11 o
  -5   3   3        349.15        422.38        24.49 o
  -4   3   3        124.51        117.78         9.65 o
  -3   3   3       1066.48       1296.29        71.34 o
  -2   3   3       2686.45       2695.54       136.53 o
  -1   3   3       2990.07       2972.68       163.75 o
   0   3   3        280.89        248.94        24.43 o
   1   3   3         28.05         26.38         3.38 o
   2   3   3        943.89       1071.07        73.23 o
   3   3   3        289.47        244.29        12.18 o
   4   3   3        159.19        156.07         9.43 o
   5   3   3        576.69        466.98        26.18 o
   6   3   3       1468.75       1192.91       115.59 o
   7   3   3         34.80         42.47         3.13 x
   8   3   3        777.88        671.71        32.87 o
   9   3   3         20.46         21.32         1.94 o
  10   3   3        520.91        462.61        23.20 o
  11   3   3        629.32        554.02        28.07 o
  12   3   3         88.08         78.22         7.20 x
  13   3   3          0.32          3.05         1.75 o
  14   3   3         33.97         44.62         6.91 o
  15   3   3         25.06         28.56         3.93 o
  16   3   3         86.66         78.46         8.55 o
  17   3   3        177.27        164.61        28.30 o
  18   3   3        152.21        118.42        21.59 o
 -18   4   3         82.90        120.26        17.87 x
 -17   4   3         19.03         31.14         4.63 o
 -16   4   3          7.18          5.38         3.21 o
 -15   4   3          3.05          4.36         4.37 o
 -14   4   3        182.89        221.14        13.92 o
 -13   4   3         57.63         66.03         5.15 o
 -12   4   3         10.06          7.86         1.71 o
 -11   4   3         10.10          7.93         3.90 o
 -10   4   3          0.82          3.85         1.50 o
  -9   4   3          0.06          4.04         4.71 o
  -8   4   3         53.43         51.20         5.39 o
  -7   4   3         17.12         21.22         2.96 o
  -6   4   3         59.52         57.25         3.69 o
  -5   4   3         46.95         60.36         4.14 o
  -4   4   3        244.02        317.40        16.31 o
  -3   4   3       1877.23       1789.09        85.93 o
  -2   4   3        416.93        404.74        20.13 o
  -1   4   3        177.17        160.54         9.24 o
   0   4   3         85.19         59.74         9.89 o
   1   4   3         86.82        104.60        10.48 o
   2   4   3          7.53         13.55         2.33 o
   3   4   3        196.28        177.48        13.86 o
   4   4   3          8.18          7.14         2.05 o
   5   4   3         15.68         17.32         1.54 o
   6   4   3         10.41         14.03         1.85 o
   7   4   3          9.29          7.09         1.21 o
   8   4   3        334.69        289.32        14.86 o
   9   4   3        108.44        121.14         7.74 o
  10   4   3        346.17        327.88        20.15 o
  11   4   3        184.89        178.47        12.11 o
  12   4   3         17.15         25.07         3.59 o
  13   4   3         11.40          7.07         2.89 o
  14   4   3         45.98         55.73         6.72 o
  15   4   3         14.91         19.60         4.58 o
  16   4   3          4.16          5.40         3.78 o
  17   4   3          4.64          9.75         3.91 o
 -17   5   3         13.52         20.91         4.15 o
 -16   5   3         87.41         98.91        21.37 o
 -15   5   3         78.47         69.25         7.16 o
 -14   5   3         11.29         18.68         3.35 o
 -13   5   3         21.65         29.55         6.48 o
 -12   5   3        184.65        232.12        14.34 o
 -11   5   3        329.25        387.05        49.21 o
 -10   5   3       1236.78       1165.56        80.88 o
  -9   5   3        795.05        744.48        38.42 o
  -8   5   3        526.54        498.47        30.59 o
  -7   5   3        345.30        304.15        22.83 o
  -6   5   3        975.19        811.33        50.83 o
  -5   5   3         28.73         33.29         3.36 o
  -4   5   3        117.63         93.85        11.28 o
  -3   5   3          0.77          6.50         1.44 o
  -2   5   3        567.95        577.97        58.57 o
  -1   5   3        846.53        822.23        39.54 o
   0   5   3        268.14        323.12        43.24 o
   1   5   3          6.72          6.32         1.88 o
   2   5   3        944.93        789.70        61.97 o
   3   5   3        191.69        202.49        16.37 o
   4   5   3         84.15         64.52         6.51 o
   5   5   3         11.86         12.84         3.08 o
   6   5   3        143.47        131.16        15.64 o
   7   5   3         32.42         41.11         5.89 o
   8   5   3        738.36        690.75        39.56 x
   9   5   3        312.94        342.73        18.38 o
  10   5   3         60.32         62.21         5.82 o
  11   5   3         87.87         93.05         8.01 o
  12   5   3         84.09         96.42        15.24 o
  13   5   3         71.49         74.57        10.56 o
  14   5   3         42.90         31.00         5.85 o
  15   5   3          0.14          0.07         4.54 o
 -14   6   3         30.07         28.60        16.71 o
 -13   6   3         59.86         71.98        14.74 x
 -12   6   3         27.39         36.92         6.98 o
 -11   6   3          5.10          9.88         2.26 o
 -10   6   3         25.91         32.33         3.55 o
  -9   6   3         55.11         70.94         5.68 o
  -8   6   3         61.05         79.47         6.77 o
  -7   6   3         66.71         60.58         5.12 o
  -6   6   3         86.19         83.35         5.82 o
  -5   6   3        102.93         94.43         6.32 o
  -4   6   3        129.71        135.59        11.06 x
  -3   6   3          6.87          4.34         3.05 o
  -2   6   3        272.98        277.61        14.06 o
  -1   6   3        141.75        159.96        16.43 o
   0   6   3          0.04          4.16         1.32 o
   1   6   3          5.39          8.49         1.65 o
   2   6   3          1.10          2.45         1.12 o
   3   6   3         82.70         80.45         9.41 o
   4   6   3          3.18          5.04         6.22 o
   5   6   3         41.63         40.36        11.63 o
   6   6   3         88.54         76.69        11.43 o
   7   6   3         83.97         82.42        13.26 o
   8   6   3          0.50          0.82         5.59 o
   9   6   3          1.99          4.29         8.96 o
  10   6   3         83.47         62.46        12.82 o
  11   6   3         49.07         42.23        22.22 o
  12   6   3          0.99          8.68         6.89 o
 -11   7   3         26.67         27.58        11.25 o
 -10   7   3         40.04         30.16         8.25 o
  -9   7   3          1.16          4.71         2.95 o
  -8   7   3          2.58          3.60         5.47 o
  -7   7   3        166.16        118.19        40.41 o
  -6   7   3        133.99        123.70        15.04 o
  -5   7   3         70.65         60.53        16.55 o
  -4   7   3          4.94          8.92         2.16 x
  -3   7   3         31.16         40.64         2.85 o
  -2   7   3          4.79          7.72         2.17 o
  -1   7   3         76.03         66.23         9.28 o
   0   7   3        126.38        142.69        16.79 o
   1   7   3          0.13          3.18         5.21 o
   2   7   3        106.80        117.75         9.42 o
   3   7   3        184.54        230.68        17.69 o
   4   7   3         35.67         40.31         5.68 o
   5   7   3        312.19        284.39        89.71 o
   6   7   3        244.90        210.82        77.53 o
   7   7   3         52.96         48.19        19.43 o
   8   7   3          0.43         -0.56         3.10 o
   9   7   3          6.63         14.04         4.80 o
  10   7   3         42.69         53.32        27.55 o
 -19   0   4         62.81         87.04        14.59 o
 -18   0   4         85.46         81.34        13.76 o
 -17   0   4         83.76         76.63         7.75 o
 -16   0   4        113.19        103.28        15.25 o
 -15   0   4        934.71        752.50       123.76 o
 -14   0   4         73.96         69.24         7.01 o
 -13   0   4       4322.10       3563.23       241.04 o
 -12   0   4       2259.45       2077.92       152.32 o
 -11   0   4        648.27        583.50        67.33 o
 -10   0   4         13.32         19.29         2.95 o
  -9   0   4        607.44        625.87       168.29 o
  -8   0   4         24.10         15.31        11.74 o
  -7   0   4          8.05          8.83         1.85 o
  -6   0   4        186.19        233.30        17.08 o
  -4   0   4       2825.86       2939.30       198.72 o
  -3   0   4      37172.63      38260.02      3460.12 o
  -2   0   4       6623.56       9229.00       622.52 o
  -1   0   4        548.49        944.62       340.41 o
   0   0   4       8887.61      12537.92      1196.24 o
   1   0   4        632.19        404.86        27.81 o
   2   0   4       4818.77       6838.91       461.11 o
   3   0   4       2651.97       4144.39       396.45 o
   4   0   4        157.37        170.57        12.16 o
   5   0   4       3344.27       4314.22       307.66 o
   6   0   4       7266.82       7853.38       660.28 o
   7   0   4       2063.21       2002.92       283.54 o
   8   0   4       3027.72       2802.47       189.96 o
   9   0   4        498.67        482.78        34.01 x
  10   0   4        271.11        296.59        24.69 o
  11   0   4         45.91         48.74         5.35 o
  12   0   4        205.75        202.54        16.81 o
  13   0   4        101.56         95.80        35.66 o
  14   0   4        577.36        590.06        60.27 o
  15   0   4        775.25        754.44        85.83 o
  16   0   4        464.88        455.34        78.23 o
  17   0   4         21.44          9.06         9.55 o
 -19   1   4         40.05         55.57         8.08 o
 -18   1   4          0.66          0.22         5.70 o
 -17   1   4         11.22         11.35         2.51 o
 -16   1   4        213.47        186.97        12.47 o
 -15   1   4        249.83        211.81        12.91 o
 -14   1   4        291.84        181.34        12.12 o
 -13   1   4          2.19          0.51         2.16 o
 -12   1   4        149.81        129.26         8.31 o
 -11   1   4        144.79        128.23         8.75 o
 -10   1   4         14.97         17.47         2.17 o
  -9   1   4        245.22        248.13        16.06 o
  -8   1   4         18.48         13.47         2.33 o
  -7   1   4          0.01          2.98         2.93 o
  -6   1   4        227.79        225.22        20.46 o
  -5   1   4       2112.61       2730.06       207.61 o
  -4   1   4      12406.56      13816.62       704.14 o
  -3   1   4       2075.43       3417.73       162.29 o
  -2   1   4         67.67         81.18         5.12 o
  -1   1   4      11600.21      14234.13       783.71 o
   0   1   4      10404.70      12425.42       684.16 o
   1   1   4         66.22         82.11         5.17 o
   2   1   4        287.74        226.70        14.47 o
   3   1   4       1559.79       2336.48       111.18 o
   4   1   4        386.07        499.51        31.14 o
   5   1   4        321.82        322.39        15.84 o
   6   1   4        230.16        268.75        16.83 o
   7   1   4        530.17        585.22        28.44 o
   8   1   4        601.49        548.22        27.52 o
   9   1   4         60.66         55.31         5.21 o
  10   1   4         46.52         39.54         3.12 o
  11   1   4         74.00         60.27         5.62 o
  12   1   4       1384.46       1165.17        63.64 o
  13   1   4        332.41        323.20        18.31 o
  14   1   4         43.56         37.36         3.93 o
  15   1   4         12.87         16.32         4.23 o
  16   1   4        137.24        148.70        12.53 o
  17   1   4        101.45        121.87        18.06 o
 -19   2   4        178.24        187.30        52.74 o
 -18   2   4        186.39        230.17        22.15 x
 -17   2   4        473.94        535.25        28.91 o
 -16   2   4        120.52        132.23        12.71 o
 -15   2   4         21.09         18.97         2.41 x
 -14   2   4          4.46          7.44         3.71 o
 -13   2   4          3.12          5.79         3.29 o
 -12   2   4         92.72         76.29         6.02 o
 -11   2   4         75.13         82.52         7.61 o
 -10   2   4         76.21         71.40         4.68 o
  -9   2   4       1674.82       1614.11        78.25 o
  -8   2   4         45.99         37.98         2.80 o
  -7   2   4        502.12        523.50        28.16 o
  -6   2   4        129.10        120.49         7.64 o
  -5   2   4        140.67        133.31         8.53 o
  -4   2   4       3749.58       3345.66       190.39 o
  -3   2   4       4676.18       4474.67       246.74 o
  -2   2   4         11.86         21.87         3.35 o
  -1   2   4       2654.97       2626.27       164.27 o
   0   2   4        365.20        426.96        24.02 o
   1   2   4        280.86        390.40        19.08 o
   2   2   4        636.08        668.36        37.04 o
   3   2   4       5346.16       6609.76       313.86 o
   4   2   4       1029.65       1283.96        71.06 o
   5   2   4       1513.12       1342.04        91.71 o
   6   2   4        137.66        143.50         8.33 o
   7   2   4        152.09        173.39         9.17 o
   8   2   4         95.44         94.88         5.72 o
   9   2   4        534.41        428.32        21.57 o
  10   2   4         10.50         10.77         3.58 x
  11   2   4        872.04        870.02        49.74 x
  12   2   4        406.65        423.87        22.59 o
  13   2   4        103.69        109.73         9.02 o
  14   2   4          3.99          3.54         4.24 o
  15   2   4          0.84         10.07         6.27 o
  16   2   4         13.14         20.33        10.67 o
  17   2   4        123.14        133.45        15.95 o
  18   2   4          2.47          5.79         5.07 x
 -19   3   4         27.80         34.97         9.10 o
 -18   3   4         94.36         95.82        17.67 o
 -17   3   4          6.63         12.82         2.62 o
 -16   3   4         81.67        100.87         7.18 o
 -15   3   4          5.04          6.21         2.70 o
 -14   3   4          4.24          5.16         1.92 o
 -13   3   4        291.22        298.53        17.63 o
 -12   3   4        330.08        357.43        21.19 o
 -11   3   4        162.83        161.13         9.54 o
 -10   3   4          4.20         11.95         3.76 o
  -9   3   4         16.89         15.85         2.78 o
  -8   3   4        198.75        185.40        10.01 o
  -7   3   4        305.59        290.99        14.90 o
  -6   3   4        186.47        241.53        14.57 x
  -5   3   4         35.35         30.45         2.74 o
  -4   3   4        205.66        157.00        34.67 o
  -3   3   4        333.65        425.54        34.67 o
  -2   3   4          0.05          7.13         1.64 x
  -1   3   4        357.48        314.55        15.45 o
   0   3   4        332.91        408.66        55.84 o
   1   3   4       1512.86       1780.30       121.82 o
   2   3   4         66.01         68.58         6.35 o
   3   3   4        251.96        374.86        21.50 o
   4   3   4         97.53         76.77         5.49 o
   5   3   4        151.32        133.49         8.09 o
   6   3   4         96.51         95.29         6.06 o
   7   3   4         18.60         14.24         1.49 o
   8   3   4        307.16        229.86        13.75 o
   9   3   4        278.90        236.74        14.22 o
  10   3   4        262.37        213.11        11.56 o
  11   3   4        241.02        260.47        14.14 o
  12   3   4          5.39          8.58         2.34 o
  13   3   4          0.77          3.07         2.25 o
  14   3   4         13.64         15.84         3.19 o
  15   3   4          0.00          6.28         3.08 o
  16   3   4         37.59         26.37         9.41 o
  17   3   4         21.27         20.19         5.34 o
  18   3   4         40.23         42.98         7.25 o
 -19   4   4         67.45         87.85        18.36 o
 -18   4   4         83.85        100.77        20.38 o
 -17   4   4         62.13         61.57         6.88 o
 -16   4   4          0.27          0.85         3.47 o
 -15   4   4        213.13        210.07        14.13 o
 -14   4   4         96.54         93.04         7.25 o
 -13   4   4         27.85         29.29         4.83 o
 -12   4   4         34.60         27.68         3.08 x
 -11   4   4        362.95        325.46        37.63 o
 -10   4   4        219.11        222.42        12.78 o
  -9   4   4       2111.12       1979.92        95.81 o
  -8   4   4        287.78        254.26        13.53 o
  -7   4   4          4.50          9.76         2.38 o
  -6   4   4         90.99        108.19         7.24 o
  -5   4   4       2648.26       2508.32       120.15 x
  -4   4   4          2.30          5.48         1.38 o
  -3   4   4        287.73        246.76        12.71 x
  -2   4   4          1.81          2.45         1.18 o
  -1   4   4        387.66        352.40        76.69 o
   0   4   4       1023.17       1003.93        68.94 o
   1   4   4        317.96        384.80        28.04 o
   2   4   4        266.94        254.33        19.50 o
   3   4   4       1234.08       1270.71        87.84 o
   4   4   4       1073.91        999.44        69.54 o
   5   4   4        813.82        750.86        42.76 o
   6   4   4         64.59         62.81         4.16 o
   7   4   4          3.10          4.33         1.37 o
   8   4   4        530.57        425.23        24.91 o
   9   4   4        203.92        225.61        17.17 o
  10   4   4        837.51        813.12        46.63 o
  11   4   4         26.67         29.83         3.95 o
  12   4   4         67.23         78.89         8.30 o
  13   4   4        409.37        454.30        35.71 x
  14   4   4         69.00         87.04        15.62 o
  15   4   4         40.14         44.63         7.77 o
  16   4   4         96.38         68.75        17.86 o
 -17   5   4         10.40         16.03         3.76 o
 -16   5   4        103.80         83.12        41.76 o
 -15   5   4         10.39         16.12         2.86 o
 -14   5   4          0.45          3.84         2.77 o
 -13   5   4         19.09         28.86         3.77 o
 -12   5   4         52.33         59.24         5.34 o
 -11   5   4         73.71         86.05         8.44 x
 -10   5   4         27.71         25.84         4.38 o
  -9   5   4          0.71          0.20         4.75 o
  -8   5   4        230.94        195.68        14.69 o
  -7   5   4          0.00          1.56         2.26 o
  -6   5   4        274.11        258.06        16.23 o
  -5   5   4         16.91         16.88         2.63 o
  -4   5   4          2.50          4.60         2.88 o
  -3   5   4        114.71         83.99         6.13 o
  -2   5   4          4.17          9.14         1.56 o
  -1   5   4        601.95        531.71        37.29 o
   0   5   4         27.62         26.43         6.94 o
   1   5   4         32.10         38.77         7.54 o
   2   5   4         20.63         28.58         6.10 o
   3   5   4        289.02        263.77        22.43 x
   4   5   4          2.69          3.61         8.79 o
   5   5   4          9.43         10.08         5.29 o
   6   5   4          1.24          1.80         1.60 o
   7   5   4        100.17         79.08         5.27 o
   8   5   4        102.29         88.47         8.41 o
   9   5   4         50.39         46.01         7.54 o
  10   5   4         14.00         14.66         3.07 o
  11   5   4        130.18        132.00        11.71 o
  12   5   4          0.29          5.32         2.57 o
  13   5   4          4.07          2.74         3.80 o
  14   5   4         18.12         17.79         5.42 o
 -15   6   4        105.93         16.55        10.74 o
 -14   6   4        241.27        235.94        47.76 o
 -13   6   4        174.84        167.18        27.40 o
 -12   6   4        138.38        167.53        26.58 o
 -11   6   4          5.50          3.25         5.56 o
 -10   6   4          9.64         12.28         2.22 o
  -9   6   4         33.68         23.50         3.11 o
  -8   6   4         15.26         16.35         6.06 o
  -7   6   4         85.10         74.90        12.40 o
  -6   6   4        356.75        344.54        21.16 o
  -5   6   4        164.85        143.68        17.01 o
  -4   6   4        111.96        103.68         8.14 o
  -3   6   4          0.11          4.03         1.47 o
  -2   6   4         38.91         33.37         3.94 o
  -1   6   4       1459.63       1593.28       108.47 o
   0   6   4        110.59        112.22         9.12 o
   1   6   4          0.83          1.24         1.30 o
   2   6   4         29.93         31.32         7.84 o
   3   6   4          1.03          5.06         7.89 o
   4   6   4         60.90         86.11        11.81 o
   5   6   4          4.41         10.33         5.38 o
   6   6   4         45.77         58.33         7.86 o
   7   6   4        222.56        247.43        21.95 o
   8   6   4        684.82        774.21        58.98 o
   9   6   4        318.44        379.13        65.20 o
  10   6   4        198.09        178.47        61.30 o
  11   6   4          0.22        -11.30        14.30 o
 -12   7   4         28.67         11.09         6.88 o
 -11   7   4         10.57         10.00         6.91 o
 -10   7   4         69.76         40.71        13.20 o
  -9   7   4         18.27         14.24         3.79 o
  -8   7   4         10.88          7.93         3.72 o
  -7   7   4         53.05         37.42         4.71 o
  -6   7   4        236.20        212.64        14.65 o
  -5   7   4         55.33         66.09         5.69 o
  -4   7   4         56.58         65.42         5.11 o
  -3   7   4         79.32         88.50         7.87 o
  -2   7   4         76.48        120.18        25.54 o
  -1   7   4         66.47         85.10         7.36 o
   0   7   4          0.12          2.38         2.67 o
   1   7   4         31.45         37.94         5.00 o
   2   7   4         19.79         18.35         2.51 o
   3   7   4        171.16        211.10        18.77 o
   4   7   4         61.96         74.70         7.31 o
   5   7   4         31.61         31.07         3.99 o
   6   7   4          2.64          2.06         2.86 o
   7   7   4          0.66          1.42         3.09 o
   8   7   4         59.64         51.86        23.04 o
   9   7   4          7.69          3.83         3.80 o
 -19   1   5         12.31         14.57         4.41 o
 -18   1   5        105.22        112.37        26.38 o
 -17   1   5         88.79         80.66         7.24 o
 -16   1   5        325.09        288.85        17.46 o
 -15   1   5         19.18         28.48         3.30 o
 -14   1   5         94.03         56.07        12.49 o
 -13   1   5        185.70        161.24         9.55 o
 -12   1   5        138.49        150.43        10.17 o
 -11   1   5        427.40        352.44        21.73 x
 -10   1   5        708.65        666.77        58.41 o
  -9   1   5        176.93        182.12        12.34 x
  -8   1   5        566.69        611.96        60.37 o
  -7   1   5       4636.03       4531.95       230.44 o
  -6   1   5        132.87         98.72         9.03 o
  -5   1   5       5510.95       6359.54       303.39 o
  -4   1   5        800.10       1021.13        56.55 o
  -3   1   5       1634.50       2318.79       128.29 o
  -2   1   5         99.71        139.62         7.26 x
  -1   1   5        917.88       1293.19        71.31 x
   0   1   5        257.56        182.17        10.68 o
   1   1   5        841.86        633.27        37.59 o
   2   1   5       2557.22       2053.16        97.03 x
   3   1   5          5.02          3.98         0.95 o
   4   1   5        374.31        362.25        17.79 o
   5   1   5       3185.04       3567.17       198.53 o
   6   1   5       1965.94       1990.42        95.01 o
   7   1   5        492.07        561.51        31.58 o
   8   1   5        103.23         89.15         5.98 o
   9   1   5         96.25         90.98         5.42 o
  10   1   5         39.73         42.24         3.50 o
  11   1   5        821.59        798.32        40.11 o
  12   1   5        127.45        110.75        10.98 o
  13   1   5         44.86         50.13         6.28 x
  14   1   5        240.76        275.77        28.38 o
  15   1   5        469.97        528.08        31.51 o
  16   1   5         44.30         45.07         6.87 o
  17   1   5          6.61          6.97        13.14 o
 -19   2   5         51.04         81.16        15.38 o
 -18   2   5          2.35          2.02         2.10 o
 -17   2   5         33.54         43.03         6.43 o
 -16   2   5        119.55        106.60         8.05 o
 -15   2   5        819.87        757.48        62.53 o
 -14   2   5         83.24         91.11         8.32 o
 -13   2   5        250.53        220.46        12.65 o
 -12   2   5        497.87        418.40        22.09 o
 -11   2   5        619.23        563.26        28.62 o
 -10   2   5        112.76        113.49        10.03 o
  -9   2   5        860.63        762.75        37.51 o
  -8   2   5         48.60         43.94         3.13 o
  -7   2   5         33.75         34.44         2.95 o
  -6   2   5          0.45          0.77         1.28 o
  -5   2   5        252.38        294.12        19.47 o
  -4   2   5        972.04       1108.48        62.03 o
  -3   2   5        264.45        263.43        18.11 o
  -2   2   5        418.32        382.48        21.01 o
  -1   2   5        926.98        696.63        59.76 o
   0   2   5       1608.47       2045.03        97.75 o
   1   2   5       6671.19       6853.11       428.39 o
   2   2   5       1150.84       1540.81        73.54 o
   3   2   5        715.34        874.32        48.50 o
   4   2   5       2305.43       2479.94       118.68 o
   5   2   5       1823.45       1888.56        90.33 o
   6   2   5       2209.39       2384.38       113.93 o
   7   2   5         58.06        106.82         6.07 o
   8   2   5          7.19         10.49         2.45 o
   9   2   5        706.62        596.79        38.32 x
  10   2   5        725.51        651.87        42.76 o
  11   2   5         70.94         72.37         5.11 o
  12   2   5         43.95         49.34         4.89 o
  13   2   5         66.01         63.67         5.72 o
  14   2   5        145.14        184.04        14.74 o
  15   2   5         29.67         64.54        10.38 o
  16   2   5         14.43         21.11         5.53 o
  17   2   5         34.11         45.69         8.33 x
 -19   3   5          6.25          2.70         7.33 o
 -18   3   5          8.05         10.79         4.85 o
 -17   3   5         71.43         65.08         6.09 o
 -16   3   5         64.41         67.90         5.62 o
 -15   3   5        278.94        291.02        21.01 o
 -14   3   5          5.48          9.29         4.48 o
 -13   3   5         36.83         29.75         5.26 x
 -12   3   5        524.96        463.98        24.50 o
 -11   3   5        381.25        338.08        19.08 o
 -10   3   5        550.36        535.68        26.97 o
  -9   3   5        103.49         83.94         5.18 o
  -8   3   5         14.92         13.70         2.82 o
  -7   3   5          0.61          1.08         2.12 x
  -6   3   5       1070.39       1014.23        48.93 o
  -5   3   5       1875.89       1699.45        93.96 o
  -4   3   5       2642.99       2474.58       118.20 o
  -3   3   5       6994.83       6412.62       305.48 o
  -2   3   5       2905.36       3014.00       144.45 o
  -1   3   5        575.29        551.41        26.79 o
   0   3   5        184.70        265.31        61.57 o
   1   3   5         51.28         47.78         5.22 o
   2   3   5       3063.36       2766.93       188.26 o
   3   3   5       1630.06       1614.50        89.68 o
   4   3   5        272.61        221.75        12.17 o
   5   3   5        122.91        111.09         6.19 o
   6   3   5        282.80        275.88        14.04 o
   7   3   5         78.11         60.45         4.41 o
   8   3   5        219.18        207.17        14.12 o
   9   3   5        840.15        722.75        35.46 o
  10   3   5        512.42        442.57        22.71 o
  11   3   5        790.53        710.74        35.94 o
  12   3   5         26.59         24.95         3.02 o
  13   3   5          7.42          7.18         3.15 o
  14   3   5          1.20          5.57         2.98 o
  15   3   5          2.25          8.44         3.49 o
  16   3   5         23.94         26.85         5.60 o
  17   3   5         67.78         67.86        16.04 o
 -19   4   5          1.87          2.73         2.50 o
 -18   4   5         30.61         32.41         5.71 x
 -17   4   5         69.86         83.06        20.03 o
 -16   4   5         43.71         47.84         4.68 o
 -15   4   5         31.64         32.26         6.39 o
 -14   4   5          3.16          5.24         2.54 o
 -13   4   5          1.35          6.83         3.90 o
 -12   4   5        169.53        196.59        18.43 o
 -11   4   5        436.10        418.72        22.46 o
 -10   4   5         98.83         97.25         6.40 o
  -9   4   5          1.61          2.30         2.71 o
  -8   4   5        155.26        137.92         8.83 o
  -7   4   5        328.71        347.01        18.34 o
  -6   4   5         23.41         26.86         3.90 o
  -5   4   5          0.19          0.52         0.91 o
  -4   4   5         40.19         46.73         9.53 o
  -3   4   5        618.96        499.65        28.06 o
  -2   4   5         46.33         41.73         3.88 o
  -1   4   5          1.12          3.02         1.77 o
   0   4   5        344.11        331.73        23.70 o
   1   4   5         93.78         80.98         7.85 o
   2   4   5        204.22        187.75        15.10 o
   3   4   5        160.40        125.01        10.92 o
   4   4   5        373.70        338.59        25.42 o
   5   4   5        617.27        482.86        24.21 o
   6   4   5        202.63        168.79         9.20 o
   7   4   5         37.66         46.26         4.01 o
   8   4   5        152.90        136.55        11.02 o
   9   4   5         20.67         25.69         3.23 o
  10   4   5          0.52          3.84         2.07 o
  11   4   5         31.61         34.83         4.67 o
  12   4   5         10.69         16.74         3.19 o
  13   4   5         26.60         37.31         4.64 o
  14   4   5         62.59         55.61         7.22 o
  15   4   5         38.61         21.31         7.66 o
  16   4   5         68.82         50.89         9.81 o
 -17   5   5          8.57          9.45         3.33 o
 -16   5   5         97.04        106.77        14.04 o
 -15   5   5        317.02        338.47        45.69 o
 -14   5   5        152.36        138.80        21.02 o
 -13   5   5          1.29          5.16         2.91 o
 -12   5   5        245.20        270.92        26.88 o
 -11   5   5          5.35          9.75         2.55 o
 -10   5   5          4.67          8.28         2.79 o
  -9   5   5        148.58        124.18        14.10 o
  -8   5   5        148.01        143.21        13.60 o
  -7   5   5        201.25        181.35        10.22 o
  -6   5   5        673.95        596.05        29.86 o
  -5   5   5         69.33         58.10         6.52 x
  -4   5   5        644.25        478.55        23.92 o
  -3   5   5        235.82        235.43        12.42 o
  -2   5   5         58.70         56.98        11.89 o
  -1   5   5         66.08         69.99         6.39 o
   0   5   5         10.22         19.69         3.14 o
   1   5   5         65.11         72.07         9.37 o
   2   5   5        437.17        455.52        46.57 o
   3   5   5        711.65        647.57        64.78 o
   4   5   5         19.54         22.67         6.23 o
   5   5   5         26.84         47.37         5.50 o
   6   5   5         40.97         62.85         9.08 o
   7   5   5         92.66         91.27         7.15 x
   8   5   5          2.03          4.12         2.13 o
   9   5   5          0.50          4.56         2.06 o
  10   5   5          2.16          9.36         3.83 o
  11   5   5         46.82         60.28         9.41 o
  12   5   5         62.60         57.67         6.55 o
  13   5   5        374.87        248.25        80.41 o
 -15   6   5         89.41         67.48        21.02 o
 -14   6   5         20.86         19.95         3.64 o
 -13   6   5         27.05         18.59         3.31 o
 -12   6   5          3.93          8.93         3.47 o
 -11   6   5        207.12        201.42        28.05 o
 -10   6   5        107.64        106.81         9.65 o
  -9   6   5         37.36         44.14         6.54 o
  -8   6   5         65.32         60.72         5.53 o
  -7   6   5         69.78         67.07         8.04 o
  -6   6   5        122.46        110.07         7.72 o
  -5   6   5        121.97        123.69         8.74 o
  -4   6   5          3.39          3.87         2.70 o
  -3   6   5          0.17          3.54         1.79 x
  -2   6   5        192.85        190.98        15.22 o
  -1   6   5         63.61         65.38         6.44 o
   0   6   5        168.56        168.48        13.32 o
   1   6   5        227.27        256.23        45.38 o
   2   6   5         41.43         32.59         9.64 o
   3   6   5        270.30        261.99        19.81 o
   4   6   5         13.44         19.22        10.08 o
   5   6   5         53.29         67.35        11.91 o
   6   6   5         34.44         34.38        11.63 o
   7   6   5          5.62          3.09         7.93 o
   8   6   5          0.24          4.13         2.66 o
   9   6   5         93.71         82.70        14.60 o
  10   6   5        107.77        129.81        54.40 o
  11   6   5          0.46          4.80         4.55 o
 -12   7   5         74.27         21.89        17.23 o
 -11   7   5         86.20         28.23        21.70 o
 -10   7   5         41.11         15.30         6.23 o
  -9   7   5        128.19         48.99        15.84 o
  -8   7   5         62.77         31.65         6.10 o
  -7   7   5        120.44         60.03        11.70 o
  -6   7   5        415.48        365.39        45.69 o
  -5   7   5        103.07        110.67         8.41 o
  -4   7   5        259.40        264.69        23.94 o
  -3   7   5         51.13         58.23         7.36 o
  -2   7   5        298.79        369.84        27.04 o
  -1   7   5        297.23        373.13        26.96 o
   0   7   5        315.94        381.15        27.99 o
   1   7   5        174.32        232.35        17.80 o
   2   7   5        142.01        194.40        16.03 o
   3   7   5          6.84          7.70         4.32 o
   4   7   5          2.80          5.28         6.43 o
   5   7   5         82.27        106.77         9.74 o
   6   7   5        106.45         70.63        30.46 o
   7   7   5        185.10        123.68        66.98 o
   8   7   5        460.03        249.04       145.19 o
   9   7   5         59.14         37.45        20.63 o
 -19   0   6         17.09         25.48        14.30 o
 -18   0   6         57.68         79.52         8.66 o
 -17   0   6        641.46        644.13        65.14 o
 -16   0   6         84.44         96.10         9.71 o
 -15   0   6        586.37        569.32        41.99 o
 -14   0   6       4924.68       4298.32       297.13 o
 -13   0   6          0.82          2.75         6.67 o
 -12   0   6         38.86         39.30         5.02 o
 -11   0   6          4.20          3.08         3.35 o
 -10   0   6        819.61        884.27        66.11 o
  -9   0   6       1279.39       1438.44        99.07 o
  -8   0   6       2618.84       2608.18       176.28 o
  -7   0   6        309.40        302.09        21.84 o
  -6   0   6       1671.97       1745.02       237.82 o
  -5   0   6       1849.95       2252.17       152.37 o
  -4   0   6        511.35        226.34       108.96 o
  -3   0   6       1149.27       1530.26       256.35 o
  -2   0   6      13054.29      18548.98      1250.40 o
  -1   0   6      12142.70      16033.30      1082.62 o
   0   0   6      11161.01      15368.47      1036.69 o
   1   0   6        656.76       1037.15        70.68 o
   2   0   6        491.62        487.21        33.92 o
   3   0   6      12354.42      13552.12       910.93 o
   4   0   6       1667.67       1500.64       101.51 o
   5   0   6       2299.70       2370.71       227.83 o
   6   0   6        100.70         93.63         7.38 x
   7   0   6       1108.04       1013.11        76.07 o
   8   0   6       1490.15       1292.80        87.85 x
   9   0   6        715.31        555.68        38.92 o
  10   0   6        306.21        325.95        23.80 o
  11   0   6        688.55        470.67        74.65 o
  12   0   6        192.01        142.49        13.81 o
  13   0   6          0.10          4.76         4.91 o
  14   0   6        267.56        299.02        42.98 o
  15   0   6          4.59         -6.64        16.25 o
  16   0   6         76.65         68.53        17.85 o
 -19   1   6          8.02          8.41         4.22 o
 -18   1   6         15.07         17.63         5.07 o
 -17   1   6         58.76         61.80         5.59 o
 -16   1   6         40.26         51.35         4.95 o
 -15   1   6        106.66         94.78        10.95 o
 -14   1   6        706.29        554.98        40.03 o
 -13   1   6       1540.58       1245.37       111.51 o
 -12   1   6        530.03        492.83        37.16 o
 -11   1   6         58.11         46.68         4.28 x
 -10   1   6         18.50         20.29         2.61 o
  -9   1   6         15.90          8.58         4.56 o
  -8   1   6       2680.09       2477.56       118.26 o
  -7   1   6       1254.47       1302.60        63.09 o
  -6   1   6       1353.42       1725.73        83.01 o
  -5   1   6        299.38        291.23        14.58 o
  -4   1   6        302.77        364.16        41.91 o
  -3   1   6       1415.02       1832.20       101.25 o
  -2   1   6      10518.77      12477.71       752.51 o
  -1   1   6         93.01        177.29        17.69 o
   0   1   6         10.69         22.65         3.43 o
   1   1   6       2032.69       2440.86       123.13 o
   2   1   6       2025.11       2347.00       112.24 o
   3   1   6        642.71        796.66        44.49 o
   4   1   6        541.67        535.32        42.03 o
   5   1   6       1033.37       1251.35        60.20 o
   6   1   6        299.66        349.07        19.87 o
   7   1   6          2.59          5.86         1.10 o
   8   1   6        242.62        215.13        11.19 o
   9   1   6        162.64        153.83         9.47 o
  10   1   6          0.75          3.15         1.53 o
  11   1   6         22.60         24.03         3.25 o
  12   1   6         20.77         19.89         3.38 o
  13   1   6         53.55         53.33         5.42 o
  14   1   6          3.96         14.66         3.55 o
  15   1   6        101.68        121.71        11.46 o
  16   1   6         28.86         11.34        15.38 o
  17   1   6         41.24         28.05        12.83 o
 -19   2   6         45.92         68.03         8.88 o
 -18   2   6        165.58        202.19        13.30 o
 -17   2   6         23.61         31.35         6.16 o
 -16   2   6          4.12          8.62         5.46 o
 -15   2   6          8.66          8.38         1.93 o
 -14   2   6        119.76         85.61         9.68 o
 -13   2   6        162.90        158.31        31.85 o
 -12   2   6         47.37         44.33         4.80 o
 -11   2   6        109.41         77.00         6.43 o
 -10   2   6        515.98        440.10        22.36 o
  -9   2   6        542.40        443.79        22.83 o
  -8   2   6        448.28        399.71        34.48 o
  -7   2   6       1059.23       1004.05        48.68 o
  -6   2   6       1584.08       1517.76        84.86 o
  -5   2   6       1388.40       1509.23        72.45 x
  -4   2   6       2294.45       2584.66       123.23 o
  -3   2   6       1484.55       1566.05        75.11 o
  -2   2   6         17.11         11.41         1.40 o
  -1   2   6        442.10        568.64        31.04 o
   0   2   6       1211.54       1369.18        75.94 o
   1   2   6        218.21        233.19        11.87 o
   2   2   6       1169.40       1291.42        72.20 o
   3   2   6       1524.69       1421.96        68.32 o
   4   2   6        612.02        659.83        37.32 o
   5   2   6        961.65       1022.11        49.32 o
   6   2   6        304.29        373.86        18.81 o
   7   2   6          3.92         21.92         3.09 o
   8   2   6       2120.07       1742.63       119.51 o
   9   2   6         32.73         31.33         3.05 o
  10   2   6          3.13          6.54         1.53 o
  11   2   6          0.29          3.60         2.01 x
  12   2   6        400.30        426.23        32.25 o
  13   2   6        136.05        169.00        13.38 o
  14   2   6        168.72        221.01        16.97 o
  15   2   6          3.11         10.47         4.04 o
  16   2   6         96.98         89.10        12.75 o
  17   2   6          3.66          7.59         4.73 o
 -19   3   6         21.22         44.57         7.02 o
 -18   3   6         17.28         19.30         3.54 o
 -17   3   6        280.58        351.34        20.95 o
 -16   3   6          4.06          3.87         4.21 o
 -15   3   6         60.03         57.74         5.66 o
 -14   3   6        572.07        487.71        43.67 o
 -13   3   6        147.60        143.82         9.79 o
 -12   3   6         11.19         12.10         1.71 x
 -11   3   6        653.00        447.68        29.44 o
 -10   3   6         57.92         54.09         4.83 o
  -9   3   6         65.74         64.20         5.02 o
  -8   3   6          7.46          4.92         1.36 o
  -7   3   6        160.46        150.83         8.27 o
  -6   3   6         19.67         20.15         1.91 o
  -5   3   6         31.58         36.20         2.50 o
  -4   3   6          5.39          9.71         1.16 o
  -3   3   6          1.25          5.80         2.13 o
  -2   3   6        101.88        161.81        22.72 o
  -1   3   6       2156.73       2526.11       120.89 o
   0   3   6         65.45         45.19        17.59 o
   1   3   6         21.79         53.55         8.67 o
   2   3   6          3.50          7.29         1.44 o
   3   3   6         50.57         99.38        10.67 o
   4   3   6         69.47         53.40         4.67 o
   5   3   6         27.24         30.10         3.36 o
   6   3   6         27.51         19.84         4.92 o
   7   3   6       2342.37       2091.12       100.66 o
   8   3   6        363.28        324.08        16.83 o
   9   3   6        350.13        284.42        20.89 o
  10   3   6        140.19        119.01        10.90 o
  11   3   6         49.61         46.09         4.87 o
  12   3   6         11.42          9.10         3.88 o
  13   3   6          2.97          1.09         2.80 o
  14   3   6         10.39         12.61         3.15 o
  15   3   6         18.39         16.61         4.22 o
  16   3   6         41.21         32.55         6.04 o
  17   3   6        242.50        143.69        38.53 x
 -19   4   6        123.62        137.63        50.64 o
 -18   4   6        250.22        255.86        64.64 o
 -17   4   6         79.33         90.18         7.64 o
 -16   4   6         44.76         53.42         7.12 o
 -15   4   6        185.91        180.83        14.86 o
 -14   4   6        179.75        165.68        12.73 o
 -13   4   6        134.81        136.91        11.39 o
 -12   4   6        391.76        349.32        19.48 o
 -11   4   6          0.49          4.32         3.99 o
 -10   4   6        172.52        149.68        10.97 o
  -9   4   6        675.86        581.79        33.31 o
  -8   4   6        137.00        116.62         6.66 o
  -7   4   6        194.27        148.32         8.21 o
  -6   4   6        837.25        762.15        36.95 o
  -5   4   6        438.86        455.91        49.36 o
  -4   4   6       2522.82       2161.12       131.45 o
  -3   4   6         64.18         65.03         7.97 o
  -2   4   6         97.90        122.51         7.99 o
  -1   4   6        476.34        357.59        25.84 o
   0   4   6        296.25        312.04        22.64 o
   1   4   6        328.14        327.07        25.10 o
   2   4   6        669.73        623.95        44.94 o
   3   4   6        475.32        403.35        30.32 o
   4   4   6       1145.93       1063.96        74.87 o
   5   4   6        511.94        526.45        29.86 o
   6   4   6         17.11         17.95         2.43 o
   7   4   6        279.58        275.30        17.80 x
   8   4   6         12.65         15.83         2.17 o
   9   4   6         50.86         48.98         4.02 o
  10   4   6        151.01        136.68         8.72 o
  11   4   6        232.74        242.34        15.43 o
  12   4   6          8.72          9.50         3.10 o
  13   4   6        306.63        271.63        23.82 o
  14   4   6        402.24        281.32        33.47 o
  15   4   6          0.55          2.10         3.75 o
  16   4   6          4.73          3.22         4.47 o
 -17   5   6          0.21          5.35         4.30 o
 -16   5   6        145.62        145.12        22.15 o
 -15   5   6        218.52        215.21        22.85 o
 -14   5   6         22.61         28.17         4.72 o
 -13   5   6         65.95         64.78         6.81 o
 -12   5   6         18.41         29.86         5.56 o
 -11   5   6        159.76        156.36        14.34 o
 -10   5   6        200.13        188.21        11.26 o
  -9   5   6         13.89         20.40         3.11 o
  -8   5   6         20.03         26.20         2.49 o
  -7   5   6         82.88         77.30         5.03 o
  -6   5   6        664.12        587.28        33.29 o
  -5   5   6        334.66        271.28        14.73 o
  -4   5   6        797.18        765.66        37.71 o
  -3   5   6        383.62        359.09        18.30 o
  -2   5   6        126.12        121.58        10.29 o
  -1   5   6        108.62         96.85         8.64 o
   0   5   6          8.88         12.62         2.68 o
   1   5   6          1.30          0.70         4.35 o
   2   5   6         36.45         49.77         8.39 o
   3   5   6         13.26         12.80         5.87 o
   4   5   6          9.33         10.04         2.64 o
   5   5   6        513.40        514.42        49.26 o
   6   5   6         18.38         13.76         7.71 o
   7   5   6          2.01          5.24         4.75 o
   8   5   6          5.79          6.41         2.95 o
   9   5   6         13.54         14.59         3.69 o
  10   5   6         48.48         59.48         6.64 o
  11   5   6          7.10         11.52         4.02 o
  12   5   6         17.95         20.50         4.23 o
  13   5   6         41.94         28.53        14.39 x
 -15   6   6         86.87         69.10        15.46 o
 -14   6   6          7.85          7.37         2.63 o
 -13   6   6        280.26        220.70        49.15 o
 -12   6   6        196.90        185.12        28.92 o
 -11   6   6         31.35         45.80         4.25 o
 -10   6   6         11.53         15.84         2.76 o
  -9   6   6        192.70        161.54        12.59 o
  -8   6   6          2.77          5.77         4.46 o
  -7   6   6         65.68         70.63         7.85 o
  -6   6   6         81.24         79.20         6.85 o
  -5   6   6         95.74        103.40         7.24 o
  -4   6   6         44.77         53.39         7.04 o
  -3   6   6        148.25        158.57        13.40 o
  -2   6   6          4.88         17.69         8.00 o
  -1   6   6        209.06        244.64        18.70 o
   0   6   6        535.67        610.49        63.15 o
   1   6   6         63.91         62.69         9.65 o
   2   6   6         43.38         45.68        12.00 o
   3   6   6        173.55        184.56        14.75 o
   5   6   6         64.57         68.99         7.74 o
   6   6   6        122.57        128.71        18.86 o
   7   6   6        130.78        149.72        14.36 o
   8   6   6        501.93        518.92        74.15 o
   9   6   6        298.69        212.73       104.77 o
  10   6   6        182.37        154.59        64.58 o
 -12   7   6         45.75         16.01         7.04 o
 -11   7   6         19.04          3.68         5.54 o
  -9   7   6        133.70         50.42        12.89 o
  -8   7   6         11.04          6.90         4.70 o
  -7   7   6         19.30         19.00         5.73 o
  -6   7   6         33.90         47.86         5.75 o
  -5   7   6         12.84         20.15         3.85 o
  -4   7   6         12.51         10.45         3.98 o
  -3   7   6         52.05         59.00         6.34 o
  -2   7   6          9.93         13.25         3.55 o
  -1   7   6         12.49         19.68         3.06 o
   0   7   6          1.33          3.32         4.27 o
   1   7   6        157.09        175.96        14.06 o
   2   7   6        160.72        188.03        15.04 o
   3   7   6          6.21         11.98         2.45 o
   4   7   6         20.94         37.54         7.75 o
   5   7   6         73.47        106.29        24.82 o
   6   7   6          4.97          5.89         3.51 o
   7   7   6          8.60         12.05         3.61 o
   8   7   6         10.23         24.12        10.38 o
 -19   1   7          7.86         10.70         3.58 o
 -18   1   7         24.19         27.15         5.17 o
 -17   1   7        124.33        117.47         9.39 o
 -16   1   7         71.97         83.58        10.06 o
 -15   1   7       1600.36       1551.80        81.65 o
 -14   1   7          1.11          7.89         3.92 o
 -13   1   7         72.93         68.68         6.02 o
 -12   1   7         20.16         24.89         3.70 o
 -11   1   7        671.45        557.12        34.75 o
 -10   1   7        140.96        132.80         9.82 o
  -9   1   7        621.98        633.25        31.62 o
  -8   1   7        303.08        274.35        14.43 o
  -7   1   7       3677.34       3647.40       174.63 o
  -6   1   7       2203.54       2201.94       121.74 o
  -5   1   7        587.44        529.89        30.17 o
  -4   1   7       4993.39       5928.17       400.99 o
  -3   1   7       3390.99       3209.84       177.16 o
  -2   1   7       1495.94       1770.84       121.00 o
  -1   1   7       4341.17       3965.23       200.78 x
   0   1   7        225.39        277.11        14.04 o
   1   1   7       3933.21       4273.20       204.13 o
   2   1   7       3283.71       3642.91       246.34 o
   3   1   7        555.70        564.05        32.07 o
   4   1   7          0.37          5.57         1.29 x
   5   1   7         56.63         71.72         4.84 o
   6   1   7        138.97        138.61         8.49 o
   7   1   7       1477.48       1364.78        65.71 o
   8   1   7        934.05        882.90        43.61 o
   9   1   7         48.97         46.91         3.42 o
  10   1   7         63.07         67.40         4.73 o
  11   1   7       1208.79       1070.90        52.85 o
  12   1   7        109.46        101.55         9.25 o
  13   1   7        127.30        150.79        11.39 o
  14   1   7         41.79         54.61         6.10 o
  15   1   7        143.22        165.61        22.24 o
  16   1   7        137.35        144.19        25.99 o
 -19   2   7         56.25         82.84        14.05 o
 -18   2   7          0.03         -1.44         9.72 o
 -17   2   7          2.53          2.86         3.61 o
 -16   2   7         45.79         51.44         5.84 o
 -15   2   7         12.47         16.26         3.70 o
 -14   2   7        127.19         99.76        11.53 o
 -13   2   7        463.91        423.30        25.12 o
 -12   2   7         18.50         17.74         2.19 o
 -11   2   7        246.69        192.30        10.98 o
 -10   2   7         89.48         73.48         5.15 o
  -9   2   7          7.74         14.05         4.85 o
  -8   2   7         17.84         10.73         3.87 o
  -7   2   7         87.55         86.88         6.58 o
  -6   2   7         75.26         77.30         4.97 o
  -5   2   7        290.93        360.66        32.68 o
  -4   2   7         97.62        111.43         6.11 o
  -3   2   7        761.98        753.30        36.46 o
  -2   2   7        259.23        272.00        16.00 o
  -1   2   7         11.73         72.16        48.40 o
   0   2   7        769.31       1293.89        62.04 o
   1   2   7          0.03          2.08         1.28 o
   2   2   7        151.53        277.63        14.29 o
   3   2   7         77.42        114.22         6.63 o
   4   2   7         55.58         53.12         3.50 o
   5   2   7        547.55        453.98        22.47 o
   6   2   7         51.24         40.60         2.95 o
   7   2   7       1819.69       1452.64       100.03 o
   8   2   7         39.20         59.53         8.76 o
   9   2   7          0.32          3.04         1.07 o
  10   2   7         57.98         67.15         5.73 o
  11   2   7        142.03        131.57        12.12 o
  12   2   7         52.37         45.97         4.62 o
  13   2   7          8.89          8.80         2.56 o
  14   2   7          3.95         16.18         5.78 o
  15   2   7          0.68          9.68         6.77 o
  16   2   7         31.45         32.98        12.48 o
  17   2   7         20.03         37.72         8.07 o
 -19   3   7         78.22         90.24        25.37 o
 -18   3   7          6.60         16.52         3.55 o
 -17   3   7          2.55         10.44         3.61 o
 -16   3   7         29.20         34.55         4.53 o
 -15   3   7         32.90         54.58         5.28 x
 -14   3   7         70.90         72.76         8.75 o
 -13   3   7        348.28        293.09        19.97 o
 -12   3   7        798.47        671.28        48.96 x
 -11   3   7        540.25        446.83        26.90 o
 -10   3   7         18.81         22.20         2.07 o
  -9   3   7         65.60         53.75         3.71 o
  -8   3   7          1.68          4.49         1.20 o
  -7   3   7       1212.11       1038.97        58.22 o
  -6   3   7        480.77        446.06        22.25 o
  -5   3   7       1291.06       1192.74        57.55 o
  -4   3   7       1481.65       1295.47        79.40 o
  -3   3   7        880.79        935.07        45.34 o
  -2   3   7        302.82        266.41        14.81 o
  -1   3   7        165.23        161.44        11.41 o
   0   3   7        198.34        236.73        13.30 o
   1   3   7         20.58         17.26         2.70 x
   2   3   7         97.18         92.04         5.32 o
   3   3   7        152.76        197.28        10.72 o
   4   3   7          9.81         14.28         2.51 o
   5   3   7       1806.74       1777.28        99.05 o
   6   3   7        224.16        199.59        11.72 o
   7   3   7        418.15        370.66        19.27 o
   8   3   7         68.65         80.43         5.44 o
   9   3   7        135.37        124.84        11.16 o
  10   3   7          7.29         11.72         2.38 o
  11   3   7        101.19        111.96         8.95 o
  12   3   7         10.10         15.83         3.34 o
  13   3   7        121.15        117.81        13.03 o
  14   3   7        130.82        125.00        20.97 o
  15   3   7         14.77         10.18         3.86 o
  16   3   7          3.49          4.86         3.78 o
 -19   4   7          1.19          0.53         3.33 o
 -18   4   7         20.24         29.36         9.86 o
 -17   4   7         83.43        125.93        18.95 o
 -16   4   7          5.65         13.93         7.13 o
 -15   4   7         91.61        121.91         8.76 o
 -14   4   7         51.46         59.30         5.11 o
 -13   4   7         86.46         84.32         6.62 o
 -12   4   7         58.32         53.74         8.08 o
 -11   4   7         16.08         12.25         2.65 o
 -10   4   7        169.90        124.22         7.58 o
  -9   4   7        163.55        131.22         7.59 o
  -8   4   7         26.95         22.00         2.07 o
  -7   4   7          0.14          7.33         4.38 o
  -6   4   7         51.33         51.38         4.51 o
  -5   4   7        200.65        222.99        18.38 o
  -4   4   7         77.57         80.24         5.32 o
  -3   4   7        131.83        171.33         9.96 o
  -2   4   7        189.38        208.91        11.13 x
  -1   4   7         98.35        106.00         9.17 o
   0   4   7         15.54         15.16         2.83 o
   1   4   7          2.04          5.81         2.46 o
   2   4   7        121.51        106.42        10.57 o
   3   4   7         11.02          2.88         6.44 o
   4   4   7          3.86          5.43         3.79 o
   5   4   7        131.26        114.60         7.68 o
   6   4   7         59.04         49.54         3.95 o
   7   4   7          0.74          0.02         1.21 o
   8   4   7          6.74          7.22         1.99 o
   9   4   7          5.92          4.38         2.36 o
  10   4   7         12.54         16.42         3.65 o
  11   4   7          4.36          5.30         2.99 o
  12   4   7         13.19         13.95         3.51 o
  13   4   7         55.20         47.65         7.18 o
  14   4   7          1.61          4.57         3.54 o
  15   4   7         69.86         44.17        27.54 o
 -17   5   7        129.94        127.94        43.80 o
 -16   5   7        176.31        191.64        40.60 o
 -15   5   7        122.00        115.89        16.16 o
 -14   5   7          5.47          7.20         3.33 o
 -13   5   7        276.99        259.88        23.64 o
 -12   5   7         63.68         71.36         5.51 o
 -11   5   7         20.24         23.25         3.93 o
 -10   5   7          0.44          2.98         2.14 o
  -9   5   7         67.19         61.70         4.34 o
  -8   5   7          0.74          1.48         1.90 x
  -7   5   7         91.72         90.48         5.82 x
  -6   5   7          8.66         10.11         2.08 o
  -5   5   7        253.01        342.12        30.90 o
  -4   5   7       1272.75       1264.46        61.40 o
  -3   5   7        658.65        633.52        36.56 o
  -2   5   7        206.89        199.17        15.82 o
  -1   5   7        386.85        390.68        28.49 o
   0   5   7         20.73         35.95         8.55 o
   1   5   7         18.29         32.36         8.33 o
   2   5   7        601.97        554.82        39.54 o
   3   5   7        226.89        232.03        20.02 o
   4   5   7        119.22        109.98        11.28 o
   5   5   7        537.32        534.63        42.09 x
   6   5   7        363.58        375.31        31.21 o
   7   5   7        175.22        184.42        16.86 o
   8   5   7        243.96        234.23        13.86 o
   9   5   7        333.99        319.42        18.60 o
  10   5   7        625.26        611.88        32.70 o
  11   5   7        133.57        103.46        29.63 o
  12   5   7          0.33          7.57         4.48 o
 -15   6   7         64.82         55.07        17.12 o
 -14   6   7         45.91         32.57         7.18 o
 -13   6   7        109.77        109.18        20.32 o
 -12   6   7         11.26         19.03         3.33 o
 -11   6   7         16.84         20.69         2.84 o
 -10   6   7         48.47         45.41         4.38 o
  -9   6   7         34.98         31.94         4.01 x
  -8   6   7          1.18          6.61         4.67 o
  -7   6   7         35.35         42.26         5.74 o
  -6   6   7         22.91         21.96         3.60 o
  -5   6   7         24.33         26.40         3.28 o
  -4   6   7        131.63        116.32         8.27 o
  -3   6   7        102.20        104.72        11.19 o
  -2   6   7        108.34        107.96        10.18 o
  -1   6   7         11.93         27.45         9.91 o
   0   6   7          3.12         24.95        21.40 o
   1   6   7        428.41        497.16        36.11 o
   2   6   7         71.10         88.22         8.16 o
   3   6   7          0.01          0.16         7.81 o
   4   6   7        142.16        139.78        14.11 o
   5   6   7         50.28         53.82         8.30 o
   6   6   7         13.55         21.83         5.50 o
   7   6   7         30.31         43.49         5.99 o
   8   6   7         12.48         14.93         6.25 o
   9   6   7        108.51        112.09        35.15 o
  10   6   7         81.23         62.27        20.09 o
 -12   7   7         78.68         29.78        11.93 o
 -11   7   7         50.73         22.93        11.82 o
 -10   7   7        293.65        101.83        49.69 o
  -9   7   7        210.64         79.77        20.09 x
  -8   7   7        119.72         55.74         9.49 o
  -7   7   7         70.58         39.31         9.09 o
  -6   7   7         76.23         68.00         9.96 o
  -5   7   7          3.73          8.99         4.19 o
  -4   7   7          0.08          5.84         3.16 o
  -3   7   7          2.03          6.03         2.96 o
  -2   7   7        128.44        153.53        13.12 o
  -1   7   7        128.21        146.90        12.59 o
   0   7   7        114.79        129.64        13.36 x
   1   7   7        168.98        219.06        17.33 o
   2   7   7        242.18        297.78        27.16 o
   3   7   7        118.17        183.59        25.17 o
   4   7   7          0.09          3.09         7.74 o
   5   7   7         16.22         16.86         5.90 o
   6   7   7          0.11          1.68         3.14 o
   7   7   7         24.01         22.74        13.31 o
   8   7   7          0.05          3.17         2.91 o
 -19   0   8          1.02          7.74         6.50 o
 -18   0   8        313.01        363.07        30.38 o
 -17   0   8         45.80         50.97         7.33 o
 -16   0   8        547.54        562.09        78.96 o
 -15   0   8        129.41        163.51        17.75 o
 -14   0   8          0.10          1.70         1.84 x
 -13   0   8         19.48         25.87        13.16 o
 -12   0   8       1271.86       1292.10        91.45 o
 -11   0   8        969.71        909.40        81.98 o
 -10   0   8          4.50          8.40         5.19 o
  -9   0   8         80.31        114.03        18.44 o
  -8   0   8        191.21        170.50        16.45 o
  -7   0   8       4461.98       4104.79       278.24 o
  -6   0   8       5670.73       5359.28       545.39 o
  -5   0   8       1718.37       1500.63       179.96 o
  -4   0   8        168.10        114.80        20.23 o
  -3   0   8       1545.48       1915.10       129.70 o
  -2   0   8       1988.83       2338.38       193.31 x
  -1   0   8        214.57        243.66        17.92 o
   0   0   8        670.20        897.65        88.93 o
   1   0   8       1600.91       2859.67       193.96 o
   2   0   8       1746.13       2375.53       160.68 o
   3   0   8       1743.01       1701.51       164.44 o
   4   0   8         17.06         26.31         3.35 o
   5   0   8       1478.95       1381.73        94.05 o
   6   0   8         15.93         32.55         3.65 o
   7   0   8       1293.62       1154.54        79.00 o
   8   0   8       3904.32       3270.69       221.08 o
   9   0   8          0.22          3.46         2.11 o
  11   0   8         46.24         56.86         6.48 o
  12   0   8         59.44         68.91         8.13 o
  13   0   8        225.64        214.32        48.88 o
  14   0   8        194.84        215.40        28.49 o
  15   0   8        143.02        128.49        23.58 o
 -19   1   8         81.31         88.25        11.86 o
 -18   1   8          1.17          3.71         2.31 o
 -17   1   8        178.25        221.90        18.47 o
 -16   1   8         37.71         48.97         5.78 x
 -15   1   8         23.47         22.92         3.88 o
 -14   1   8          1.95          8.21         5.13 o
 -13   1   8         85.47         78.87         6.30 o
 -12   1   8         65.10         72.53         5.98 o
 -11   1   8        456.91        466.85        28.84 o
 -10   1   8        169.22        158.24         9.53 o
  -9   1   8         29.21         27.19         2.68 o
  -8   1   8        397.71        352.36        18.20 o
  -7   1   8        162.12        138.51         9.11 o
  -6   1   8       2565.20       2911.45       148.90 o
  -5   1   8         46.42         37.84         3.13 o
  -4   1   8          1.68          6.67         1.72 o
  -3   1   8        845.52       1133.19        63.37 o
  -2   1   8        653.23        806.64        39.03 o
  -1   1   8       5863.86       6285.85       326.77 o
   0   1   8       2809.95       3360.35       172.06 o
   1   1   8          8.13         14.71         3.16 o
   2   1   8       1029.72        996.15        56.22 o
   3   1   8          7.09          6.22         1.48 o
   4   1   8         19.69         46.69         3.69 o
   5   1   8         29.04         39.95         2.93 o
   6   1   8        216.39        207.65        10.97 o
   7   1   8       1354.19       1232.49        59.80 o
   8   1   8        339.11        351.91        17.82 o
   9   1   8        100.36         81.81         5.14 o
  10   1   8         48.00         43.68         3.62 o
  11   1   8        129.68        113.14         8.76 o
  12   1   8         75.58         74.96         6.49 o
  13   1   8          0.36          4.89         5.01 o
  14   1   8         30.02         58.48         8.02 o
  15   1   8          0.89          8.51        10.09 o
  16   1   8         61.95         59.63        19.92 o
 -19   2   8         58.43         81.59        22.23 o
 -18   2   8         58.17         84.64         9.14 o
 -17   2   8         39.66         44.53         7.89 o
 -16   2   8        121.17        112.75         8.17 o
 -15   2   8        365.56        334.07        22.24 o
 -14   2   8        509.49        440.38        24.25 o
 -13   2   8        975.59        902.21        45.66 o
 -12   2   8       2619.52       2273.04       109.83 o
 -11   2   8        130.35        123.44         8.18 o
 -10   2   8       1009.11        854.77        61.04 o
  -9   2   8       1946.98       1546.28        87.55 o
  -8   2   8        519.07        434.66        22.44 x
  -7   2   8        471.67        526.47        26.40 o
  -6   2   8       2802.80       3252.04       155.59 o
  -5   2   8        408.23        280.13        21.89 o
  -4   2   8        710.58        788.85        48.63 o
  -3   2   8        649.90        907.95       106.41 o
  -2   2   8       2150.59       2473.68       137.20 o
  -1   2   8       2206.50       2424.24       124.15 o
   0   2   8       2513.45       2966.77       164.11 o
   1   2   8         92.62        132.35        14.64 o
   2   2   8        345.21        363.86        18.46 o
   3   2   8        216.53        302.00        15.75 o
   4   2   8       1260.33       1282.36        62.24 o
   5   2   8          1.84          1.95         1.06 o
   6   2   8         47.58         52.00         5.34 x
   7   2   8        297.69        284.93        14.93 o
   8   2   8        172.31        157.12        10.84 o
   9   2   8        157.84        133.73         8.44 o
  10   2   8          0.15          3.03         1.45 o
  11   2   8        104.66         94.09         7.07 o
  12   2   8        285.70        283.55        19.91 o
  13   2   8        326.76        327.90        30.23 o
  14   2   8          0.16          5.80         4.98 o
  15   2   8          0.07          6.09         6.30 o
  16   2   8        159.03        141.76        28.04 x
 -19   3   8         95.35        117.57        32.20 o
 -18   3   8         81.09        113.42        24.30 o
 -17   3   8          5.63         15.10        14.20 o
 -16   3   8         54.62         52.51        10.15 o
 -15   3   8          2.06          3.57         5.08 x
 -14   3   8         35.18         29.83         7.28 o
 -13   3   8         30.54         23.11         2.96 o
 -12   3   8         34.48         36.93         3.19 o
 -11   3   8         92.27         75.94         5.13 o
 -10   3   8        153.19        107.78         7.01 o
  -9   3   8         13.25         18.30         2.10 o
  -8   3   8        286.14        283.28        17.21 o
  -7   3   8          0.09          3.34         1.72 o
  -6   3   8        524.30        485.53        24.42 o
  -5   3   8        843.52        775.29        51.34 o
  -4   3   8         39.99         40.83         5.05 o
  -3   3   8         61.56        105.00        19.75 o
  -2   3   8        485.37        481.85        27.93 o
  -1   3   8         27.91         22.07         2.27 o
   0   3   8        522.30        594.39        33.23 o
   1   3   8        268.57        209.35        12.88 o
   2   3   8          0.00          1.10         1.80 o
   3   3   8         76.87         75.35         6.70 o
   4   3   8        433.31        452.85        27.13 o
   5   3   8       1554.19       1536.93        79.69 o
   6   3   8         10.82         14.92         2.93 o
   7   3   8        719.53        679.89        64.48 o
   8   3   8         86.19         86.16         7.55 o
   9   3   8          2.09          3.15         2.82 o
  10   3   8          4.56          5.53         2.62 o
  11   3   8         75.95         72.46         6.50 o
  12   3   8         80.88         91.52         8.10 o
  13   3   8        221.59        223.63        17.45 x
  14   3   8         27.60         26.54         6.37 o
  15   3   8          7.53         12.03         4.72 o
  16   3   8         19.62         22.80         7.46 o
 -19   4   8         19.03         43.86        11.09 x
 -18   4   8        142.66        185.48        54.20 o
 -17   4   8         14.89         25.25         3.89 o
 -16   4   8         61.49         76.71        10.75 o
 -15   4   8         50.64         58.61         7.27 o
 -14   4   8         53.37         53.65         7.02 o
 -13   4   8         63.36         64.80         9.61 o
 -12   4   8         20.24         21.22         3.88 o
 -11   4   8          6.67          5.78         1.64 o
 -10   4   8        385.61        351.43        20.83 o
  -9   4   8        334.30        262.84        13.97 o
  -8   4   8        347.27        311.61        19.09 o
  -7   4   8        320.03        283.07        17.03 o
  -6   4   8        616.18        534.83        26.48 o
  -5   4   8       1661.82       1438.42        79.81 o
  -4   4   8        964.11        872.85        42.81 o
  -3   4   8        112.53        113.06         6.55 o
  -2   4   8         27.00         24.40         3.07 o
  -1   4   8        601.70        488.84        35.28 o
   0   4   8        654.39        569.62        40.53 x
   1   4   8          0.63          4.11         3.36 o
   2   4   8          0.79          1.78         3.66 o
   3   4   8         29.28         47.45         8.78 o
   4   4   8        311.37        258.33        15.16 o
   5   4   8       1119.79       1040.29        56.06 o
   6   4   8         21.52         37.19         7.45 o
   7   4   8          0.16          2.00         3.75 x
   8   4   8        105.83         93.73         6.64 o
   9   4   8        247.74        230.39        16.58 o
  10   4   8        563.42        567.97        36.27 o
  11   4   8         78.00         65.45         7.15 o
  12   4   8         35.05         37.67         4.96 o
  13   4   8        168.26         75.05        19.01 o
  14   4   8        283.49        125.26        46.33 o
  15   4   8          3.20          0.95         6.17 o
 -18   5   8          4.97         16.51        13.71 x
 -17   5   8         45.29         66.28        26.41 o
 -16   5   8          5.82         14.52         3.01 o
 -15   5   8         51.92         62.07         6.50 o
 -14   5   8        130.73        142.51        15.50 o
 -13   5   8         38.88         37.47         4.55 o
 -12   5   8          1.07          4.61         4.66 o
 -11   5   8         23.20         20.77         2.91 o
 -10   5   8         23.37         29.46         2.86 o
  -9   5   8        100.78        113.86         7.06 o
  -8   5   8         18.93         16.99         2.73 o
  -7   5   8          0.11         -0.28         1.58 o
  -6   5   8        622.96        603.00        30.97 o
  -5   5   8        384.36        430.25        24.32 o
  -4   5   8          5.16          7.29         2.33 o
  -3   5   8        312.29        275.42        17.16 o
  -2   5   8         56.85         52.59         6.41 o
  -1   5   8        167.97        134.85        18.89 o
   0   5   8         37.51         33.14         7.11 o
   1   5   8         50.60         43.40         5.31 o
   2   5   8        340.93        354.04        26.32 o
   3   5   8        405.26        470.49        37.30 o
   4   5   8        463.89        480.81        41.30 o
   5   5   8         26.59         26.04         8.34 o
   6   5   8        176.89        186.07        17.71 o
   7   5   8         45.81         55.52        11.68 o
   8   5   8         12.08         12.03         5.88 o
   9   5   8         43.28         45.15         4.98 o
  10   5   8         73.30         71.39         8.65 o
  11   5   8         30.17         24.32        16.59 o
 -15   6   8         45.73         47.34         9.73 o
 -14   6   8         62.22         61.76        19.10 o
 -13   6   8         51.98         56.18        13.56 o
 -12   6   8        140.31        140.46        15.42 o
 -11   6   8          0.33          3.84         6.85 x
 -10   6   8          2.01          2.32         2.26 o
  -9   6   8        263.19        299.43        19.19 o
  -8   6   8         95.95        110.67         8.55 o
  -7   6   8         23.43         34.05         4.36 o
  -6   6   8        159.89        161.83        10.30 o
  -5   6   8        100.81        118.08         9.66 o
  -4   6   8        943.49        962.06        86.71 o
  -3   6   8         11.16         14.00         8.95 o
  -2   6   8         15.08         17.59        12.46 o
  -1   6   8        191.54        198.85        27.57 o
   0   6   8        126.35        142.06        12.79 o
   1   6   8         72.78         71.60         7.65 o
   3   6   8        209.79        244.44        19.34 o
   4   6   8        316.66        335.80        33.31 o
   5   6   8        220.67        251.60        24.45 o
   6   6   8        114.03        130.02        23.48 o
   7   6   8         70.83         61.88        19.23 o
   8   6   8        129.38        122.41        34.13 o
   9   6   8        136.41        107.48        51.56 o
 -12   7   8          0.00          1.52         4.79 o
 -11   7   8         62.70         21.62        17.23 o
 -10   7   8          0.68          3.03         3.98 o
  -9   7   8         35.66         14.24         8.77 o
  -8   7   8         24.86         11.51         4.33 o
  -7   7   8          0.42          5.85         3.21 o
  -6   7   8          1.64          8.39         3.68 o
  -5   7   8          3.27         12.07         4.36 o
  -4   7   8         47.17         47.79         6.34 o
  -3   7   8          0.14          3.45         3.13 o
  -2   7   8        139.28        158.12        13.81 o
  -1   7   8          2.52          5.39         2.70 o
   0   7   8         44.55         42.30         8.74 o
   1   7   8         20.74         31.28         6.37 o
   2   7   8         40.75         37.87         7.03 o
   3   7   8         53.68         81.56        14.23 o
   4   7   8         46.26         50.40        31.31 o
   5   7   8          0.39          0.25         2.35 o
   6   7   8        187.19        227.21        83.13 o
   7   7   8          2.14          3.60         3.56 o
 -19   1   9         82.19        102.33        11.83 o
 -18   1   9         39.81         48.29         6.18 o
 -17   1   9          1.25          5.88         6.13 o
 -16   1   9        161.19        191.41        12.99 x
 -15   1   9         16.06         31.79         5.00 o
 -14   1   9        178.13        175.99        11.83 o
 -13   1   9        258.84        244.25        15.06 o
 -12   1   9        498.73        454.23        28.84 x
 -11   1   9        155.17        133.76         8.60 o
 -10   1   9        326.17        259.71        14.45 o
  -9   1   9        544.33        517.09        30.19 o
  -8   1   9         26.22         26.01         6.35 o
  -7   1   9       5678.17       5493.95       262.62 o
  -6   1   9       3198.08       3141.82       150.95 o
  -5   1   9        137.55        124.50        12.11 o
  -4   1   9         20.33         28.15         5.80 o
  -3   1   9        102.72        108.61         6.16 o
  -2   1   9       1159.06       1080.95        69.25 o
  -1   1   9        557.21        621.13        30.64 o
   0   1   9        487.26        520.79        39.40 o
   1   1   9       1917.21       1851.22        95.35 o
   2   1   9       7224.44       7136.21       340.91 o
   3   1   9         58.94        117.27         7.78 o
   4   1   9         12.25          6.71         1.64 o
   5   1   9         39.12         50.68         3.59 o
   6   1   9        222.49        191.92        11.20 o
   7   1   9        887.95        707.62        34.98 o
   8   1   9        528.49        447.63        22.64 o
   9   1   9          0.20          3.83         1.29 o
  10   1   9        107.04         88.21         6.89 o
  11   1   9        146.85        150.65        11.25 o
  12   1   9        254.70        249.62        15.17 o
  13   1   9         36.34         32.50         4.34 o
  14   1   9         39.56         62.80        12.57 o
  15   1   9         47.70         46.72        15.02 o
 -19   2   9          9.46         24.73         6.57 o
 -18   2   9         98.39        152.19        15.54 o
 -17   2   9         10.30         19.85         2.90 o
 -16   2   9         19.34         25.53         4.48 o
 -15   2   9         91.64        102.05         8.94 o
 -14   2   9         28.01         42.85         4.09 o
 -13   2   9         81.30         76.72         5.99 o
 -12   2   9        785.80        628.53        32.65 o
 -11   2   9         39.97         35.61         5.14 o
 -10   2   9        203.59        156.04        14.26 o
  -9   2   9       1158.53       1023.74        50.39 o
  -8   2   9        957.33        790.80        39.40 o
  -7   2   9       1206.31       1148.20        55.94 o
  -6   2   9        736.03        669.40        33.03 o
  -5   2   9        541.31        524.32        25.96 o
  -4   2   9        122.55        191.37        11.55 x
  -3   2   9       1570.44       1545.27        94.32 o
  -2   2   9        824.46        738.80        47.28 o
  -1   2   9        116.15         84.51        12.61 x
   0   2   9        631.21        658.08        32.32 o
   1   2   9         94.23         83.69         5.25 o
   2   2   9          9.35          9.73         1.80 o
   3   2   9         69.25         93.35         5.93 o
   4   2   9        176.56        297.38        22.84 o
   5   2   9        559.08        452.33        32.64 o
   6   2   9        714.59        673.83        33.49 o
   7   2   9       1124.66        977.43        47.78 o
   8   2   9        212.04        170.81         9.90 o
   9   2   9        250.64        237.03        26.29 o
  10   2   9          3.92          8.55         2.35 o
  11   2   9         91.07         95.45        10.08 o
  12   2   9         28.07         38.06         8.83 o
  13   2   9          1.78          5.40         3.30 o
  14   2   9         16.15         27.47         7.37 o
  15   2   9         15.91         23.33        20.76 o
  16   2   9        237.63        192.39        74.08 o
 -19   3   9         41.20        102.98        23.46 o
 -18   3   9        222.94        295.71        37.38 o
 -17   3   9        137.88        165.37        16.03 o
 -16   3   9        341.26        377.46        26.88 o
 -15   3   9        616.24        596.79        32.56 o
 -14   3   9          6.19         12.62         4.94 o
 -13   3   9        130.42        113.36         8.54 o
 -12   3   9        161.92        130.50         8.31 o
 -11   3   9        320.15        293.55        16.42 o
 -10   3   9        288.48        247.41        13.75 o
  -9   3   9        261.75        242.75        15.02 o
  -8   3   9         78.86         70.85         5.72 o
  -7   3   9        101.02        105.38         6.60 o
  -6   3   9        288.32        249.54        13.50 o
  -5   3   9         86.21         96.85         6.54 x
  -4   3   9       2411.40       2149.58       131.01 o
  -3   3   9       2090.22       1892.55        91.25 o
  -2   3   9        372.34        361.47        20.47 o
  -1   3   9         54.17         46.78         4.37 o
   0   3   9        335.51        256.45        13.12 o
   1   3   9        152.41        138.05         8.73 o
   2   3   9        208.60        220.36        11.78 o
   3   3   9        310.28        267.18        17.93 o
   4   3   9        439.80        331.89        17.52 o
   5   3   9        390.99        386.31        20.41 o
   6   3   9        735.94        734.91        37.04 o
   7   3   9          0.61          4.48         3.03 o
   8   3   9        195.55        202.85        13.86 o
   9   3   9         15.67         12.58         3.16 x
  10   3   9        622.48        595.20        51.84 o
  11   3   9        125.76        121.24         9.64 o
  12   3   9          6.01         10.34         3.63 o
  13   3   9         13.96         16.21         8.12 o
  14   3   9        223.53        181.94        26.43 o
  15   3   9        251.17        155.51        41.60 o
 -19   4   9          2.08         12.36         4.79 o
 -18   4   9         24.47         37.97        15.89 o
 -17   4   9         41.90         62.93         7.95 o
 -16   4   9         22.15         36.71         6.16 o
 -15   4   9          0.69          3.17         4.00 o
 -14   4   9         17.16         25.37         5.51 o
 -13   4   9         82.32         83.70        13.73 o
 -12   4   9         34.71         41.41         5.16 o
 -11   4   9        129.82        136.14        12.23 o
 -10   4   9         18.23         15.27         2.97 o
  -9   4   9        351.04        317.16        18.08 o
  -8   4   9        455.98        401.00        20.65 o
  -7   4   9        224.31        207.74        11.27 x
  -6   4   9        215.42        190.34        11.74 o
  -5   4   9        655.32        590.75        29.82 o
  -4   4   9        703.98        700.22        34.99 o
  -3   4   9        303.98        316.73        29.66 o
  -2   4   9        318.14        311.05        16.00 o
  -1   4   9          1.73          6.97         2.66 o
   0   4   9         25.37         20.58         7.41 o
   1   4   9         15.23         17.21         4.16 o
   2   4   9          6.48          9.91         5.89 x
   3   4   9          2.25         10.89         2.38 o
   4   4   9          2.19          4.43         1.85 o
   5   4   9         26.40         21.34         2.38 o
   6   4   9         94.94         85.13         6.20 o
   7   4   9         15.74         15.37         2.23 o
   8   4   9        514.27        500.67        31.44 o
   9   4   9       1005.50        999.08        51.06 o
  10   4   9        154.66        133.84         9.82 o
  11   4   9         61.73         56.53         5.74 o
  12   4   9         51.10         42.24         8.58 o
  13   4   9         35.80         26.23         4.63 o
  14   4   9         11.49          8.85         5.57 o
 -18   5   9         76.12          0.20        13.61 o
 -17   5   9          1.96         14.51         4.03 o
 -16   5   9          1.62          5.34         8.44 o
 -15   5   9          2.47         11.20         7.76 o
 -14   5   9         30.82         48.60         5.28 o
 -13   5   9          0.79          2.95         3.46 o
 -12   5   9        402.12        439.95        23.80 o
 -11   5   9         92.22         92.65         7.17 o
 -10   5   9        114.00        111.50         7.10 o
  -9   5   9        272.30        262.11        14.42 o
  -8   5   9        378.41        384.50        21.14 o
  -7   5   9         25.86         25.48         5.61 o
  -6   5   9         13.41         14.92         6.24 o
  -5   5   9         12.08         11.01         1.78 o
  -4   5   9        151.20        164.33        13.30 o
  -3   5   9         49.53         58.67         9.81 o
  -2   5   9        200.61        184.59        25.59 o
  -1   5   9        639.08        640.25        63.82 o
   0   5   9        563.87        516.44        37.82 o
   1   5   9        363.56        364.26        27.48 o
   2   5   9        309.86        359.07        27.09 o
   3   5   9          9.02         13.24         6.08 o
   4   5   9          3.14         11.85         8.98 o
   5   5   9         89.66        108.24        14.50 o
   6   5   9        179.57        175.92        18.48 o
   7   5   9        217.14        231.62        15.54 o
   8   5   9        130.60        138.07         9.90 o
   9   5   9         80.30         85.42         8.00 o
  10   5   9        300.17        192.80        64.63 o
  11   5   9         59.96         42.78        38.55 o
 -15   6   9         20.26         30.84         4.55 o
 -14   6   9         33.49         44.28         7.45 o
 -13   6   9         14.58         26.25         7.33 o
 -12   6   9         36.60         34.16         3.72 o
 -11   6   9         17.27         14.53         2.87 o
 -10   6   9         54.59         56.97         6.04 o
  -9   6   9          7.24         17.11         6.47 o
  -8   6   9          6.41         10.10         7.69 o
  -7   6   9         33.11         41.59         9.55 o
  -6   6   9         24.06         38.17         6.23 x
  -5   6   9          1.30          6.64         3.33 o
  -4   6   9         24.93         25.69         5.64 o
  -3   6   9         37.25         51.01         8.71 x
  -2   6   9          0.17         22.92        19.35 x
  -1   6   9         89.70        109.70        14.15 o
   0   6   9         83.30         94.56         9.77 o
   1   6   9          9.43         10.17         3.71 o
   2   6   9         14.47         18.53         3.75 o
   3   6   9         15.05         13.30         3.29 o
   4   6   9          0.21          2.35         4.47 o
   5   6   9          3.97          7.62        11.03 o
   6   6   9         53.01         57.42        14.28 o
   7   6   9         18.49         18.64         7.63 o
   8   6   9        169.81        145.00        60.03 o
 -10   7   9         10.80          2.43         4.52 o
  -9   7   9         84.61         31.48        10.00 o
  -8   7   9         45.44         24.02         5.28 o
  -7   7   9        143.51         86.03        22.52 o
  -6   7   9          1.67          3.78         3.68 x
  -5   7   9        105.03        102.65        18.73 o
  -4   7   9         62.60         65.92        12.73 o
  -3   7   9         90.57         76.08         8.44 o
  -2   7   9        125.96        150.51        13.56 o
  -1   7   9         83.82         97.99         9.69 o
   0   7   9         56.80         50.09         7.04 o
   1   7   9         71.31         74.22        20.18 x
   2   7   9        153.55        172.17        63.15 o
   3   7   9          3.92          2.08         2.78 o
   4   7   9        172.69        154.75        56.83 o
   5   7   9        198.85        202.18        45.86 o
   6   7   9         34.69         31.74         7.99 o
 -19   0  10         13.28         28.55         6.45 o
 -18   0  10         73.35         86.47        14.69 o
 -17   0  10        273.86        284.64        43.18 o
 -16   0  10        167.46        216.19        29.94 o
 -15   0  10        565.13        678.44        89.06 o
 -14   0  10       2253.98       1954.97       195.65 o
 -13   0  10       2271.07       2197.59       174.96 o
 -12   0  10        120.13         90.94         9.80 o
 -11   0  10         10.68          4.49         4.14 o
 -10   0  10         11.78          9.75         2.69 o
  -9   0  10        585.29        446.22        34.52 o
  -8   0  10        603.67        616.20        61.67 o
  -7   0  10       3250.11       3431.02       231.99 o
  -6   0  10       5674.27       6147.51       416.08 o
  -5   0  10       6225.57       6983.63       472.78 o
  -4   0  10       5583.29       6227.81       421.19 o
  -3   0  10        230.12        386.69        35.73 o
  -2   0  10         77.11        131.46        98.75 o
  -1   0  10       5711.17       6747.26       456.96 o
   0   0  10        556.53        731.18       149.44 o
   1   0  10       1342.52       1338.89       130.90 o
   2   0  10        447.14        498.93        35.84 o
   3   0  10          4.55         17.73         3.32 o
   4   0  10       5429.14       5975.49       403.36 o
   5   0  10       5455.23       5718.44       387.45 o
   6   0  10       1871.65       1661.45       114.20 o
   7   0  10        625.16        550.80        55.23 o
   8   0  10        776.38        624.92        44.29 o
   9   0  10        176.14        116.31        10.12 o
  10   0  10        467.44        346.11        27.72 o
  11   0  10          0.08          2.59         2.25 o
  12   0  10          0.39          1.42         2.62 o
  13   0  10         30.80         24.36         6.38 o
  14   0  10         11.60          2.09        13.01 o
 -19   1  10        102.57        148.98        17.92 o
 -18   1  10         18.46         25.75         5.53 o
 -17   1  10        135.41        156.68        16.36 o
 -16   1  10          0.20          3.89         7.03 o
 -15   1  10        612.13        580.91        37.16 o
 -14   1  10        478.62        419.61        24.89 o
 -13   1  10         25.44         25.52         7.83 x
 -12   1  10         81.11         69.63         7.56 o
 -11   1  10        168.69        151.01         9.46 o
 -10   1  10        549.18        471.16        28.16 o
  -9   1  10        176.96        163.71        10.94 o
  -8   1  10          8.06         14.06         4.71 o
  -7   1  10         58.96         68.68         5.65 o
  -6   1  10       2948.48       2981.39       165.22 o
  -5   1  10       1196.97       1220.05        59.30 o
  -4   1  10          1.99          3.23         1.22 o
  -3   1  10         27.37         43.10         7.08 o
  -2   1  10       2056.88       2099.80       100.61 x
  -1   1  10        857.08        854.39        55.12 o
   0   1  10         73.54         44.79         9.28 o
   1   1  10        506.50        503.85        25.50 o
   2   1  10       2249.34       2049.88       114.17 o
   3   1  10        336.32        228.33        12.63 o
   4   1  10        909.09        988.35        48.63 o
   5   1  10         26.82         25.84         3.29 o
   6   1  10       1328.96       1368.66        66.87 o
   7   1  10        996.94        898.02        44.41 o
   8   1  10         60.11         43.68         3.60 o
   9   1  10        113.15         89.52         6.83 x
  10   1  10          1.52          1.34         1.66 o
  11   1  10          1.83          3.60         2.43 o
  12   1  10         74.39         96.71         7.64 o
  13   1  10         13.52         32.43         5.83 o
  14   1  10         23.71         43.69         8.17 o
  15   1  10        318.57        210.23        65.89 o
 -19   2  10         34.92         47.63        12.68 o
 -18   2  10        599.70        718.66        56.88 o
 -17   2  10        134.64        158.52        17.08 o
 -16   2  10          6.14          8.48         2.85 o
 -15   2  10          0.47          4.21         5.55 o
 -14   2  10         11.64         15.92         3.35 o
 -13   2  10        116.89         90.02         9.74 o
 -12   2  10        156.02        122.92        10.02 o
 -11   2  10        263.25        229.10        16.77 o
 -10   2  10        259.48        221.44        14.51 o
  -9   2  10        224.20        176.32        10.58 o
  -8   2  10         41.21         39.77         3.54 o
  -7   2  10         23.51         22.57         2.52 o
  -6   2  10        258.39        239.60        12.70 o
  -5   2  10       1543.42       1479.10        82.62 o
  -4   2  10          1.11          9.66         1.70 o
  -3   2  10        214.26        171.47        15.23 o
  -2   2  10        141.68        159.69        19.24 o
  -1   2  10        114.06        128.75        11.33 o
   0   2  10         69.28         93.21         6.05 o
   1   2  10        183.32        146.05         8.35 o
   2   2  10         51.25         45.81         3.59 o
   3   2  10        884.18        688.53        39.72 o
   4   2  10          0.14          2.68         4.27 o
   5   2  10         20.12         21.52         2.98 o
   6   2  10       1674.22       1613.05        83.77 o
   7   2  10         66.84         59.53         6.13 o
   8   2  10        354.47        342.07        22.80 o
   9   2  10        304.41        291.77        20.35 o
  10   2  10        205.66        191.48        12.32 o
  11   2  10        230.80        273.43        23.87 o
  12   2  10        133.07        125.64        10.74 o
  13   2  10        687.75        619.79        91.92 o
  14   2  10          7.80          8.65         7.63 o
  15   2  10         17.04         26.06        13.82 o
 -19   3  10         18.02         37.35         7.85 o
 -18   3  10        126.19        196.03        39.10 o
 -17   3  10          5.50          8.42         5.43 o
 -16   3  10         47.15         60.26         7.17 o
 -15   3  10         74.45         72.24         6.01 o
 -14   3  10         59.50         57.86         5.20 o
 -13   3  10        134.32        130.01        11.95 o
 -12   3  10        270.88        255.42        14.64 o
 -11   3  10        164.99        159.70         9.91 o
 -10   3  10          6.76         11.94         1.92 o
  -9   3  10          1.47          2.10         1.99 o
  -8   3  10         70.92         90.26         6.46 o
  -7   3  10        202.93        173.10        10.31 o
  -6   3  10         45.34         34.11         3.72 o
  -5   3  10        149.78        154.89        11.66 o
  -4   3  10        194.87        215.04        11.66 o
  -3   3  10          0.26          4.52         1.86 o
  -2   3  10        476.73        486.32        27.48 o
  -1   3  10        234.03        240.75        12.78 o
   0   3  10         13.08          5.64         1.28 o
   1   3  10         41.25         47.29         5.35 o
   2   3  10          0.08         -0.08         0.79 o
   3   3  10         56.09         67.30        16.95 o
   4   3  10        930.26        782.78        44.60 o
   5   3  10        309.66        272.39        15.03 o
   6   3  10         98.97         67.05         6.90 o
   7   3  10        195.16        178.05        16.77 o
   8   3  10          0.91          3.19         3.45 o
   9   3  10         26.08         27.80         4.91 o
  10   3  10         38.82         47.06         4.75 o
  11   3  10        207.55        215.12        18.57 o
  12   3  10         64.09         54.10         6.76 o
  13   3  10         59.97         63.49        16.43 o
  14   3  10          0.23         -0.18         5.29 o
  15   3  10          0.58          2.68         4.07 o
 -19   4  10        315.64        322.82       169.28 o
 -18   4  10         29.70         50.59        14.31 o
 -17   4  10         40.25         41.42         7.83 o
 -16   4  10         61.41         70.72         6.02 o
 -15   4  10         30.03         38.31         6.76 o
 -14   4  10         33.47         42.92         4.06 o
 -13   4  10        308.45        308.20        17.61 o
 -12   4  10        165.54        155.57         9.78 o
 -11   4  10        300.28        307.05        18.49 o
 -10   4  10        768.03        717.19        36.36 o
  -9   4  10       1529.32       1476.41        72.06 o
  -8   4  10         25.67         27.94         3.16 o
  -7   4  10        361.94        336.46        20.20 o
  -6   4  10         43.82         28.43         2.58 o
  -5   4  10        109.11        101.33        14.24 o
  -4   4  10       1836.21       1713.41        83.44 o
  -3   4  10          5.07          9.09         1.12 x
  -2   4  10         40.30         47.12         4.51 o
  -1   4  10       1829.19       1607.28       111.24 o
   0   4  10        991.33        874.15        70.89 o
   1   4  10        550.38        689.91        70.70 o
   2   4  10        772.23        818.20        52.92 x
   3   4  10        126.04        127.67         7.99 o
   4   4  10        242.48        217.53        12.55 x
   5   4  10        472.96        467.45        26.61 o
   6   4  10         14.65         20.05         7.24 o
   7   4  10        156.44        163.86        12.78 o
   8   4  10        213.88        215.41        13.75 o
   9   4  10        395.28        403.20        23.19 o
  10   4  10        557.30        483.72        33.35 o
  11   4  10        279.78        226.84        19.33 o
  12   4  10          2.25          7.15         2.73 x
  13   4  10          1.03         -0.32         2.96 o
  14   4  10         58.59         37.95        28.61 o
 -18   5  10         50.42         -3.64        13.24 o
 -17   5  10          2.02          5.72         2.64 o
 -16   5  10         50.54         67.92         9.11 o
 -15   5  10          7.38          8.95         2.20 o
 -14   5  10         15.13         15.55         4.33 o
 -13   5  10         27.50         32.35        11.24 o
 -12   5  10          2.17          8.16         6.73 o
 -11   5  10        186.32        188.73        13.75 o
 -10   5  10          6.33         15.18         2.94 o
  -9   5  10          0.00          3.85         2.71 o
  -8   5  10        157.37        160.25        10.61 o
  -7   5  10         33.01         28.21         6.87 o
  -6   5  10         16.57         21.88         4.58 o
  -5   5  10         54.35         53.09         5.67 o
  -4   5  10         81.21         85.69         9.86 o
  -3   5  10        264.93        301.09        40.04 o
  -2   5  10         56.18         38.19        20.05 o
  -1   5  10         34.52         29.68         4.72 o
   0   5  10         20.73         23.81         7.95 o
   1   5  10         43.47         59.04        13.47 o
   2   5  10          0.72          3.80         3.56 o
   3   5  10        126.35        141.75        15.38 o
   4   5  10         18.15         20.59         9.15 o
   5   5  10         22.14         29.77         5.72 o
   6   5  10         42.96         49.10        15.07 o
   7   5  10         70.13         84.50        16.34 o
   8   5  10         72.42         81.11         6.77 o
   9   5  10         43.84         43.00         6.24 o
  10   5  10         11.69          5.59         9.02 o
 -15   6  10        206.66        186.88        47.78 o
 -14   6  10          0.04          1.80         2.60 o
 -13   6  10         39.79         40.36         7.17 o
 -12   6  10         19.30         24.16         3.17 o
 -11   6  10        100.48        127.70        15.01 o
 -10   6  10         37.94         46.50         4.95 o
  -9   6  10         64.18         58.42         6.09 o
  -8   6  10        337.81        419.64        25.58 o
  -7   6  10        229.92        235.80        14.41 o
  -6   6  10        109.99        118.49         8.40 o
  -5   6  10         94.71        111.76         7.48 o
  -4   6  10          2.89          8.80         7.05 o
  -3   6  10        229.19        145.31        25.25 o
  -2   6  10         42.35         55.25         7.57 o
  -1   6  10        237.50        262.41        32.13 x
   0   6  10         91.88         93.90        10.41 o
   1   6  10          9.12         13.42         4.34 o
   2   6  10         14.69         27.22         6.29 o
   3   6  10         41.51         53.34         6.57 o
   4   6  10         61.76         87.73         8.97 o
   5   6  10        129.79        167.55        35.18 x
   6   6  10        135.21        135.05        33.74 o
   7   6  10        295.21        229.56        91.26 o
   8   6  10          2.69          5.28         4.10 o
 -10   7  10         13.80          3.83         4.26 o
  -9   7  10         17.18          6.64         7.44 o
  -8   7  10         11.82          6.45         3.68 o
  -7   7  10         40.21         29.68         9.71 o
  -6   7  10         11.06         17.55         5.52 o
  -5   7  10        116.88         97.82        28.04 o
  -3   7  10        250.38        250.83        37.12 o
  -2   7  10        187.24        212.72        18.26 o
  -1   7  10         38.60         40.50         5.89 o
   0   7  10         38.97         31.76         8.59 o
   1   7  10        131.28        110.64        44.28 o
   2   7  10          9.46         13.74         4.19 o
   3   7  10          0.01          4.10         2.41 o
   4   7  10        241.53        280.27        41.25 o
   5   7  10         12.23         19.04         4.04 o
   6   7  10         96.62        105.49        33.70 o
 -19   1  11          0.78          3.72         8.17 o
 -18   1  11        190.25        219.12        29.69 o
 -17   1  11         26.93         34.15         7.59 o
 -16   1  11         38.93         62.90         7.45 o
 -15   1  11        145.96        137.47        12.62 o
 -14   1  11        192.14        190.68        18.62 o
 -13   1  11         81.89         84.98         9.44 o
 -12   1  11        349.58        305.84        19.89 o
 -11   1  11        415.87        302.59        19.40 o
 -10   1  11        783.44        645.68        32.76 o
  -9   1  11        491.63        413.43        21.49 o
  -8   1  11         21.53         24.11         3.25 o
  -7   1  11         21.13         11.44         2.33 o
  -6   1  11        828.75        794.19        39.16 o
  -5   1  11         28.05         38.80         6.60 o
  -4   1  11        940.09        848.19        48.97 o
  -3   1  11       1007.20       1050.99        59.01 o
  -2   1  11       3908.36       3515.00       232.75 o
  -1   1  11        844.76        831.38        41.11 o
   0   1  11        164.99        104.13        11.29 o
   1   1  11        419.93        347.44        20.55 o
   2   1  11        453.15        331.56        17.71 x
   3   1  11          7.13         12.65         2.45 o
   4   1  11        397.36        456.06        30.01 o
   5   1  11        712.82        704.49        35.24 o
   6   1  11         12.59         10.95         1.87 o
   7   1  11         65.46         61.08         5.35 o
   8   1  11        523.12        421.70        23.95 o
   9   1  11         17.26         18.95         2.79 o
  10   1  11        197.17        193.82        11.66 o
  11   1  11         37.97         42.08         4.11 o
  12   1  11         31.95         41.38         5.97 o
  13   1  11         58.15         52.44         8.59 o
  14   1  11         46.40         57.33        16.41 o
 -19   2  11         61.04         67.01        11.00 o
 -18   2  11        181.67        256.57        19.20 o
 -17   2  11         70.55         92.70        13.36 o
 -16   2  11         25.44         29.43         4.64 o
 -15   2  11        175.93        140.70        12.09 o
 -14   2  11          6.43         10.17         4.76 o
 -13   2  11        126.97          1.10        40.66 o
 -12   2  11         58.91         48.45         5.72 o
 -11   2  11          1.27          3.97         2.16 o
 -10   2  11        246.08        198.97        12.08 o
  -9   2  11        419.97        428.49        22.46 o
  -8   2  11        336.09        295.54        15.90 o
  -7   2  11        530.56        491.17        24.93 o
  -6   2  11         57.88         64.26         5.16 o
  -5   2  11          0.52          3.87         2.83 o
  -4   2  11        225.40        237.19        20.41 o
  -3   2  11        552.89        642.36        32.03 o
  -2   2  11        227.14        252.68        18.15 o
  -1   2  11        504.67        545.16        27.36 o
   0   2  11          3.97          9.24         4.30 o
   1   2  11         47.12         64.70         4.50 o
   2   2  11        748.68        706.81        40.71 o
   3   2  11        149.11        128.55        10.36 o
   4   2  11       1255.83       1043.55        51.56 o
   5   2  11         16.36         47.82        10.30 o
   6   2  11         23.17         27.94         2.73 o
   7   2  11        216.27        210.54        14.94 o
   8   2  11        108.51         90.60         6.37 x
   9   2  11         53.52         52.84         5.01 o
  10   2  11          0.08          0.46         4.39 o
  11   2  11          2.54          2.20         3.65 o
  12   2  11         76.04         94.38        11.90 o
  13   2  11        285.02        376.20       171.21 o
  14   2  11         96.38         87.59        19.71 o
  15   2  11         41.02         33.02        11.86 o
 -19   3  11        236.71        325.22       163.03 o
 -18   3  11        191.62        283.25        48.86 o
 -17   3  11        196.99        249.05        16.40 o
 -16   3  11        235.31        250.69        16.21 o
 -15   3  11         49.10         48.38         6.40 o
 -14   3  11          2.14          3.44         1.76 o
 -13   3  11          1.01          3.80         3.02 o
 -12   3  11        594.80        497.01        30.92 x
 -11   3  11        208.26        177.93        11.32 o
 -10   3  11        277.78        269.21        18.20 o
  -9   3  11        230.95        209.76        12.64 o
  -8   3  11        217.98        185.55        12.88 o
  -7   3  11        447.59        357.35        22.14 o
  -6   3  11        572.51        598.12        29.75 o
  -5   3  11        411.45        366.51        18.63 o
  -4   3  11        630.46        560.29        31.88 o
  -3   3  11         42.72         56.71         4.74 o
  -2   3  11         20.85         35.91         7.41 o
  -1   3  11        161.41        116.32         7.11 o
   0   3  11         60.58         42.81         4.24 o
   1   3  11        354.66        350.83        18.00 o
   2   3  11       1699.08       1671.72        81.56 o
   3   3  11         73.22         86.24         5.53 o
   4   3  11        376.93        319.78        17.50 o
   5   3  11         51.85         52.63         5.67 o
   6   3  11        215.50        205.24        12.30 o
   7   3  11        652.29        695.40        36.75 o
   8   3  11         72.21         72.17         6.06 o
   9   3  11        118.80        112.88        13.96 o
  10   3  11        687.64        732.96        48.19 o
  11   3  11        460.68        442.53        30.73 o
  12   3  11         23.19         30.02         6.07 o
  13   3  11        102.16        103.37        77.02 o
  14   3  11         23.40         40.51        13.36 o
 -19   4  11          2.51          4.35         4.12 o
 -18   4  11         18.07         33.57         8.46 o
 -17   4  11         84.24        133.58        12.44 o
 -16   4  11         86.19        104.57         8.81 o
 -15   4  11         21.92         26.90         5.01 o
 -14   4  11          8.86         10.75         5.41 o
 -13   4  11          8.02         13.89         2.67 o
 -12   4  11          0.01          3.69         3.19 o
 -11   4  11        100.59         98.37         7.02 o
 -10   4  11         76.18         69.63         5.04 x
  -9   4  11          6.94         16.74         2.90 o
  -8   4  11          9.17         14.17         3.23 o
  -7   4  11         19.93         29.16         3.02 o
  -6   4  11         19.37         26.66         4.98 o
  -5   4  11        128.97        145.76         9.03 o
  -4   4  11         15.17         20.72         4.55 o
  -3   4  11         14.50         21.52         5.02 o
  -2   4  11          0.07          3.08         2.19 o
  -1   4  11         47.20         48.10         3.50 o
   0   4  11        504.84        394.74        24.31 o
   1   4  11          1.15          1.48         0.97 o
   2   4  11         79.43         63.88         5.34 o
   3   4  11         37.13         33.48         3.23 x
   4   4  11        264.81        287.47        16.25 o
   5   4  11         29.36         39.07         5.60 o
   6   4  11         30.30         32.57         5.64 o
   7   4  11          8.86         13.43         3.22 o
   8   4  11          0.00          2.23         4.43 o
   9   4  11          7.27         13.82         4.71 o
  10   4  11         40.56         46.43         6.63 o
  11   4  11         30.65         30.11         7.35 x
  12   4  11          0.30          1.27         2.74 o
  13   4  11         13.13         13.06         6.70 o
 -17   5  11         16.00         14.11         5.09 o
 -16   5  11        336.79        319.44        74.78 o
 -15   5  11         95.27        137.73        14.92 x
 -14   5  11          0.54          5.20         1.84 x
 -13   5  11          6.64          7.11         4.71 o
 -12   5  11         68.81         77.90         6.66 o
 -11   5  11         25.73         41.25         3.77 o
 -10   5  11         14.77         14.85         2.10 o
  -9   5  11         31.30         37.38         8.53 o
  -8   5  11        799.20        865.78        43.14 o
  -7   5  11       1303.62       1257.59        62.97 x
  -6   5  11         10.61         12.19         3.63 o
  -5   5  11         24.30         30.93         6.74 o
  -4   5  11         76.91         90.37         6.01 o
  -3   5  11        167.58        162.02        30.02 o
  -2   5  11        202.05        222.18        19.49 o
  -1   5  11        309.67        294.63        24.10 x
   0   5  11         55.64         54.89        10.64 o
   1   5  11        418.26        393.80        30.20 o
   2   5  11        942.45       1035.62        73.91 o
   3   5  11        259.33        292.43        23.70 o
   4   5  11         48.17         63.59         9.27 x
   5   5  11         15.86         10.14         9.07 o
   6   5  11        152.87        199.15        40.01 o
   7   5  11         88.67        103.10        10.79 o
   8   5  11         71.09         89.19         8.34 o
   9   5  11         96.09        127.79        19.35 o
 -15   6  11          9.62         11.04         3.33 o
 -14   6  11          0.17          0.97         2.20 o
 -13   6  11          3.66         11.84         2.61 o
 -12   6  11         67.73         86.86        12.66 o
 -11   6  11         17.80         18.28         2.79 x
 -10   6  11          9.95         11.34         4.35 o
  -9   6  11          4.86          7.38         3.01 o
  -8   6  11         15.84         22.11         8.28 o
  -7   6  11          2.70          6.99         3.78 o
  -6   6  11         18.71         25.71         6.97 o
  -5   6  11          0.46          3.54         4.62 o
  -4   6  11        128.08         98.24        25.10 o
  -2   6  11        139.54        168.23        16.16 o
  -1   6  11          3.66          7.93         5.59 o
   0   6  11          0.00          7.95         4.16 o
   1   6  11          0.27          4.30         3.79 o
   2   6  11         22.17         28.72         7.22 o
   3   6  11         78.61        104.14        10.54 o
   4   6  11        123.39        134.32        12.76 o
   5   6  11          2.69          9.35         3.87 o
   6   6  11         17.27         12.57         5.04 o
   7   6  11         24.29         20.24         4.97 o
 -11   7  11         24.64          6.96         6.19 o
 -10   7  11         53.24         16.36         5.81 o
  -9   7  11         27.68         13.49         5.42 o
  -8   7  11         33.73         20.03         6.78 o
  -7   7  11         88.69         46.94        20.42 o
  -6   7  11         44.88         47.65         8.61 o
  -5   7  11         25.70         31.50         7.45 o
  -4   7  11        224.60        186.25        42.60 o
  -3   7  11         74.01         75.55        14.95 o
  -2   7  11        173.94        206.57        19.12 o
  -1   7  11        170.97        170.29        32.47 o
   0   7  11        134.48        103.10        58.73 o
   1   7  11         17.06         13.99         4.93 o
   2   7  11          0.30          1.74         2.68 o
   3   7  11         47.31         39.07         7.85 o
   4   7  11         50.14         72.67         9.41 o
   5   7  11         84.25         94.84        19.22 o
 -19   0  12        287.45        429.16       111.81 o
 -18   0  12        273.11        493.86       111.48 o
 -17   0  12          9.87         17.99        12.21 o
 -16   0  12        234.20        254.26        29.96 o
 -15   0  12         24.44         18.20         6.49 o
 -14   0  12        109.70         74.41        10.91 x
 -13   0  12        169.67         88.55        12.72 o
 -12   0  12        108.48         89.11         9.75 o
 -11   0  12        282.75        208.26        33.37 o
 -10   0  12       6969.18       6548.76       628.69 o
  -9   0  12       2599.42       2273.91       174.26 o
  -8   0  12         18.91         30.31         4.64 x
  -7   0  12        249.32        208.48        21.32 o
  -6   0  12          0.18          5.73         2.27 o
  -5   0  12       2272.71       2048.89       139.95 o
  -4   0  12        605.17        699.66        48.85 o
  -3   0  12         55.46         79.30        46.01 o
  -2   0  12         93.79        221.16       129.68 o
  -1   0  12       1778.03       2054.54       140.28 o
   0   0  12       2121.27       2219.63       151.20 o
   1   0  12          0.15          3.07         2.22 o
   2   0  12         46.29        104.48        10.04 o
   3   0  12         36.00         84.37         8.63 o
   4   0  12        200.82        191.90        16.32 o
   5   0  12        129.04        119.24        14.61 o
   6   0  12       1794.22       1608.10       111.19 o
   7   0  12        171.75        221.36        17.91 o
   8   0  12        112.15        104.49         9.89 o
   9   0  12        180.12        174.95        15.15 o
  10   0  12         13.74          6.85         2.44 o
  11   0  12        135.33        139.99        17.30 x
  12   0  12          3.19          5.11         3.61 o
  13   0  12        185.36        220.40        38.46 o
 -19   1  12         24.22         43.29         5.72 o
 -18   1  12          0.23          2.77         5.30 o
 -17   1  12         14.99         28.42         6.51 o
 -16   1  12        108.83        133.55        17.40 o
 -15   1  12         29.57         30.13         4.82 o
 -14   1  12          0.66          0.89         2.16 o
 -13   1  12         75.60         61.85         9.76 o
 -12   1  12        267.32        243.10        15.14 o
 -11   1  12         75.42         54.37         4.60 o
 -10   1  12         11.40         11.85         2.07 o
  -9   1  12        301.03        242.39        15.71 o
  -8   1  12        335.04        362.51        22.19 o
  -7   1  12         28.66         42.70         3.59 o
  -6   1  12        179.08        136.62        20.55 o
  -5   1  12         51.36         84.18         5.49 o
  -4   1  12        444.58        325.44        27.31 o
  -3   1  12         70.78        109.73        16.78 o
  -2   1  12        364.67        312.55        16.70 o
  -1   1  12        188.03        196.19        13.21 o
   0   1  12        124.41        162.03        11.59 o
   1   1  12       2696.39       2331.80       112.50 o
   2   1  12        716.03        710.11        35.74 o
   3   1  12        590.15        568.19        34.35 o
   4   1  12         15.97          6.88         3.54 o
   5   1  12        258.76        275.09        15.32 o
   6   1  12         13.22         10.57         2.24 o
   7   1  12         72.84         65.48         5.06 o
   8   1  12         58.34         78.40         6.54 o
   9   1  12          3.59          6.89         1.60 o
  10   1  12         69.36         76.40         5.89 o
  11   1  12          0.62          4.45         2.72 o
  12   1  12        116.61        142.08        19.63 o
  13   1  12        265.45        234.84        47.74 o
  14   1  12        329.04        273.16        77.90 o
 -19   2  12        122.68        138.57        41.92 o
 -18   2  12        119.48        178.11        15.56 o
 -17   2  12        201.81        192.72        25.19 o
 -16   2  12          0.16          1.83         2.12 o
 -15   2  12        118.44        119.82        12.22 o
 -14   2  12        106.70        115.30        10.26 o
 -13   2  12        299.37        275.81        27.95 o
 -12   2  12        253.47        194.87        13.00 o
 -11   2  12        278.09        249.00        14.88 o
 -10   2  12         87.56         95.03         6.86 o
  -9   2  12        807.95        797.29        40.04 o
  -8   2  12          7.09          4.58         1.45 o
  -7   2  12        118.11        131.27         8.96 o
  -6   2  12        802.87        867.63        49.42 o
  -5   2  12        760.12        703.35        34.98 o
  -4   2  12        682.59        684.68        33.95 o
  -3   2  12         21.65         24.33         8.95 o
  -2   2  12       1056.37        960.57        47.28 o
  -1   2  12        885.35        807.79        40.23 o
   0   2  12        113.43        117.64         7.18 o
   1   2  12        159.02        108.66        10.18 o
   2   2  12        159.01        153.43         9.23 o
   3   2  12        302.31        357.05        19.37 o
   4   2  12       4663.53       4373.90       224.08 o
   5   2  12        497.59        505.52        31.86 o
   6   2  12        635.47        577.41        41.49 o
   7   2  12       1052.07        984.46        49.58 o
   8   2  12       1128.93       1077.62        62.04 o
   9   2  12        177.65        158.03        12.50 o
  10   2  12        376.92        403.07        26.22 o
  11   2  12         48.53         44.83         6.00 o
  12   2  12        532.27        505.21        89.53 o
  13   2  12        451.77        319.00       105.12 o
  14   2  12         39.40         19.30        13.86 o
  15   2  12         70.79         -2.07        11.64 o
 -19   3  12         49.04        108.20        52.44 o
 -18   3  12          0.06          3.32        15.78 o
 -17   3  12         24.95         28.52         5.21 o
 -16   3  12          0.21          5.94         5.90 o
 -15   3  12        163.12        169.13        14.76 o
 -14   3  12          9.68         17.05         3.01 o
 -13   3  12        176.08        148.41        12.22 o
 -12   3  12         11.99         11.72         5.80 o
 -11   3  12         56.86         58.95         7.72 o
 -10   3  12          0.24         -0.13         6.17 o
  -9   3  12        193.97        200.40        12.90 o
  -8   3  12        224.02        193.88        11.88 o
  -7   3  12        264.25        220.23        15.39 o
  -6   3  12        174.38        157.65         9.23 o
  -5   3  12        196.06        178.12        11.31 o
  -4   3  12         28.61         36.73         9.76 x
  -3   3  12       1455.70       1552.35        75.83 o
  -2   3  12        105.55        134.09         8.33 o
  -1   3  12         16.09         14.77         2.34 o
   0   3  12         79.44         90.29         5.68 o
   1   3  12          1.11          3.01         1.51 o
   2   3  12        329.36        277.48        15.23 o
   3   3  12        325.97        274.40        19.03 o
   4   3  12          4.21          8.16         1.69 o
   5   3  12        214.73        220.08        12.91 x
   6   3  12        551.43        556.55        29.52 o
   7   3  12         48.14         50.08         4.81 o
   8   3  12         27.99         37.19         4.22 o
   9   3  12        107.38        116.03         9.64 o
  10   3  12        167.95        171.95        18.00 o
  11   3  12          1.74          8.24         3.66 o
  12   3  12          5.24         10.07         9.51 o
  13   3  12         78.56         74.61        41.97 o
  14   3  12         38.79         36.17        14.54 o
 -18   4  12        109.96        142.11        31.19 o
 -17   4  12          1.39          4.24         3.89 o
 -16   4  12        106.70        123.85        14.52 o
 -15   4  12         84.44         84.34         7.47 o
 -14   4  12         26.84         30.46         3.53 o
 -13   4  12        291.32        293.73        17.44 o
 -12   4  12         77.07         86.74         6.38 o
 -11   4  12          3.55          6.85         7.45 o
 -10   4  12         63.08         75.32         6.46 o
  -9   4  12          0.40          5.38         4.33 o
  -8   4  12        212.63        178.63        15.09 o
  -7   4  12          6.69          3.72         2.93 o
  -6   4  12          7.99          4.63         4.62 o
  -5   4  12        114.62        105.26         8.90 o
  -4   4  12        829.12        729.87        37.17 o
  -3   4  12        181.25        163.92        19.69 o
  -2   4  12         28.37         30.48         5.16 o
  -1   4  12        146.05        136.51         9.04 o
   0   4  12        253.57        245.02        12.91 o
   1   4  12        172.70        158.70        10.42 o
   2   4  12        111.54        122.17        10.31 o
   3   4  12        295.41        279.26        15.63 o
   4   4  12          1.44          7.52         2.41 o
   5   4  12         59.43         79.14         8.66 o
   6   4  12         21.85         29.18         3.11 o
   7   4  12         21.47         21.32         6.75 x
   8   4  12         51.00         65.89        12.33 o
   9   4  12         12.27         14.62         7.60 o
  10   4  12        262.84        198.49        36.89 o
  11   4  12        145.22         72.88        23.87 o
  12   4  12         11.58          9.54         3.35 o
 -17   5  12          0.24          1.67         2.18 o
 -16   5  12          8.18          9.77         2.57 o
 -15   5  12         10.65         14.39         2.59 o
 -14   5  12          8.75         12.74         4.53 o
 -13   5  12         37.37         24.87         2.88 o
 -12   5  12        328.46        358.71        20.05 o
 -11   5  12          3.85          9.25         3.91 o
 -10   5  12         47.24         56.55         4.38 o
  -9   5  12          7.41          9.21         1.83 o
  -8   5  12         44.06         46.95         4.02 o
  -7   5  12          2.70          4.69         3.44 o
  -6   5  12          4.69          5.44         4.04 o
  -5   5  12          5.53          5.92         9.78 o
  -4   5  12        250.27        276.33        28.56 o
  -3   5  12        104.03        126.38        13.62 o
  -2   5  12         28.36         30.24         6.28 o
  -1   5  12        371.73        396.75        31.19 x
   0   5  12         12.94         19.93         4.78 o
   1   5  12          0.00          5.84         3.32 o
   2   5  12         48.44         45.51         6.91 x
   3   5  12          3.77          4.79         3.61 o
   4   5  12          0.47          5.09         7.35 o
   5   5  12         30.78         44.95        14.08 o
   6   5  12        148.69        220.78        34.95 o
   7   5  12          1.85          3.45         9.67 o
   8   5  12          4.18         13.29         2.82 o
 -15   6  12         45.97         53.14        11.80 o
 -14   6  12         47.80         47.90        11.67 o
 -13   6  12         24.37         19.00         3.39 o
 -12   6  12        112.92        107.54        15.16 o
 -11   6  12        103.60        123.07        10.94 o
 -10   6  12          0.54          6.52         5.27 o
  -9   6  12        104.25        107.76        11.48 o
  -8   6  12        451.51        512.14        28.11 o
  -7   6  12        700.58        763.02        41.61 o
  -6   6  12         57.62         55.03         5.37 o
  -5   6  12         97.69        119.98        14.00 o
  -4   6  12        143.19        146.56        32.27 o
  -3   6  12          1.12          1.65         5.60 o
  -2   6  12        111.40        126.79        13.41 o
  -1   6  12        143.60        194.43        17.88 o
   0   6  12         44.81         50.03         7.17 o
   1   6  12        207.15        200.79        18.05 o
   2   6  12        365.90        430.70        33.82 o
   3   6  12         14.70         17.45         4.54 o
   4   6  12        107.20        123.74        12.67 o
   5   6  12          0.21          2.21         3.03 o
   6   6  12         67.72         71.01        31.90 o
 -11   7  12          1.23          3.17         5.16 o
 -10   7  12          0.04          1.81         5.13 o
  -9   7  12         43.63          9.26         6.16 o
  -8   7  12          4.82          6.24         4.03 o
  -7   7  12          8.20          8.61         4.09 o
  -6   7  12          0.03          8.60         4.29 x
  -5   7  12         21.72         24.23        10.02 o
  -4   7  12        129.33        109.19        36.29 o
  -3   7  12         22.63         21.35         5.06 o
  -2   7  12         10.23          9.99         4.18 o
  -1   7  12          3.15          4.54         6.07 o
   0   7  12         67.64         68.73        21.74 o
   1   7  12          4.15          6.23         3.34 o
   2   7  12          5.39          3.82         2.97 o
   3   7  12         61.59         70.36        11.66 o
   4   7  12         56.96         60.15        13.64 o
 -19   1  13         83.26        139.55        31.72 o
 -18   1  13          0.83          4.13         9.45 o
 -17   1  13        201.22        226.62        37.16 o
 -16   1  13        319.45        365.27        37.57 o
 -15   1  13        253.02        236.39        34.98 o
 -14   1  13         25.68         32.18         3.98 x
 -13   1  13        337.62        274.28        17.04 o
 -12   1  13          6.11          4.21         5.63 o
 -11   1  13        537.99        444.76        23.86 o
 -10   1  13        900.15        743.69        43.55 o
  -9   1  13        271.87        228.31        15.23 o
  -8   1  13        124.26        124.59         7.92 o
  -7   1  13        948.19        938.87        49.70 o
  -6   1  13        392.32        318.64        17.88 o
  -5   1  13        137.41         96.03        11.63 o
  -4   1  13          0.35          3.69         1.71 o
  -3   1  13        941.44        848.81        41.57 o
  -2   1  13       1083.26       1016.43        58.49 o
  -1   1  13       1882.20       1868.58        90.83 o
   0   1  13        127.70        145.08        15.01 o
   1   1  13        895.04        726.33        43.27 o
   2   1  13         43.13         47.13         5.01 o
   3   1  13          6.92         22.28         3.42 o
   4   1  13          0.29          8.12         2.40 o
   5   1  13         73.50         83.85         7.15 o
   6   1  13        112.62        120.69         7.98 o
   7   1  13        551.91        525.51        31.96 o
   8   1  13        155.44        161.73        10.42 o
   9   1  13        470.77        437.32        29.36 o
  10   1  13        108.52        106.45         8.91 o
  11   1  13         28.09         29.03         5.03 o
  12   1  13         68.34         66.64        13.25 o
  13   1  13        392.53        379.03        50.11 o
 -19   2  13          1.75          5.17         8.74 o
 -18   2  13         50.19         53.35         8.66 o
 -17   2  13         19.08         25.76         9.60 o
 -16   2  13         39.98         50.75         6.52 o
 -15   2  13        186.79        188.82        15.05 o
 -14   2  13          1.66          0.19         6.80 o
 -13   2  13         92.66         78.82         6.68 o
 -12   2  13         36.54         33.86         4.33 o
 -11   2  13         19.69         15.88         3.28 x
 -10   2  13         58.86         55.75         6.31 o
  -9   2  13         51.04         43.50         4.86 o
  -8   2  13        137.12        130.49        11.40 o
  -7   2  13        107.61        114.35         8.62 o
  -6   2  13       2423.20       2251.53       109.06 o
  -5   2  13       1508.69       1467.09        71.46 o
  -4   2  13        107.18         94.49         6.14 o
  -3   2  13         70.33         60.81         5.15 o
  -2   2  13          7.44         12.05         2.25 o
  -1   2  13        152.59        161.26         9.73 o
   0   2  13        149.15        180.92        14.62 o
   1   2  13          0.00          4.45         1.79 o
   2   2  13        101.18        125.50        11.33 x
   3   2  13       2388.15       2254.09       117.13 o
   4   2  13        205.99        174.48        13.36 o
   5   2  13        224.33        228.95        17.09 o
   6   2  13        209.53        202.48        15.72 o
   7   2  13        158.45        143.14        13.48 o
   8   2  13         41.16         54.82         6.35 x
   9   2  13         25.66         22.77         3.45 o
  10   2  13         12.05         18.62         3.94 o
  11   2  13         73.92        123.83        17.18 o
  12   2  13          6.00         11.40         3.89 o
  13   2  13         16.61         23.27        11.36 o
  14   2  13         42.10         56.99        31.29 o
 -19   3  13         79.12        198.08        81.56 o
 -18   3  13         17.44         30.30         4.50 o
 -17   3  13          1.82          4.24         5.15 o
 -16   3  13        134.59        147.73        13.11 o
 -15   3  13         19.73         15.33         6.84 o
 -14   3  13         30.75         34.07         9.17 o
 -13   3  13          0.12          2.56         3.45 o
 -12   3  13         28.46         28.39         4.90 o
 -11   3  13         98.66         79.49         7.36 o
 -10   3  13         51.82         62.85         5.22 o
  -9   3  13        202.13        173.59        10.99 o
  -8   3  13         33.38         24.66         2.70 o
  -7   3  13       1116.60        867.14        43.30 o
  -6   3  13         39.82         22.02         2.60 o
  -5   3  13          0.76          3.03         3.27 o
  -4   3  13        228.58        206.30        12.95 o
  -3   3  13        367.42        332.23        21.15 o
  -2   3  13         99.50        108.70         8.47 o
  -1   3  13         17.60         29.04         3.05 o
   0   3  13         78.69         77.60         6.10 o
   1   3  13        286.54        265.05        15.73 o
   2   3  13        820.30        841.74        48.05 o
   3   3  13       1473.45       1548.16       107.50 o
   4   3  13        811.33        788.19        40.24 x
   5   3  13       1618.39       1465.61        72.86 o
   6   3  13        152.20        141.12         9.41 x
   7   3  13         93.78         91.45         6.96 o
   8   3  13        277.75        310.82        21.16 o
   9   3  13         22.72         36.61         5.38 o
  10   3  13        215.23        218.46        36.85 o
  11   3  13        345.28        221.70        92.39 o
  12   3  13        102.04         81.77        50.60 o
  13   3  13         59.15         29.18        12.88 o
 -18   4  13          3.32         18.01         5.17 o
 -17   4  13         23.39         43.15         4.84 o
 -16   4  13         61.40         85.88         7.66 x
 -15   4  13          1.80          2.92         5.83 o
 -14   4  13         48.87         65.81         6.40 o
 -13   4  13          0.05         -0.29         2.00 o
 -12   4  13         34.75         46.67         4.54 o
 -11   4  13         92.43         92.48         6.88 o
 -10   4  13         71.23         70.28         6.33 o
  -9   4  13         73.45         89.60         7.70 o
  -8   4  13        191.39        178.04        12.82 o
  -7   4  13        133.72        145.58        12.20 o
  -6   4  13         59.01         46.08         5.52 o
  -5   4  13         35.51         34.43         3.37 o
  -4   4  13        668.60        603.36        31.27 o
  -3   4  13         92.52         96.80        15.95 o
  -2   4  13          8.36          9.89         3.72 o
  -1   4  13         24.61         22.07         2.27 o
   0   4  13         15.77         23.75         7.39 o
   1   4  13        206.95        206.04        11.21 o
   2   4  13         96.29         95.24         6.12 o
   3   4  13         20.22         22.56         2.28 o
   4   4  13         20.67         20.03         5.24 o
   5   4  13        192.27        209.34        16.73 o
   6   4  13          0.08          0.74         2.16 o
   7   4  13         56.06         92.13         9.00 o
   8   4  13          2.41          0.56         6.42 o
   9   4  13          0.82          7.81        25.17 o
  10   4  13         37.61         39.46         8.47 o
 -17   5  13         53.12         63.43        10.13 o
 -16   5  13        164.25        196.84        33.61 o
 -15   5  13        260.94        273.17        41.21 o
 -14   5  13         47.00         39.27         3.73 o
 -13   5  13        209.94        203.85        13.97 o
 -12   5  13        545.83        596.06        37.22 o
 -11   5  13        280.52        312.56        18.87 o
 -10   5  13          3.47          6.96         4.45 o
  -9   5  13         26.20         34.62         3.73 o
  -8   5  13        114.84        134.59        11.56 o
  -7   5  13        711.09        673.69        46.38 o
  -6   5  13        244.01        257.06        25.83 x
  -5   5  13        313.41        322.55        46.08 o
  -4   5  13        977.18       1071.00        55.54 o
  -3   5  13        464.85        540.14        33.14 o
  -2   5  13        215.70        222.71        20.66 o
  -1   5  13         26.37         34.33         6.27 o
   0   5  13          0.10          4.15         4.41 o
   1   5  13         67.71         73.01         9.39 o
   2   5  13        237.31        269.66        23.17 o
   3   5  13          0.34          0.38         3.78 o
   4   5  13         27.99         40.65        28.40 o
   5   5  13          0.10          8.15        10.56 x
   6   5  13        101.10        100.58        14.20 o
   7   5  13        521.88        473.26       101.04 o
 -15   6  13          0.12          5.37         2.19 o
 -14   6  13          0.19          1.67         1.90 o
 -13   6  13          3.15          9.64         2.29 o
 -12   6  13          0.35          4.24         2.15 o
 -11   6  13         16.36         26.94         5.26 o
 -10   6  13        105.44        105.29        14.96 o
  -9   6  13         20.09         18.61         3.19 o
  -8   6  13         18.67         20.90         3.19 o
  -7   6  13          4.51         11.32         4.93 o
  -6   6  13          1.64          8.67         4.82 o
  -5   6  13          2.88         23.39        23.90 o
  -4   6  13         36.87         42.67         8.30 o
  -3   6  13        197.09        192.53        27.87 o
  -2   6  13         94.32         86.28        10.66 o
  -1   6  13         30.26         37.34         6.88 x
   0   6  13          0.11          3.81         5.20 o
   1   6  13          0.74          8.06         6.05 o
   2   6  13         12.82         24.18         8.12 o
   3   6  13         25.61         31.84         6.14 o
   4   6  13         73.96         83.67        13.11 o
   5   6  13         22.47         33.13         8.79 o
 -10   7  13         15.64         11.50         7.10 o
  -9   7  13          0.79          0.95         4.78 o
  -8   7  13         88.87         49.44        23.87 o
  -7   7  13         40.85         43.42        18.50 o
  -6   7  13          0.11          7.42         4.43 o
  -5   7  13          4.61          4.08         4.37 o
  -4   7  13         23.17         21.35        10.23 o
  -3   7  13          0.33          3.26         3.92 o
  -2   7  13         10.22          7.01         4.81 o
  -1   7  13        115.86         67.85        53.41 x
   0   7  13         43.09         27.37         8.94 o
   1   7  13        494.29        400.90       135.60 o
   2   7  13        110.77        117.23        27.33 o
   3   7  13          3.66          3.88         3.06 o
 -19   0  14        106.68         15.18        85.60 o
 -18   0  14        302.15        426.73       128.09 o
 -17   0  14        184.16        253.08        35.85 o
 -16   0  14        187.85        148.40        40.26 o
 -15   0  14         36.63         35.86         9.90 o
 -14   0  14        477.38        383.41        32.73 x
 -13   0  14        175.60        131.84        23.68 o
 -12   0  14        122.75         95.99        10.19 o
 -11   0  14        243.59        199.08        17.62 o
 -10   0  14        324.05        320.52        25.61 o
  -9   0  14       4960.60       4654.46       316.54 o
  -8   0  14       2426.88       2333.75       160.53 o
  -7   0  14       2833.02       3012.15       205.94 x
  -6   0  14       2933.35       2824.41       193.01 o
  -5   0  14         86.98         99.66        13.05 o
  -4   0  14         11.75          3.88         2.66 o
  -3   0  14       2696.85       2707.37       183.85 o
  -2   0  14        348.97        335.77        25.91 o
  -1   0  14        621.74        741.62        58.91 o
   0   0  14       2224.47       2131.82       145.86 o
   1   0  14       1325.68       1224.50        84.82 o
   2   0  14         50.31         49.86         9.62 o
   3   0  14         90.71        120.27        12.20 o
   4   0  14        219.51        203.97        17.93 o
   5   0  14        392.76        468.96        36.22 o
   6   0  14        868.69        809.59        94.07 o
   7   0  14          3.62          8.77         3.87 o
   8   0  14        209.72        194.51        17.82 o
   9   0  14        316.88        279.05        23.99 o
  10   0  14        274.32        231.63        30.45 o
  11   0  14         31.07         15.72         5.58 o
  12   0  14       1738.43       1096.51       484.00 o
 -19   1  14         88.45        129.69        27.26 o
 -18   1  14          3.88          8.88        11.12 o
 -17   1  14         92.10        111.49        36.20 o
 -16   1  14        108.77        119.95        17.37 o
 -15   1  14        117.67        105.25         8.68 o
 -14   1  14        126.90         92.64        10.48 o
 -13   1  14          0.03          2.33         5.36 o
 -12   1  14         96.82         79.78         9.10 o
 -11   1  14         20.53         20.35         3.36 o
 -10   1  14         36.75         35.20         3.83 o
  -9   1  14          1.39          5.21         2.18 o
  -8   1  14        257.47        236.53        14.32 o
  -7   1  14        204.66        183.87        12.66 o
  -6   1  14        239.61        199.12        18.02 o
  -5   1  14        147.75        121.68         7.41 o
  -4   1  14        117.47        113.85         7.09 o
  -3   1  14          7.73          6.16         2.38 o
  -2   1  14        165.53        173.17        10.60 x
  -1   1  14        196.46        268.66        15.64 o
   0   1  14        112.03         77.93        12.95 o
   1   1  14          9.77         23.38         3.18 o
   2   1  14        782.20        630.79        32.23 o
   3   1  14          0.72          2.44         3.17 o
   4   1  14        447.64        483.01        30.33 o
   5   1  14       1663.59       1576.12        78.24 o
   6   1  14       1018.45        899.82        53.21 o
   7   1  14        167.39        164.26        16.29 o
   8   1  14        276.92        254.63        18.00 x
   9   1  14         30.72         29.93         5.55 o
  10   1  14          1.30          4.08         3.30 o
  11   1  14         12.54         16.83         3.33 x
  12   1  14         68.23         83.18        17.91 o
  13   1  14         39.79         19.01        10.63 o
 -19   2  14         73.82        124.30        28.40 o
 -18   2  14         49.55         81.23         7.89 o
 -17   2  14         69.53         90.20         8.06 o
 -16   2  14        161.27        150.34        19.29 x
 -15   2  14          1.10          2.87         6.28 x
 -14   2  14        305.86        261.85        17.87 o
 -13   2  14        157.69        145.52        10.48 o
 -12   2  14        100.24         81.98         9.37 x
 -11   2  14         49.67         44.81         6.21 o
 -10   2  14        742.28        589.86        40.75 o
  -9   2  14        124.88        115.54        17.39 o
  -8   2  14        386.49        332.36        18.20 o
  -7   2  14        247.90        262.52        14.79 o
  -6   2  14         73.38         84.56         6.00 o
  -5   2  14        211.49        201.34        11.95 o
  -4   2  14        802.77        709.82        35.96 o
  -3   2  14        201.02        249.44        18.18 o
  -2   2  14       2500.94       2374.65       123.50 o
  -1   2  14        994.68       1019.83        71.48 o
   0   2  14        227.05        233.00        13.12 o
   1   2  14         26.74         31.41         3.41 o
   2   2  14        343.57        301.28        16.75 o
   3   2  14        174.81        172.24        15.80 o
   4   2  14        637.23        611.78        40.16 o
   5   2  14        313.84        325.51        18.97 o
   6   2  14         43.73         38.20         4.26 o
   7   2  14         92.06         87.64         8.88 o
   8   2  14        229.24        236.14        17.24 o
   9   2  14          6.48          9.48         3.56 o
  10   2  14          0.92          1.41         4.86 o
  11   2  14          5.87         10.86         6.35 o
  12   2  14          0.76          7.72         6.12 o
  13   2  14         52.95         61.56        24.65 o
 -18   3  14         27.29         51.89         7.81 o
 -17   3  14         21.04         40.82         5.07 o
 -16   3  14        226.59        247.04        23.73 o
 -15   3  14        103.84        112.96        14.30 o
 -14   3  14          0.04          2.79         5.52 o
 -13   3  14         17.22         20.24         5.65 o
 -12   3  14         14.20         24.98         7.05 o
 -11   3  14          6.95         15.98         4.54 o
 -10   3  14        381.49        350.66        20.12 o
  -9   3  14         20.69         28.07         3.11 o
  -8   3  14        543.40        442.13        23.70 o
  -7   3  14        190.62        143.67         9.20 o
  -6   3  14          6.88         11.69         4.40 o
  -5   3  14        211.80        231.20        14.87 o
  -4   3  14         16.51         21.46         4.44 x
  -3   3  14        133.24        109.01         7.97 o
  -2   3  14         51.39         58.46         5.17 o
  -1   3  14        322.02        247.36        13.92 o
   0   3  14         63.28         56.67         5.45 o
   1   3  14        552.38        474.92        30.43 o
   2   3  14         41.87         50.90         6.68 o
   3   3  14       1113.47       1013.98        51.25 o
   4   3  14        139.33        140.44         8.64 o
   5   3  14        386.07        365.29        20.17 o
   6   3  14         51.10         43.61         4.66 o
   7   3  14         16.21         23.97         4.53 o
   8   3  14         10.36         13.54         2.57 o
   9   3  14        191.26        204.91        24.41 o
  10   3  14         41.87         85.09        18.40 o
  11   3  14          2.77          3.71         2.61 o
  12   3  14         12.63          5.20         8.38 x
 -18   4  14         41.07         73.85        12.59 x
 -17   4  14          0.58          1.01         3.32 o
 -16   4  14          3.02          4.91         5.44 o
 -15   4  14         56.77         82.13         8.35 o
 -14   4  14        111.48        127.86        13.21 o
 -13   4  14        175.21        214.17        16.03 o
 -12   4  14        179.56        178.37        15.77 o
 -11   4  14         70.02         79.27         7.55 o
 -10   4  14        422.98        414.53        27.16 x
  -9   4  14        116.58        127.92        19.51 x
  -8   4  14          2.26          7.00         5.39 o
  -7   4  14         18.07         24.08         2.58 o
  -6   4  14         52.67         54.93         7.88 o
  -5   4  14        811.55        818.00        42.18 o
  -4   4  14       1808.56       1833.21        89.59 o
  -3   4  14        344.05        320.16        21.41 o
  -2   4  14         59.82         86.88         8.31 o
  -1   4  14        302.69        287.45        15.70 o
   0   4  14         50.19         55.33         4.11 o
   1   4  14          1.45          2.13         2.95 o
   2   4  14          5.48          5.76         2.48 o
   3   4  14          0.69          5.00         5.24 o
   4   4  14        955.03        990.07        50.92 o
   5   4  14         31.28         31.59        10.74 o
   6   4  14        317.22        397.62        48.76 o
   7   4  14        386.92        462.30        41.79 o
   8   4  14        117.87        105.74        33.98 o
   9   4  14        105.96         83.36        26.29 o
  10   4  14        327.62        148.33       195.91 o
  11   4  14         74.28         64.43        48.10 o
 -17   5  14         89.04        116.28        19.13 o
 -16   5  14          9.58         17.22         3.12 o
 -15   5  14          3.20          2.59         1.91 o
 -14   5  14         64.85         83.67         7.20 o
 -13   5  14         10.36         14.92         4.89 o
 -12   5  14         96.68        119.97         9.55 o
 -11   5  14          3.06          7.89         4.15 o
 -10   5  14         80.76        104.42         9.87 o
  -9   5  14         18.50         33.52         3.76 o
  -8   5  14        117.39        142.38        11.66 o
  -7   5  14        155.99        180.29        11.60 o
  -6   5  14         87.84         83.27        11.05 o
  -5   5  14        197.45        193.20        13.44 o
  -4   5  14          2.17          7.01         4.38 o
  -3   5  14        364.43        352.08        18.90 o
  -2   5  14         10.50         17.49         4.98 o
  -1   5  14         20.42         39.96         6.90 o
   0   5  14         54.37         55.34        11.58 o
   1   5  14         22.40         27.60         6.19 o
   2   5  14        124.17        127.07        16.93 o
   3   5  14         59.72         83.07        12.49 o
   4   5  14          5.89         11.38         5.65 x
   5   5  14          1.91          6.80         5.09 o
   6   5  14         33.98         33.96        10.52 o
 -14   6  14         27.20         23.36         6.21 o
 -13   6  14         21.19         24.66         3.78 o
 -12   6  14         57.84         46.91         9.25 o
 -11   6  14         76.28         61.21         9.13 o
 -10   6  14         47.37         42.71         8.75 o
  -9   6  14          0.24          2.89         3.96 o
  -8   6  14        272.51        337.72        24.04 o
  -7   6  14        242.14        264.14        15.80 o
  -6   6  14        151.12        168.19        10.59 o
  -5   6  14         48.26         30.67        24.03 o
  -4   6  14          1.64         13.43         7.96 o
  -3   6  14        104.07        127.00        30.54 o
  -2   6  14         39.75         40.25         7.62 o
  -1   6  14         27.95         29.26         6.61 o
   0   6  14         58.70         93.48        11.62 o
   1   6  14        125.29        173.38        17.21 o
   2   6  14        135.08        141.77        15.50 o
   3   6  14        211.54        227.22        26.83 o
   4   6  14         65.03         98.19        15.43 o
 -10   7  14         37.69          1.78         6.46 o
  -9   7  14          0.85          1.59         4.02 o
  -8   7  14         10.97          9.46         4.45 o
  -7   7  14         43.87         55.16        10.21 o
  -6   7  14         88.03         49.68        21.46 o
  -5   7  14          2.00          5.35         4.36 o
  -4   7  14         16.96         15.88         5.86 o
  -3   7  14         12.82          8.92         4.36 o
  -2   7  14          8.61          6.65         7.37 o
  -1   7  14          0.99          0.68         5.77 o
   0   7  14         41.08         34.24         7.96 o
   1   7  14        234.21        222.94        66.65 o
   2   7  14         10.27         12.74        10.92 o
 -19   1  15          0.85          5.14         7.06 o
 -18   1  15          3.97         11.89        15.19 o
 -17   1  15         71.64         92.65        13.88 o
 -16   1  15        241.44        247.79        30.00 o
 -15   1  15        256.60        214.19        15.00 x
 -14   1  15        279.32        196.39        13.67 o
 -13   1  15        442.42        340.36        20.24 o
 -12   1  15        183.68        118.80         9.77 o
 -11   1  15         44.39         36.57         4.56 o
 -10   1  15         23.62         19.21         3.52 o
  -9   1  15        107.87        102.47         8.65 o
  -8   1  15       1090.77       1004.74        57.89 o
  -7   1  15       1505.71       1215.64        65.89 o
  -6   1  15         49.81         35.82         3.25 o
  -5   1  15         61.21         61.92         4.87 o
  -4   1  15          0.32          0.21         2.76 o
  -3   1  15        112.51         78.87         6.45 o
  -2   1  15        479.04        462.81        24.84 o
  -1   1  15         47.30         47.65         4.78 o
   0   1  15         59.55         75.70         5.72 o
   1   1  15        876.75        834.64        41.62 o
   2   1  15        384.59        325.29        18.04 o
   3   1  15        276.27        207.73        15.36 o
   4   1  15         43.77         52.93         5.22 o
   5   1  15        744.23        734.28        44.74 o
   6   1  15        421.62        435.60        25.07 o
   7   1  15        218.90        224.25        14.78 o
   8   1  15         15.41         25.14         5.52 o
   9   1  15         89.53         89.30         7.33 o
  10   1  15        247.70        274.54        19.72 o
  11   1  15         67.96         75.03        18.56 o
  12   1  15         65.75         42.25        17.70 o
 -18   2  15         80.99        108.73        13.05 o
 -17   2  15          9.26         29.49         9.21 o
 -16   2  15          8.00         14.23        10.22 o
 -15   2  15         40.33         43.72        13.26 o
 -14   2  15         79.14         75.90         8.24 o
 -13   2  15         97.67         75.72         7.58 o
 -12   2  15          0.05          2.13         6.21 o
 -11   2  15          0.02          2.29         2.71 o
 -10   2  15          0.00          3.99         3.28 o
  -9   2  15        698.68        561.61        31.90 o
  -8   2  15         11.07         14.63         4.19 o
  -7   2  15        172.35        153.68         9.65 o
  -6   2  15        532.51        485.75        25.22 o
  -5   2  15       1298.00       1208.07        59.46 o
  -4   2  15        177.54        163.24        12.24 o
  -3   2  15        251.01        190.48        18.34 o
  -2   2  15         18.19         19.46         3.33 o
  -1   2  15         94.82         81.68         6.99 o
   0   2  15        719.95        670.00        36.26 o
   1   2  15        834.37        759.84        38.36 o
   2   2  15         10.99         38.45        10.89 o
   3   2  15         32.54         28.07         5.15 o
   4   2  15          2.26          4.01         1.76 o
   5   2  15         30.26         35.46         4.51 o
   6   2  15         61.40         71.88         6.16 o
   7   2  15          6.15         13.35         5.86 o
   8   2  15          0.95          5.91         2.45 o
   9   2  15         94.89        134.48        11.10 o
  10   2  15        159.37        171.54        16.27 o
  11   2  15         62.10         49.09        15.45 o
  12   2  15          0.91          3.08         3.55 o
  13   2  15         45.05         76.29        57.68 o
 -18   3  15        130.73        199.03        51.85 o
 -17   3  15        117.08        134.12        19.44 o
 -16   3  15         42.22         56.26         7.46 o
 -15   3  15         36.52         35.14         5.37 o
 -14   3  15         30.52         41.61         8.31 o
 -13   3  15          7.64         11.91         8.52 o
 -12   3  15         77.00         84.05         8.67 o
 -11   3  15       1064.85        914.84        49.25 o
 -10   3  15        248.20        229.16        15.00 o
  -9   3  15         65.15         57.08         6.42 o
  -8   3  15        136.24        120.31         7.85 o
  -7   3  15        165.97        145.10        11.52 o
  -6   3  15        316.89        322.15        20.18 o
  -5   3  15        585.15        554.76        29.13 o
  -4   3  15       1003.18        939.58        47.60 o
  -3   3  15        620.12        645.24        33.45 o
  -2   3  15        735.20        729.92        37.42 o
  -1   3  15        174.56        176.32        14.09 x
   0   3  15         87.13         92.08        10.76 o
   1   3  15        987.49        841.84        45.29 o
   2   3  15        617.39        592.53        30.20 o
   3   3  15        401.32        380.82        21.31 o
   4   3  15        479.81        463.88        25.59 o
   5   3  15          5.59          2.50         2.84 o
   6   3  15        138.09        132.00        10.44 o
   7   3  15        159.88        175.11        13.26 x
   8   3  15         36.10         34.15         4.85 o
   9   3  15          0.55          9.14        10.37 o
  10   3  15        137.82        135.47        49.37 o
  11   3  15          0.35          4.32         3.86 o
  12   3  15          5.08          9.25         4.04 o
 -17   4  15          1.31          8.64         3.10 o
 -16   4  15         61.80         76.87         8.38 x
 -15   4  15          4.57          8.29         4.74 o
 -14   4  15          1.60          8.17         7.73 o
 -13   4  15        259.73        292.97        24.33 o
 -12   4  15        105.55         73.23         8.08 o
 -11   4  15          1.76          8.36         8.64 o
 -10   4  15        292.98        307.66        36.95 o
  -9   4  15         41.26         49.87         7.31 o
  -8   4  15         16.11         16.22         3.57 o
  -7   4  15        210.77        225.37        16.77 o
  -6   4  15        380.92        372.35        21.58 o
  -5   4  15        536.40        479.82        26.10 o
  -4   4  15          9.17         12.57         5.69 o
  -3   4  15         71.81         58.25         5.59 x
  -2   4  15        331.67        313.01        17.46 o
  -1   4  15        179.30        186.65        11.11 o
   0   4  15          4.76          4.62         1.99 o
   1   4  15         98.04        105.14         6.73 o
   2   4  15        176.27        168.39        10.01 o
   3   4  15        223.83        234.19        13.27 o
   4   4  15        118.63        123.26        12.61 o
   5   4  15         65.69         69.11         6.18 o
   6   4  15         23.33         32.61         5.05 o
   7   4  15         15.88         15.02         7.95 o
   8   4  15          2.87          1.90         6.49 o
   9   4  15         25.35         27.80         5.84 x
 -17   5  15          9.31         14.95         3.36 x
 -16   5  15         27.37         40.73         7.36 o
 -15   5  15         55.80         61.94         9.93 o
 -14   5  15         12.84         22.72         3.41 o
 -13   5  15          8.87         11.98         5.25 o
 -12   5  15        120.44        116.05         8.34 x
 -11   5  15        459.24        561.43        41.19 o
 -10   5  15        179.92        200.61        13.44 o
  -9   5  15          0.80          5.34         6.85 o
  -8   5  15         34.06         48.90         4.80 x
  -7   5  15        161.61        178.95        11.83 o
  -6   5  15          0.63          2.66         2.23 x
  -5   5  15         43.14         59.13         7.55 o
  -4   5  15         25.78         37.14         4.86 o
  -3   5  15         27.70         28.88         3.61 o
  -2   5  15        154.24        145.32        16.51 o
  -1   5  15        107.96        120.35        14.52 o
   0   5  15          2.23          4.66         4.19 o
   1   5  15          0.50         -2.18         4.09 o
   2   5  15          9.21         20.44         6.72 o
   3   5  15        106.79        125.98        15.96 o
   4   5  15         17.61         31.20         6.65 o
   5   5  15         29.61         22.75         6.65 o
 -14   6  15          9.32         12.03         4.13 x
 -13   6  15         23.31         20.66         4.42 o
 -12   6  15          0.01          5.15         3.29 o
 -11   6  15         26.19         18.06         4.71 o
 -10   6  15         18.99         30.53         5.73 o
  -9   6  15         22.01         27.75         8.19 o
  -8   6  15          0.07          3.84         4.59 o
  -7   6  15         18.33         26.28         4.67 o
  -6   6  15         23.72         30.20         4.78 o
  -5   6  15         13.40         19.65        13.38 o
  -4   6  15          2.58          1.68         4.96 o
  -3   6  15         15.27         12.70         5.32 o
  -2   6  15         65.26         63.94        18.21 o
  -1   6  15          0.39          7.63        10.57 o
   0   6  15         10.20         28.64         6.95 o
   1   6  15         28.65         32.14         7.26 o
   2   6  15         82.93        105.15        15.38 o
   3   6  15        141.04        191.85        24.41 o
  -9   7  15          0.25          0.46         4.33 o
  -8   7  15          2.26          7.49         4.45 o
  -7   7  15        224.52        237.67        79.81 o
  -6   7  15        105.22         76.77        31.37 o
  -5   7  15        201.90        119.77        54.25 o
  -4   7  15        287.17        184.91        83.19 o
  -3   7  15        208.60        157.77        50.62 o
  -2   7  15        154.26         51.47        25.60 x
  -1   7  15         54.50         11.05         7.36 o
   0   7  15         64.34         63.28        18.73 o
 -18   0  16         76.80         83.46        20.81 o
 -17   0  16         22.46         27.63        11.32 o
 -16   0  16        113.23         83.85        18.52 o
 -15   0  16        660.45        492.36       110.75 o
 -14   0  16        568.40        457.99        37.38 o
 -13   0  16       1889.59       1421.31       107.48 o
 -12   0  16          0.15          4.81         3.01 o
 -11   0  16        481.19        414.83        42.33 o
 -10   0  16        120.61        114.30        11.76 o
  -9   0  16       1148.57       1054.07        75.44 o
  -8   0  16       1375.15       1228.47       123.20 o
  -7   0  16        217.25        161.29        29.37 o
  -6   0  16          5.90         10.79        13.38 o
  -5   0  16        606.69        547.24        39.72 o
  -4   0  16          1.70          2.32         4.20 o
  -3   0  16         41.73         43.16         7.69 o
  -2   0  16         54.01         71.13         8.58 o
  -1   0  16         23.50         17.65         7.46 o
   0   0  16        509.04        712.96        75.32 o
   1   0  16       1421.00       1275.27        88.49 o
   2   0  16          2.33          4.51         3.14 o
   3   0  16         47.42         81.93        10.61 o
   4   0  16       1094.50       1128.39       111.14 o
   5   0  16       1305.12       1228.40       129.77 o
   6   0  16        384.23        339.23        29.04 o
   7   0  16        217.71        178.02        17.69 o
   8   0  16          4.11          5.82         5.20 x
   9   0  16        384.20        428.10        49.22 o
  10   0  16        326.42        384.15        33.95 o
  11   0  16         18.31          7.07        18.43 o
 -18   1  16         23.70         35.17         8.50 x
 -17   1  16          4.06          6.69         3.99 o
 -16   1  16         73.94         72.39         7.15 o
 -15   1  16         12.86         20.21         9.76 o
 -14   1  16        383.38        312.52        26.17 o
 -13   1  16        147.90        112.45        10.00 o
 -12   1  16        492.56        377.01        24.85 x
 -11   1  16         44.53         46.63         4.87 o
 -10   1  16         60.63         55.41         7.11 o
  -9   1  16        155.38        152.57        13.48 o
  -8   1  16        918.83        887.23        48.50 o
  -7   1  16        152.55        166.84        10.34 o
  -6   1  16          0.50          3.56         3.58 o
  -5   1  16        207.47        183.65        15.26 o
  -4   1  16         14.86         14.65         2.41 o
  -3   1  16         17.93         18.59         4.56 o
  -2   1  16        233.33        209.00        16.21 o
  -1   1  16          3.36         10.29         2.68 o
   0   1  16        184.95        161.72        10.22 o
   1   1  16         56.66         42.27         9.91 o
   2   1  16        583.03        588.35        34.40 o
   3   1  16         21.34         25.22         3.44 o
   4   1  16         69.89         65.55         7.59 o
   5   1  16         65.65         70.97         8.15 o
   6   1  16        253.63        288.30        20.91 o
   7   1  16        286.11        318.84        22.40 o
   8   1  16         10.37          8.89         4.34 o
   9   1  16          1.33          1.21         7.09 o
  10   1  16         19.46         24.66         9.43 o
  11   1  16        117.68        106.10        30.53 o
  12   1  16          4.86          4.83         4.61 o
 -18   2  16         29.92         54.05         9.22 o
 -17   2  16         95.18        143.65        29.36 o
 -16   2  16          0.53          4.53        10.42 o
 -15   2  16         49.89         55.98         6.56 o
 -14   2  16         39.39         44.95         7.82 o
 -13   2  16        259.35        255.19        19.19 x
 -12   2  16         42.92         37.14         4.07 o
 -11   2  16        111.12         75.28         8.07 o
 -10   2  16          5.16          4.56         4.28 o
  -9   2  16        309.37        244.00        14.61 o
  -8   2  16         15.89         18.85         2.51 o
  -7   2  16        862.02        794.52        40.46 o
  -6   2  16        416.01        379.21        20.14 o
  -5   2  16       1503.68       1516.97        86.06 o
  -4   2  16        497.68        490.15        35.82 o
  -3   2  16        139.82        142.74        10.65 o
  -2   2  16        221.80        243.89        20.43 o
  -1   2  16       1239.86       1105.04        67.72 o
   0   2  16         79.00        113.24        19.64 o
   1   2  16        938.61        733.78        45.25 o
   2   2  16         33.53         32.38         3.93 o
   3   2  16         64.89         79.85         6.40 o
   4   2  16        137.31        148.04        10.76 o
   5   2  16          0.29          2.29         5.88 o
   6   2  16         17.06         20.09         3.09 o
   7   2  16        243.89        293.76        18.80 o
   8   2  16         96.49         86.40         8.67 o
   9   2  16        182.60        185.11        16.65 o
  10   2  16         16.93         17.85         9.80 o
  11   2  16          6.16         10.14         3.86 o
  12   2  16        250.54        131.33        82.25 o
 -18   3  16         65.56        117.61        30.38 o
 -17   3  16          5.20         16.17         4.28 x
 -16   3  16          0.97          7.29         4.72 o
 -15   3  16          0.76          2.19         4.35 x
 -14   3  16         21.98         37.42         7.79 o
 -13   3  16          0.19          1.04         5.87 o
 -12   3  16         66.41         63.71        10.55 o
 -11   3  16         50.05         54.48         5.37 o
 -10   3  16        213.38        185.77        16.17 x
  -9   3  16          0.23          3.09         7.18 o
  -8   3  16         55.09         47.23         7.52 o
  -7   3  16        676.32        614.03        31.84 o
  -6   3  16        325.60        298.16        22.84 o
  -5   3  16         22.05         20.36         4.65 o
  -4   3  16          1.40          3.96         2.25 o
  -3   3  16         29.25         44.23         8.79 o
  -2   3  16          6.43          8.63         2.94 o
  -1   3  16        361.32        333.34        28.41 o
   0   3  16        125.45        123.41         8.33 o
   1   3  16         73.77         72.47         7.77 o
   2   3  16         81.15         93.00        11.78 x
   3   3  16        152.59        175.62        16.90 o
   4   3  16          1.16          3.87         4.37 o
   5   3  16          0.02          1.79         6.98 o
   6   3  16          5.19          7.17         4.69 o
   7   3  16         31.75         29.29         4.50 o
   8   3  16         12.85         10.25         3.14 o
   9   3  16          5.39         17.66         4.10 o
  10   3  16          6.09          7.91         3.28 o
  11   3  16        313.50        155.67        99.57 o
 -17   4  16          2.05          7.62         3.03 o
 -16   4  16         31.08         28.44         4.58 o
 -15   4  16        224.00        258.53        31.84 o
 -14   4  16        121.10        153.62        12.02 x
 -13   4  16         42.79         48.70         5.11 o
 -12   4  16        110.32        106.34         8.53 o
 -11   4  16        229.53        235.86        25.86 o
 -10   4  16        509.89        477.80        36.83 o
  -9   4  16        175.30        176.68        14.92 o
  -8   4  16          2.43          5.79         2.12 o
  -7   4  16          0.42          2.71         3.95 o
  -6   4  16         41.81         33.03         6.65 o
  -5   4  16        219.98        186.76        38.74 o
  -4   4  16         80.06         83.60         7.62 o
  -3   4  16         66.51         75.70         7.03 o
  -2   4  16        156.08        138.10         9.43 o
  -1   4  16        100.60        126.41        13.72 o
   0   4  16        587.66        599.58        36.84 o
   1   4  16          0.21          3.62         2.95 o
   2   4  16          5.98          9.55         2.81 o
   3   4  16        381.35        425.94        27.90 o
   4   4  16         81.69         82.13         6.59 o
   5   4  16         33.94         38.87         4.08 o
   6   4  16         12.42         23.21        16.79 o
   7   4  16        448.79        491.41        86.91 o
   8   4  16         93.60        146.80        18.76 o
   9   4  16        119.89        165.87        17.88 o
 -17   5  16        143.71        139.21       140.60 o
 -16   5  16          1.35          3.94         2.97 o
 -15   5  16         13.52         15.66         3.13 o
 -14   5  16          0.22          3.51         3.24 o
 -13   5  16         36.64         49.56         6.45 o
 -12   5  16          0.60          4.32         2.72 o
 -11   5  16         67.34         93.80         8.03 o
 -10   5  16          1.28          3.18         4.28 o
  -9   5  16        118.78        159.28        11.79 o
  -8   5  16        346.73        428.96        25.28 x
  -7   5  16        140.37        191.13        18.82 o
  -6   5  16         64.59         89.46        14.94 o
  -5   5  16         64.35         75.81         8.57 o
  -4   5  16          0.00          3.07         5.60 o
  -3   5  16         13.00         24.18         3.76 o
  -2   5  16          1.25          3.09         1.67 o
  -1   5  16         20.97         16.75         7.63 x
   0   5  16         15.85         25.26         7.06 o
   1   5  16        115.20        114.85        22.33 o
   2   5  16          0.04          3.52         7.47 o
   3   5  16          3.17          2.87         5.20 o
   4   5  16         14.46         17.03         2.17 o
 -14   6  16         26.81          4.42         5.57 o
 -13   6  16          1.39          8.03         3.26 o
 -12   6  16         15.23         14.50         3.82 o
 -11   6  16        166.03         87.06        32.89 o
 -10   6  16        129.77         89.46        44.93 o
  -9   6  16          5.11          5.82         3.47 o
  -8   6  16         53.39         47.84        10.92 o
  -7   6  16        217.24        209.25        30.13 o
  -6   6  16          6.09          8.01         3.49 o
  -5   6  16         12.88         20.81         6.04 o
  -4   6  16         36.72         50.56         9.42 o
  -3   6  16         10.74         13.69         6.14 x
  -2   6  16        145.84        133.47        21.93 o
  -1   6  16        439.05        446.08        92.69 o
   0   6  16          4.95          8.00         5.48 o
   1   6  16         11.08         16.63         7.35 o
   2   6  16         86.80         94.71        15.59 o
  -7   7  16         42.74         44.47        16.32 o
  -6   7  16         14.45          8.35         4.84 x
  -5   7  16         53.21         35.23        10.03 o
  -4   7  16         20.06         16.35         8.36 o
  -3   7  16          0.00          0.82         3.89 x
  -2   7  16        104.09         41.04        15.71 o
 -18   1  17         17.88         22.92         8.54 o
 -17   1  17         30.05         56.39         6.84 o
 -16   1  17        319.69        294.37        33.27 o
 -15   1  17          7.81          6.05         6.76 o
 -14   1  17        181.57        155.19        13.21 o
 -13   1  17        379.97        310.22        22.75 o
 -12   1  17        314.94        268.61        21.48 o
 -11   1  17         22.86         12.47         4.28 o
 -10   1  17          2.65          1.02         1.97 o
  -9   1  17          1.14          3.93         2.54 o
  -8   1  17        109.87        106.45         7.59 o
  -7   1  17         98.59        106.86         8.46 o
  -6   1  17        523.60        515.04        27.09 o
  -5   1  17        248.82        238.42        13.67 o
  -4   1  17        722.31        641.70        38.70 o
  -3   1  17        328.04        321.57        21.01 o
  -2   1  17        437.01        396.06        22.34 x
  -1   1  17         50.01         39.35         7.15 o
   0   1  17        207.98        202.59        13.58 o
   1   1  17        632.54        508.56        30.82 o
   2   1  17        436.90        388.48        26.87 o
   3   1  17        101.33        114.37         9.10 o
   4   1  17        174.29        197.93        14.15 x
   5   1  17        152.44        173.65        12.77 o
   6   1  17        923.24        943.99        58.05 o
   7   1  17        172.47        168.80        13.39 o
   8   1  17         44.08         48.93         5.75 o
   9   1  17        268.90        294.08        26.59 o
  10   1  17        277.41        241.31        68.95 o
  11   1  17        130.93        155.15        59.12 o
 -18   2  17         10.85         18.85        13.39 o
 -17   2  17         42.77         64.85        14.82 x
 -16   2  17         25.00         34.36         9.03 o
 -15   2  17         11.01         15.47         8.16 o
 -14   2  17          0.16          4.77         7.03 o
 -13   2  17          3.52         13.30         6.18 o
 -12   2  17         96.99         84.00         7.53 o
 -11   2  17         75.71         62.68         6.29 o
 -10   2  17          2.32          0.57         3.03 o
  -9   2  17        485.54        443.90        24.60 o
  -8   2  17         50.93         42.58         4.07 o
  -7   2  17         39.37         45.03         5.11 o
  -6   2  17        130.50        115.90         9.01 o
  -5   2  17         19.33         20.47         2.83 o
  -4   2  17        155.35        195.19        12.21 x
  -3   2  17        248.05        270.50        16.67 o
  -2   2  17        176.97        169.21        12.28 o
  -1   2  17         27.45         29.01         6.21 o
   0   2  17        159.92        137.25        12.70 o
   1   2  17         37.12         39.05         5.03 o
   2   2  17         46.77         52.22         4.90 o
   3   2  17          2.95          1.68         2.23 o
   4   2  17         11.61         15.63         2.89 o
   5   2  17          1.48          5.73         4.51 o
   6   2  17          0.35          2.88         5.66 x
   7   2  17          8.20         11.14         9.34 o
   8   2  17          6.57         20.20         4.81 o
   9   2  17        116.62        121.08        22.29 o
  10   2  17         79.98         63.45        22.17 o
  11   2  17         14.80         10.33         5.62 o
 -18   3  17          5.91         26.92         7.74 o
 -17   3  17          4.82         12.73         6.37 o
 -16   3  17         28.83         33.44         6.14 o
 -15   3  17          0.38          2.57         6.16 o
 -14   3  17         13.97         18.37        12.99 o
 -13   3  17         38.77         47.45         6.78 o
 -12   3  17        363.78        338.62        24.32 o
 -11   3  17        239.79        225.75        17.24 o
 -10   3  17        766.21        609.22        49.76 o
  -9   3  17          1.54          6.16         2.83 o
  -8   3  17        607.08        556.38        29.41 o
  -7   3  17        494.36        443.47        24.05 o
  -6   3  17        129.87        121.51         8.86 o
  -5   3  17          2.95          4.78         2.85 o
  -4   3  17         92.58         85.22         7.86 o
  -3   3  17        102.34         92.20        10.51 o
  -2   3  17        267.98        253.91        19.98 o
  -1   3  17        141.70        144.03         9.71 o
   0   3  17        105.65        106.69         7.72 o
   1   3  17         97.95         98.26         8.14 o
   2   3  17        124.11        131.20        15.29 o
   3   3  17         13.39         18.44         2.71 o
   4   3  17          9.59          9.16         4.50 o
   5   3  17         47.99         60.39         5.55 o
   6   3  17          4.46          9.50        10.34 o
   7   3  17         24.41         33.32        14.21 o
   8   3  17          0.07          2.18         2.99 o
   9   3  17         52.15         41.14        15.44 o
  10   3  17        223.43        124.56        62.33 o
 -17   4  17         10.39         26.53        13.21 o
 -16   4  17          0.32          1.70         2.94 o
 -15   4  17         40.21         53.49        15.28 o
 -14   4  17          7.57          7.76         3.99 o
 -13   4  17          6.20         12.27         3.98 o
 -12   4  17          2.95          3.36         4.41 x
 -11   4  17         58.47         76.22        11.80 o
 -10   4  17         96.86        119.46        13.79 o
  -9   4  17          2.86          1.70         3.41 o
  -8   4  17          0.89          1.67         2.17 o
  -7   4  17          2.79          7.69         7.03 o
  -6   4  17         53.70         42.69         8.05 o
  -5   4  17        168.92        164.99        13.05 o
  -4   4  17         20.10         28.48         4.73 o
  -3   4  17         93.76        104.03        12.09 o
  -2   4  17         48.46         65.00         5.88 o
  -1   4  17        274.39        300.93        20.92 o
   0   4  17        132.42        137.36        10.04 o
   1   4  17         61.27         64.10         6.07 o
   2   4  17        131.91        134.86         9.68 o
   3   4  17         34.21         44.00         3.95 o
   4   4  17         53.02         61.31         6.49 o
   5   4  17          6.38          4.96         7.58 o
   6   4  17         41.25         54.07         6.71 o
   7   4  17         78.63        145.43        24.92 o
   8   4  17          6.42          4.98         2.94 o
 -16   5  17        236.88        256.72        90.33 o
 -15   5  17        177.64        179.72        45.62 o
 -14   5  17          9.85         11.45         3.47 o
 -13   5  17         11.93         27.76         5.18 o
 -12   5  17          1.92          7.99         4.70 o
 -11   5  17        172.75        253.31        33.24 o
 -10   5  17        102.60        154.26        15.25 o
  -9   5  17          0.22         13.62        10.39 o
  -8   5  17        142.49        173.61        16.09 o
  -7   5  17        296.17        357.45        59.52 o
  -6   5  17         23.47         33.30         6.55 o
  -5   5  17          3.23          8.34         5.76 o
  -4   5  17         33.99         53.01         5.76 o
  -3   5  17         33.21         39.76         4.36 o
  -2   5  17        196.77        219.87        24.30 o
  -1   5  17        106.28        108.76         7.43 o
   0   5  17        103.71         78.97         7.57 o
   1   5  17        279.20        328.70        23.29 o
   2   5  17        651.88        869.81        52.55 o
   3   5  17        511.87        608.55        40.99 o
 -13   6  17          0.15          3.09         3.45 o
 -12   6  17         35.68         22.60         8.95 o
 -11   6  17         23.41         23.76         4.22 o
 -10   6  17         42.74         41.12        16.84 o
  -9   6  17          9.26          9.09         3.00 o
  -8   6  17          0.03          2.24         2.64 o
  -7   6  17          3.67         10.66         3.10 o
  -6   6  17         29.68          5.47        16.25 o
  -5   6  17         76.79         76.93        22.23 o
  -4   6  17        212.13        233.79        32.60 o
  -3   6  17        107.90        118.63        16.94 o
  -2   6  17          0.75          2.77         5.01 o
  -1   6  17         31.32         18.21         6.52 o
   0   6  17         83.03        107.29        18.16 o
 -18   0  18         18.12         26.96        13.39 o
 -17   0  18          2.04          6.64        32.39 o
 -16   0  18        153.90        154.90        32.66 o
 -15   0  18         88.09         71.18         9.95 o
 -14   0  18         76.18         82.13        10.27 o
 -13   0  18         73.80         82.29        10.60 o
 -12   0  18        204.43        189.90        18.76 o
 -11   0  18         33.44         39.32         9.68 o
 -10   0  18         21.29         15.47        14.34 o
  -9   0  18        162.87        136.97        13.73 o
  -8   0  18        427.26        400.58        31.37 o
  -7   0  18        125.41        131.19        12.60 o
  -6   0  18         63.33         77.54        11.47 o
  -5   0  18        440.18        424.59        32.24 o
  -4   0  18         33.99         45.19        10.51 o
  -3   0  18         50.53         38.42        19.82 o
  -2   0  18        126.12        114.92        19.69 x
  -1   0  18       1732.03       1683.87       117.71 o
   0   0  18       1315.59       1278.12        90.11 o
   1   0  18       1993.12       1722.81       169.98 o
   2   0  18        393.34        367.46        28.59 o
   3   0  18          3.09          5.69         3.59 o
   4   0  18         35.01         53.92         9.46 o
   5   0  18          1.34          6.12        11.24 o
   6   0  18        132.36        114.75        13.69 o
   7   0  18        224.73        208.86        27.36 o
   8   0  18         38.17         40.08         7.11 o
   9   0  18        722.00        326.66       375.50 o
 -18   1  18          2.07          9.50         8.56 o
 -17   1  18          6.80          8.26         2.90 o
 -16   1  18          1.35          8.14         6.85 o
 -15   1  18          2.95         12.40         4.20 o
 -14   1  18         51.66         50.83         6.51 o
 -13   1  18        495.42        453.71        37.87 o
 -12   1  18         10.00          9.07         2.65 o
 -11   1  18         10.81          7.98         3.03 o
 -10   1  18        120.48         99.95         7.90 o
  -9   1  18        141.71        147.42        10.25 o
  -8   1  18        103.48        115.43        13.55 o
  -7   1  18        776.84        714.83        37.08 o
  -6   1  18        898.78        794.39        40.31 o
  -5   1  18         99.19         96.44         9.03 o
  -4   1  18          1.30          4.27         2.16 o
  -3   1  18         45.22         46.42         6.86 o
  -2   1  18        750.21        661.55        35.42 o
  -1   1  18         36.62         40.74         8.94 o
   0   1  18         18.27         19.65         3.61 o
   1   1  18          0.57          6.03         3.54 o
   2   1  18        111.09        100.50         7.50 x
   3   1  18        268.45        235.21        20.47 o
   4   1  18         85.25         95.10         8.62 o
   5   1  18        216.33        230.26        33.71 o
   6   1  18         19.02         25.55         5.96 o
   7   1  18         10.64         10.14         4.83 o
   8   1  18        107.08        138.82        14.85 o
   9   1  18         38.72         42.12        11.18 o
  10   1  18         77.45         65.11        37.55 o
 -18   2  18         22.52         32.77        36.51 o
 -17   2  18        212.82        240.21        40.87 o
 -16   2  18        223.84        237.56        29.12 o
 -15   2  18        111.30         90.99        13.43 x
 -14   2  18         98.22         71.45         6.97 o
 -13   2  18        709.43        596.86        57.70 o
 -12   2  18         43.54         38.01         7.02 o
 -11   2  18        427.40        351.99        20.90 o
 -10   2  18        727.87        621.07        33.77 o
  -9   2  18        145.98        138.48        11.00 o
  -8   2  18        543.23        514.02        32.16 o
  -7   2  18        616.49        622.29        32.73 o
  -6   2  18        445.92        447.50        27.56 o
  -5   2  18        910.55        821.42        42.65 o
  -4   2  18        477.34        463.07        27.86 o
  -3   2  18         79.27         86.72         8.58 o
  -2   2  18        270.86        266.10        16.27 o
  -1   2  18         18.12         24.77         5.30 o
   0   2  18         19.56         12.75         3.17 o
   1   2  18        188.83        138.53        16.27 o
   2   2  18        139.33        150.32        11.01 o
   3   2  18        514.02        588.39        36.92 o
   4   2  18        399.81        469.16        26.75 o
   5   2  18        198.72        222.97        14.33 o
   6   2  18         93.54         97.61         9.08 o
   7   2  18         41.13         34.21         9.90 o
   8   2  18        212.85        202.17        47.98 o
   9   2  18        136.99         87.35        31.17 o
  10   2  18         28.65         30.96         8.44 o
  11   2  18         12.26          8.23         5.61 o
 -17   3  18         83.09        116.96        21.87 o
 -16   3  18          0.97          5.21         6.68 o
 -15   3  18          2.65          6.88         3.15 o
 -14   3  18         19.41         27.58         6.91 x
 -13   3  18          8.53         14.50         4.27 o
 -12   3  18         35.98         47.65         5.07 o
 -11   3  18        462.54        421.59        58.33 o
 -10   3  18        130.15        120.64        10.31 o
  -9   3  18         84.06         94.63         7.22 o
  -8   3  18        104.83        106.02         9.34 o
  -7   3  18         74.66         83.65         6.57 o
  -6   3  18        181.62        194.26        13.19 o
  -5   3  18         83.45         99.96         9.38 x
  -4   3  18        235.78        206.14        18.42 o
  -3   3  18        134.49        144.77        13.22 o
  -2   3  18        136.65        139.55        10.49 o
  -1   3  18        229.93        207.33        13.31 o
   0   3  18       1134.36       1122.94        56.43 o
   1   3  18         65.98         62.32         5.60 o
   2   3  18         94.15        116.53         8.46 o
   3   3  18          0.72          4.01         4.02 o
   4   3  18          7.90          9.91         5.31 o
   5   3  18         10.40         13.32         3.40 o
   6   3  18         15.80         17.55         2.72 o
   7   3  18         55.70         75.44        10.67 o
   8   3  18          5.46          8.80         2.65 o
   9   3  18        313.42        195.36        83.21 o
  10   3  18         50.39         80.46        12.98 o
 -17   4  18         72.02         82.05        31.79 o
 -16   4  18          1.26          8.39         3.40 o
 -15   4  18         65.23         81.75        21.92 o
 -14   4  18        193.95        246.11        51.48 o
 -13   4  18          0.82          6.91         6.68 o
 -12   4  18         67.16         87.59         8.39 x
 -11   4  18         39.18         42.30         8.67 o
 -10   4  18          1.94          5.70         2.50 o
  -9   4  18        133.60        123.54         9.40 o
  -8   4  18         49.73         48.70         5.86 o
  -7   4  18          0.12          2.90         6.49 o
  -6   4  18         29.09         27.70         5.96 o
  -5   4  18        464.55        446.66        26.57 o
  -4   4  18        231.84        225.88        15.46 o
  -3   4  18         10.11         15.17         6.41 o
  -2   4  18          5.37          6.81         3.17 o
  -1   4  18         47.45         56.80         5.56 o
   0   4  18         48.04         48.62         5.31 o
   1   4  18        703.19        876.13        61.95 o
   2   4  18          5.17         16.60         5.58 o
   3   4  18        222.19        250.46        15.69 o
   4   4  18        695.68        827.32        63.95 o
   5   4  18          6.84          9.60         1.90 o
   6   4  18          1.99          4.69         2.27 o
   7   4  18         39.52         92.16        15.76 o
 -16   5  18          3.70          2.91         2.87 o
 -15   5  18         33.66         51.64        12.86 o
 -14   5  18         32.18         28.33         4.66 o
 -13   5  18          6.18         13.01         2.98 o
 -12   5  18         13.39         30.06         4.29 o
 -11   5  18          3.19          8.12         4.23 o
 -10   5  18         86.98        114.60        12.98 o
  -9   5  18          3.83         10.83         5.07 x
  -8   5  18         61.03         91.03        13.68 o
  -7   5  18          4.43          5.87         6.28 o
  -6   5  18          5.69         17.29         3.12 o
  -5   5  18         66.44        102.46         9.88 o
  -4   5  18          5.81          9.03         5.89 o
  -3   5  18         24.62         26.98         3.33 o
  -2   5  18         19.84         22.75         6.94 o
  -1   5  18        105.21        114.30         9.14 x
   0   5  18          0.13          0.98         2.80 o
   1   5  18         16.57         15.58         3.22 o
   2   5  18          5.66         17.81         3.09 o
 -12   6  18         11.24          3.98         5.21 o
 -11   6  18         61.05         43.92        17.82 o
 -10   6  18        192.31         89.57        45.95 o
  -9   6  18         38.61         21.81         6.82 o
  -8   6  18        108.40         71.95        33.37 o
  -7   6  18        128.26        101.29        87.23 o
  -6   6  18         26.58         28.52        22.55 o
  -5   6  18         50.11         39.01        13.71 o
  -4   6  18          1.62          3.71         5.85 o
  -3   6  18          3.35         11.85         6.27 o
  -2   6  18        187.71        165.88        56.48 o
 -18   1  19          0.58         -3.66         8.99 o
 -17   1  19        123.86        120.59        15.07 o
 -16   1  19        233.49        217.39        69.72 o
 -15   1  19         52.36         48.56         5.51 o
 -14   1  19          9.16         11.92         6.86 o
 -13   1  19         40.73         40.47         8.20 o
 -12   1  19        142.60        127.64        14.67 o
 -11   1  19        294.47        240.57        16.25 x
 -10   1  19          4.98          5.21         4.10 o
  -9   1  19          4.23          6.73         3.15 o
  -8   1  19        557.68        518.07        28.20 o
  -7   1  19        518.96        510.89        31.97 o
  -6   1  19        118.06        108.74         7.57 o
  -5   1  19        116.37        135.23         9.92 o
  -4   1  19         58.52         61.67         6.32 o
  -3   1  19        431.20        472.16        26.84 o
  -2   1  19        975.26        968.51        56.64 o
  -1   1  19        294.29        239.88        15.25 o
   0   1  19         41.70         37.19         6.72 o
   1   1  19        561.25        544.65        29.17 o
   2   1  19        346.60        343.85        19.67 o
   3   1  19         22.83         22.62         3.69 o
   4   1  19          0.89          4.14         3.58 o
   5   1  19        112.75        140.90        11.01 o
   6   1  19        344.87        373.71        24.20 o
   7   1  19        257.49        264.06        22.16 o
   8   1  19          3.42          6.74         4.92 o
   9   1  19         74.81         46.31        13.99 o
 -18   2  19         65.21        114.92        18.90 o
 -17   2  19          8.29         12.05         5.58 o
 -16   2  19          0.66          6.82         9.83 o
 -15   2  19         31.28         25.57         7.83 o
 -14   2  19         10.74         12.95         9.73 o
 -13   2  19          5.51         10.79         3.28 o
 -12   2  19         60.43         58.66         8.44 o
 -11   2  19          9.77         12.60         3.36 o
 -10   2  19         93.37         89.65        12.59 o
  -9   2  19         58.42         56.58         5.27 x
  -8   2  19          6.93          4.65         4.17 o
  -7   2  19         72.93         73.04         6.85 o
  -6   2  19         49.70         60.82         7.40 o
  -5   2  19        181.70        173.52        14.12 o
  -4   2  19          4.36          6.66         7.72 o
  -3   2  19       1134.84       1032.28        61.61 o
  -2   2  19        800.87        761.70        43.95 o
  -1   2  19          0.00          5.56         3.40 o
   0   2  19        112.96        117.35        10.53 o
   1   2  19        547.67        550.44        29.79 o
   2   2  19        311.12        321.79        22.63 o
   3   2  19        351.88        422.94        23.85 o
   4   2  19          3.45          3.75         2.57 o
   5   2  19         36.96         37.61         6.16 x
   6   2  19         76.97        113.46        14.13 o
   7   2  19          9.46         19.24         3.41 o
   8   2  19          1.54          5.05         4.42 o
   9   2  19         44.16         38.78         8.45 o
  10   2  19         41.49         38.71        13.43 o
 -17   3  19         97.27        138.79        59.57 o
 -16   3  19         45.83         59.61         6.42 o
 -15   3  19         16.76         29.83        11.05 o
 -14   3  19         41.63         64.21         7.67 o
 -13   3  19         44.42         58.65         6.08 o
 -12   3  19        373.41        361.89        34.63 o
 -11   3  19        935.42        893.41        58.51 o
 -10   3  19        324.45        310.28        21.85 o
  -9   3  19        316.39        291.78        17.94 o
  -8   3  19         34.98         37.97         4.07 o
  -7   3  19         14.94         17.46         3.56 o
  -6   3  19         29.64         39.91         9.58 o
  -5   3  19        132.47        125.35        11.00 o
  -4   3  19        109.89        102.63        11.89 o
  -3   3  19        279.71        265.66        17.51 o
  -2   3  19         31.25         33.62         5.34 o
  -1   3  19         88.52         96.54         9.05 o
   0   3  19         15.86         17.67         3.34 o
   1   3  19        342.75        387.32        22.27 o
   2   3  19        207.65        230.54        14.34 o
   3   3  19        563.49        616.00        46.26 o
   4   3  19        319.80        345.44        21.83 x
   5   3  19         92.41         81.65        11.50 o
   6   3  19          1.96          1.16         5.06 o
   7   3  19          8.98         11.99         2.63 o
   8   3  19          2.07         10.94         2.75 o
   9   3  19        199.65        371.97        37.80 o
 -17   4  19         24.71         38.02        11.79 o
 -16   4  19         68.11         96.99        37.66 o
 -15   4  19          0.03          4.93         5.20 o
 -14   4  19          4.53          7.34         3.30 o
 -13   4  19         22.71         30.88         5.35 o
 -12   4  19          3.14          3.32         2.69 o
 -11   4  19         25.44         26.36         6.02 o
 -10   4  19         15.22         14.07         2.84 o
  -9   4  19          1.07          7.70         2.86 o
  -8   4  19          1.20          5.50         6.29 o
  -7   4  19          6.26          6.91         3.84 o
  -6   4  19         62.13         72.70         8.66 o
  -5   4  19          1.90          7.23         4.58 o
  -4   4  19         20.27         32.25         8.16 o
  -3   4  19         14.29         20.39         4.06 o
  -2   4  19          6.78         15.22         3.44 o
  -1   4  19         34.44         41.00         5.07 o
   0   4  19         23.62         27.37         4.76 o
   1   4  19        209.28        251.02        15.98 o
   2   4  19         69.87         81.08         6.44 o
   3   4  19        101.99         97.25        11.47 o
   4   4  19        122.45        116.58        13.19 o
   5   4  19         37.32         34.45         4.84 o
   6   4  19          3.08          3.05         2.17 o
 -15   5  19         66.02         63.05        21.39 o
 -14   5  19        169.25        174.88        65.55 o
 -13   5  19         24.57         30.02         4.98 o
 -12   5  19          0.26          4.30         3.09 o
 -11   5  19         14.61         18.33         5.40 o
 -10   5  19         16.33         25.29         5.61 o
  -9   5  19          8.49         17.16         7.05 o
  -8   5  19         80.98         92.15        20.82 o
  -7   5  19        185.55        205.77        31.63 o
  -6   5  19        325.34        280.09        49.59 o
  -5   5  19        242.07        249.27        22.68 o
  -4   5  19        174.04        180.37        13.46 o
  -3   5  19        169.22        184.84        16.07 o
  -2   5  19        107.58         98.03         9.43 x
  -1   5  19         40.97         49.85         4.92 o
   0   5  19        305.27        411.08        28.96 o
 -10   6  19          2.46          6.93         6.20 o
  -9   6  19         66.53         34.11        14.22 o
  -8   6  19        185.65        109.41        52.85 o
  -7   6  19          0.37          6.62         9.03 o
  -6   6  19         18.34         14.00         6.55 x
  -5   6  19         22.79          6.81         6.02 o
  -4   6  19         11.36         15.37         9.08 o
 -17   0  20         39.68         57.13        26.75 o
 -16   0  20        118.24        125.25        17.31 o
 -15   0  20         63.24         52.11         8.71 o
 -14   0  20         48.23         63.01        13.00 o
 -13   0  20          0.27         10.48        19.71 o
 -12   0  20          0.27          1.01         9.18 o
 -11   0  20        115.89        110.22        12.95 o
 -10   0  20        241.68        178.81        17.06 o
  -9   0  20       1633.44       1555.84       110.19 o
  -8   0  20       3303.66       3193.14       220.67 o
  -7   0  20        285.04        266.26        22.57 o
  -6   0  20        330.17        300.01        35.37 o
  -5   0  20        404.67        329.69        40.47 o
  -4   0  20         62.81         82.24        11.19 o
  -3   0  20        169.97        249.69        70.98 o
  -2   0  20       2988.68       2941.89       204.35 o
  -1   0  20        228.43        201.78        19.23 x
   0   0  20        873.56        938.38       107.74 o
   1   0  20        543.43        560.20        43.15 o
   2   0  20        304.43        272.45        23.41 o
   3   0  20         33.83         49.78        11.66 o
   4   0  20        201.91        224.49        19.89 o
   5   0  20         44.04         57.69        14.06 o
   6   0  20        379.23        385.27        58.15 o
   7   0  20         52.24         65.62        17.85 o
   8   0  20          0.64          3.80         8.93 o
 -17   1  20          2.10          8.46         8.59 o
 -16   1  20        112.30         94.82        11.12 o
 -15   1  20         43.73         39.83         5.27 o
 -14   1  20         25.86         28.20         6.19 o
 -13   1  20          0.65          6.51         7.49 o
 -12   1  20         62.76         63.52         8.09 o
 -11   1  20        249.41        255.80        19.44 o
 -10   1  20        513.65        496.66        31.42 o
  -9   1  20        655.82        672.16        42.58 o
  -8   1  20          0.56          1.46         2.20 o
  -7   1  20         59.75         59.85         5.37 o
  -6   1  20          2.03          5.15         2.94 o
  -5   1  20         57.58         52.75         7.10 o
  -4   1  20        142.13        127.27        11.41 o
  -3   1  20         39.39         42.76         5.90 o
  -2   1  20         38.35         27.79         8.67 o
  -1   1  20          1.17          6.08         5.95 o
   0   1  20        180.84        167.13        11.99 o
   1   1  20        291.54        278.99        25.32 o
   2   1  20        340.90        294.67        18.97 o
   3   1  20         68.18         70.33         9.46 o
   4   1  20         41.56         34.50         4.77 o
   5   1  20          2.36          5.73         3.93 o
   6   1  20         12.16         20.12         4.44 o
   7   1  20         22.32         38.25         8.62 o
   8   1  20          2.17          0.76         2.61 o
   9   1  20          5.31          0.37        10.57 o
 -17   2  20         82.87        107.84        19.35 o
 -16   2  20        241.65        271.88        34.92 o
 -15   2  20          0.38          5.33        16.61 o
 -14   2  20         59.96         52.79        11.21 o
 -13   2  20         25.38         29.28         5.13 o
 -12   2  20        446.33        425.96        25.88 o
 -11   2  20         69.16         76.01         6.93 o
 -10   2  20        117.28        119.48         9.45 x
  -9   2  20          0.36          0.76         7.56 o
  -8   2  20         80.12         85.68         8.20 o
  -7   2  20         97.37        114.92        11.67 o
  -6   2  20         34.21         48.61         5.38 o
  -5   2  20          0.16          3.99         3.10 o
  -4   2  20         31.91         41.80         7.50 o
  -3   2  20         18.99         25.03         6.29 o
  -2   2  20         98.27         94.00         8.49 o
  -1   2  20         28.51         34.75         6.81 o
   0   2  20          3.18          7.68         3.70 o
   1   2  20          2.56          5.43         4.22 o
   2   2  20         30.57         32.58         7.70 o
   3   2  20        281.36        324.90        19.40 o
   4   2  20        228.73        269.21        19.11 o
   5   2  20         15.93         20.56         3.26 o
   6   2  20         61.63         62.72         6.82 o
   7   2  20         99.28        114.27        21.53 o
   8   2  20         25.77         19.87         3.94 o
   9   2  20        127.78         87.91        47.31 o
 -17   3  20          0.71         18.89        16.31 o
 -16   3  20          0.85          1.57         4.19 o
 -15   3  20         42.27         62.22         7.87 o
 -14   3  20         17.10         26.73         9.20 o
 -13   3  20          9.83         24.26         5.14 o
 -12   3  20         65.99         77.74         7.30 o
 -11   3  20        176.47        167.49        22.53 o
 -10   3  20        106.52        111.10        12.47 o
  -9   3  20          8.23         16.43         3.30 x
  -8   3  20         13.86         18.03         3.62 o
  -7   3  20         10.33         18.68         4.58 o
  -6   3  20          7.93          8.14         3.32 x
  -5   3  20        230.92        236.27        21.02 o
  -4   3  20          0.05          3.85         5.10 o
  -3   3  20          4.80          7.78         5.60 o
  -2   3  20        363.71        367.93        23.99 o
  -1   3  20        154.16        160.47        12.03 o
   0   3  20         49.81         46.70         5.53 o
   1   3  20         64.59         69.25         6.92 o
   2   3  20         11.71         19.99         3.60 x
   3   3  20          0.99          2.23         2.02 o
   5   3  20          4.01          8.16         6.21 o
   6   3  20         67.40         80.78        15.51 o
   7   3  20         32.29         23.09         3.48 o
   8   3  20         67.29         77.54         9.94 o
 -17   4  20         20.49         48.51        23.89 o
 -16   4  20         19.33         49.19        23.35 o
 -15   4  20         81.27        103.14        45.07 o
 -14   4  20        241.42        264.54        62.73 o
 -13   4  20        185.25        198.11        29.43 o
 -12   4  20          0.26          9.48         5.95 o
 -11   4  20         12.61         23.70         4.54 o
 -10   4  20        361.42        386.80        41.42 o
  -9   4  20         76.42         84.20        15.34 o
  -8   4  20        194.27        203.57        46.82 o
  -7   4  20         10.18         18.83        11.60 o
  -6   4  20        302.30        319.10        23.42 o
  -5   4  20       1203.65       1402.62        74.56 o
  -4   4  20        692.95        799.76        44.57 o
  -3   4  20        145.32        156.64        12.36 o
  -2   4  20         11.40         15.46         7.28 o
  -1   4  20          2.41          6.48         2.99 o
   0   4  20        426.80        501.46        32.46 o
   1   4  20         10.21          6.38         6.09 o
   2   4  20          3.42          4.58         1.60 o
   3   4  20         58.10         66.70        10.12 o
   4   4  20        722.41        878.72        84.86 o
   5   4  20        245.22        244.68        24.61 o
 -15   5  20         76.77        100.28        39.28 o
 -14   5  20         42.80         61.60        18.78 o
 -13   5  20          0.12          6.56         5.79 o
 -12   5  20          2.14          9.23         4.26 o
 -11   5  20          3.58          1.36         3.48 o
 -10   5  20         33.88         45.08        10.15 o
  -9   5  20          0.02          3.72         5.23 o
  -8   5  20         66.28         97.05        20.76 o
  -7   5  20          7.06          9.95         5.04 o
  -6   5  20        135.95        142.43        20.64 o
  -5   5  20         19.17         32.57         7.05 o
  -4   5  20        111.88        128.58        22.69 o
  -3   5  20          6.97         34.74       640.86 o
  -2   5  20         33.15         32.38         4.06 o
  -1   5  20          3.46          3.02         3.57 o
 -17   1  21        168.04        184.30        86.43 o
 -16   1  21        336.41        341.57        56.42 o
 -15   1  21        157.45        157.17        15.04 o
 -14   1  21          6.45         16.07         4.15 o
 -13   1  21          7.11          8.43         7.16 o
 -12   1  21         77.75         82.99         8.83 o
 -11   1  21         46.38         57.96        11.71 o
 -10   1  21         22.16         24.95         5.57 o
  -9   1  21        520.50        536.95        30.90 o
  -8   1  21        616.06        642.05        35.50 o
  -7   1  21        653.53        646.75        35.25 o
  -6   1  21         95.99         97.62         8.76 o
  -5   1  21         30.32         24.76         8.70 o
  -4   1  21          0.97          7.69         6.12 o
  -3   1  21        534.24        572.47        40.86 o
  -2   1  21        219.73        208.81        15.04 o
  -1   1  21         22.55         21.64         5.30 o
   0   1  21         62.68         73.39         7.37 o
   1   1  21        176.71        193.50        16.50 o
   2   1  21        203.09        211.26        14.31 o
   3   1  21        322.54        376.16        22.22 o
   4   1  21         13.07         14.92         3.47 o
   5   1  21         37.91         45.16         7.13 o
   6   1  21        375.62        478.29        41.51 o
   7   1  21         50.17         50.14         7.80 o
   8   1  21         82.06         99.32        44.37 x
 -17   2  21         72.60        135.35        33.74 o
 -16   2  21         20.47         34.35        12.15 o
 -15   2  21         14.78         21.36        12.64 o
 -14   2  21         91.37        104.51        14.04 o
 -13   2  21          2.81          7.95         8.32 o
 -12   2  21         62.40         77.30         7.50 o
 -11   2  21         11.76         19.48         5.54 o
 -10   2  21        164.25        162.99        12.31 o
  -9   2  21        160.72        166.22        14.86 o
  -8   2  21          3.67          5.02         3.37 o
  -7   2  21          3.82          2.76         5.13 o
  -6   2  21          8.70         11.15         5.16 o
  -5   2  21          0.72         13.39         7.32 x
  -4   2  21         40.56         40.75        10.57 o
  -3   2  21        102.30        122.76        11.22 o
  -2   2  21          6.01         15.43         8.37 o
  -1   2  21         40.06         53.15         8.20 x
   0   2  21         50.11         54.74        10.74 o
   1   2  21         15.71         21.47         3.91 x
   2   2  21         31.87         42.83         5.59 o
   3   2  21         17.00         16.95         4.19 o
   4   2  21         24.71         24.38         4.07 o
   5   2  21         16.22         26.97         4.40 o
   6   2  21         16.51         24.29         4.38 o
   7   2  21         13.38         20.21         4.07 o
   8   2  21         88.38         84.20        24.78 o
 -17   3  21         58.51         31.76        39.18 o
 -16   3  21         41.39         45.83        16.71 o
 -15   3  21         36.80         28.97        11.34 o
 -14   3  21         62.56         79.68        21.04 o
 -13   3  21        288.39        297.46        58.85 o
 -12   3  21         72.82        104.49        13.70 o
 -11   3  21        282.97        321.51        25.89 o
 -10   3  21         13.38         11.71         4.64 o
  -9   3  21         17.95         25.44         8.82 o
  -8   3  21          1.60         11.85         7.67 x
  -7   3  21          3.75          6.40         4.78 o
  -6   3  21         12.66         21.16         8.53 o
  -5   3  21         57.31         63.90         7.92 o
  -4   3  21        235.50        261.30        20.56 o
  -3   3  21        247.54        292.57        19.33 o
  -2   3  21        225.35        233.89        16.33 o
  -1   3  21         92.85        124.76        10.32 o
   0   3  21        102.44         94.90        11.29 o
   1   3  21        163.41        165.70        13.06 o
   2   3  21          0.43          0.31         2.79 x
   3   3  21         33.14         36.16         6.37 o
   4   3  21         96.51         97.00         9.16 o
   5   3  21        188.48        180.39        48.77 o
   6   3  21        304.23        272.74        66.34 o
   7   3  21        121.44        157.53        17.51 x
 -16   4  21         62.44        142.88        68.43 o
 -15   4  21          1.62          0.05         6.61 o
 -14   4  21          2.32         14.05        10.41 o
 -13   4  21         12.90         20.82        10.97 o
 -12   4  21        194.92        211.77        27.55 o
 -11   4  21         98.42        140.81        12.60 o
 -10   4  21         43.76         47.35         4.93 o
  -9   4  21         21.70         16.32         7.56 o
  -8   4  21         12.99         21.05         5.95 o
  -7   4  21         23.96         23.64         3.77 o
  -6   4  21          3.55          6.39         4.84 o
  -5   4  21         11.59         11.67         4.25 o
  -4   4  21         14.49         21.40         5.67 o
  -3   4  21         12.52         14.98         4.32 o
  -2   4  21          0.17          2.43         3.83 o
  -1   4  21        172.67        163.83        12.59 o
   0   4  21         22.84         33.84         6.71 o
   1   4  21          2.92          4.21         2.09 o
   2   4  21         30.98         31.86         5.29 o
   3   4  21         41.43         45.25         6.30 o
   4   4  21          1.62          2.07         2.46 o
 -14   5  21         36.08         47.77        23.30 o
 -13   5  21         49.75         50.97        17.71 o
 -12   5  21         20.49         25.26         5.99 o
 -11   5  21        317.45        257.66       166.72 o
 -10   5  21        157.45        160.14        63.27 o
  -9   5  21         78.14         90.88        18.92 o
  -8   5  21        117.72        146.85        33.22 o
  -7   5  21        170.35        218.03        42.05 o
  -6   5  21         11.50         16.84         3.73 o
  -5   5  21        101.48        104.08        14.34 o
  -4   5  21         79.98         75.53         9.20 o
  -3   5  21        139.73        118.31        15.50 o
 -16   0  22         99.35         95.83        13.44 o
 -15   0  22        176.41        182.78        25.29 o
 -14   0  22        835.03        850.22        78.00 o
 -13   0  22        309.95        331.48        59.55 o
 -12   0  22         16.04         22.66         8.39 o
 -11   0  22          3.83          9.29        13.26 o
 -10   0  22        208.63        223.88        22.84 o
  -9   0  22        133.01        128.68        61.94 o
  -8   0  22        108.35        123.84        18.79 o
  -7   0  22          2.22          3.51         8.36 o
  -6   0  22        131.46        145.40        18.80 o
  -5   0  22        282.85        291.75        29.66 o
  -4   0  22        306.73        318.11        31.42 o
  -3   0  22         58.01         57.00        13.68 o
  -2   0  22         35.97         38.78         8.19 o
  -1   0  22        344.87        337.06        30.57 o
   0   0  22          8.54          5.70         4.59 o
   1   0  22          7.05         14.85         7.33 o
   2   0  22          0.41         -0.31         3.96 o
   3   0  22          3.76         12.99         7.24 o
   4   0  22         21.08         26.06        12.87 o
   5   0  22         20.72         19.45        10.97 o
   6   0  22        177.98        163.14        41.69 o
 -17   1  22          3.76         -8.84        38.63 o
 -16   1  22         87.25         90.65        16.43 o
 -15   1  22         73.64         88.52        12.70 o
 -14   1  22         15.66         28.03        13.99 o
 -13   1  22         51.06         44.20        20.20 o
 -12   1  22         11.22         21.90         7.02 x
 -11   1  22          0.35          4.30         8.11 o
 -10   1  22         96.51        102.70         8.79 o
  -9   1  22          4.42          8.04         6.64 o
  -8   1  22        131.35        136.24        10.09 o
  -7   1  22        236.95        286.87        21.80 o
  -6   1  22          8.83         12.21         9.27 x
  -5   1  22         39.67         49.96         9.22 o
  -4   1  22        584.81        621.18        37.21 o
  -3   1  22        647.37        675.52        54.81 o
  -2   1  22         40.76         39.31         6.01 o
  -1   1  22         68.80         67.80         7.35 o
   0   1  22        374.57        408.95        35.42 o
   1   1  22         36.37         33.08         5.35 o
   2   1  22         21.79         22.36         4.59 o
   3   1  22         78.14         85.81         8.22 o
   4   1  22          0.00          6.10         5.44 o
   5   1  22         54.47         95.50        11.09 o
   6   1  22         34.15         30.49         7.18 o
   7   1  22         24.31         32.14         5.86 x
 -16   2  22         68.21         94.54        22.10 o
 -15   2  22         85.95        101.09        13.25 o
 -14   2  22          3.75          2.60         6.40 x
 -13   2  22         60.14         66.74         7.04 o
 -12   2  22          3.19          6.37         4.55 o
 -11   2  22         34.96         40.24         5.08 o
 -10   2  22        109.77        118.87        11.49 o
  -9   2  22        183.70        219.98        27.05 o
  -8   2  22        188.81        216.77        15.68 o
  -7   2  22        293.63        329.43        23.05 o
  -6   2  22        246.89        258.79        25.79 o
  -5   2  22        256.05        271.90        25.29 o
  -4   2  22          0.09          1.81        10.23 x
  -3   2  22        189.85        192.28        21.15 o
  -2   2  22        559.02        499.35        51.47 o
  -1   2  22        634.28        707.89        39.57 o
   0   2  22        595.43        645.21        42.20 o
   1   2  22         15.47         14.23         4.12 o
   2   2  22        114.17         94.74         8.94 o
   3   2  22        727.56        701.53        38.70 o
   4   2  22        249.41        229.63        19.34 o
   5   2  22        121.80        122.07        32.43 o
   6   2  22        204.91        211.08        52.04 o
   7   2  22         95.66         74.20        21.07 o
 -16   3  22          1.48         16.90        29.78 o
 -15   3  22         11.51         26.02         6.36 o
 -14   3  22         41.40         43.01         6.63 o
 -13   3  22          3.77          9.73         7.24 o
 -12   3  22         71.74         94.49        12.26 o
 -11   3  22          5.99         13.60         5.49 o
 -10   3  22         19.97         28.53         4.50 o
  -9   3  22         28.09         37.58         4.77 x
  -8   3  22         57.09         56.78        10.55 o
  -7   3  22         65.68         76.20        13.20 o
  -6   3  22        212.16        215.80        24.71 o
  -5   3  22         45.11         44.88         6.87 o
  -4   3  22         54.53         69.87         8.97 o
  -3   3  22          9.36         17.05        10.63 o
  -2   3  22          7.87          9.30         3.67 o
  -1   3  22         31.32         45.24         8.59 o
   0   3  22         14.70         21.78         4.39 o
   1   3  22          0.08         11.38         7.64 o
   2   3  22        143.75        138.82        16.05 o
   3   3  22          0.61          2.65         3.17 o
   4   3  22          0.91          1.33         1.84 o
   5   3  22          1.46          3.61         2.04 o
   6   3  22         30.29         40.29         6.78 o
 -16   4  22          4.86         18.51         8.78 o
 -15   4  22         12.51         48.25        17.67 o
 -14   4  22        290.13        254.16       145.18 o
 -13   4  22          0.13          7.41        12.88 o
 -12   4  22         26.84         28.21         5.01 o
 -11   4  22        151.46        183.95        47.82 o
 -10   4  22        141.88        143.55        23.66 o
  -9   4  22        135.83        137.29        24.55 o
  -8   4  22         65.73         91.61        10.41 o
  -7   4  22          4.39          9.13         6.84 o
  -6   4  22          4.53         10.37         9.68 o
  -5   4  22         76.31         77.19         9.36 o
  -4   4  22         73.22         73.02        10.46 o
  -3   4  22         13.91         22.40         4.68 o
  -2   4  22         32.19         37.11         6.15 o
  -1   4  22          0.91          1.87         3.40 o
   0   4  22         61.75         66.37        12.29 o
   1   4  22        203.24        238.20        24.64 o
   2   4  22          9.06         10.93         3.76 o
 -13   5  22         11.78         22.42         9.07 o
 -12   5  22          1.16          6.96         3.20 o
 -11   5  22          0.14         -0.73         2.38 o
 -10   5  22         24.63         46.54         7.81 o
  -9   5  22        142.48        104.07       117.12 o
  -8   5  22         32.75         33.53        20.13 o
  -7   5  22          7.43          9.62         5.82 o
  -6   5  22         72.15         61.29        27.77 o
  -5   5  22         61.24         47.81        18.35 x
 -16   1  23        152.20        174.49        27.95 o
 -15   1  23        138.06        131.86        17.72 o
 -14   1  23        314.09        311.78        33.94 o
 -13   1  23         40.75         42.19         9.57 o
 -12   1  23         75.30         88.63         8.76 o
 -11   1  23        138.33        161.30        13.83 o
 -10   1  23          7.70          9.08         6.32 o
  -9   1  23         10.28         15.06         8.55 o
  -8   1  23        442.51        479.02        44.49 x
  -7   1  23        330.28        311.89        44.50 o
  -6   1  23        356.80        347.34        29.35 o
  -5   1  23        195.96        174.31        16.25 o
  -4   1  23         19.77         23.17         8.64 o
  -3   1  23         57.12         62.11        11.82 o
  -2   1  23        273.82        295.50        20.86 o
  -1   1  23        116.23        120.87        16.20 o
   0   1  23        121.58        123.68        11.17 o
   1   1  23         55.43         60.48         7.48 o
   2   1  23        181.78        189.92        14.98 o
   3   1  23         62.37         58.01         7.76 o
   4   1  23         44.33         45.04         8.98 o
   5   1  23         41.54         44.42         7.74 o
   6   1  23        268.90        243.05        39.69 o
 -16   2  23         36.67         57.56        18.45 o
 -15   2  23         88.25         92.99        12.14 o
 -14   2  23          0.08          1.96         4.23 o
 -13   2  23          5.34          9.79         8.93 o
 -12   2  23        129.96        133.52        16.63 o
 -11   2  23        199.51        255.64        25.96 o
 -10   2  23        104.25        132.58        11.34 o
  -9   2  23          0.65          3.90         6.15 o
  -8   2  23         16.45         25.49         8.61 o
  -7   2  23          0.77          4.13         5.00 o
  -6   2  23        110.13        112.75        17.49 o
  -5   2  23         13.90         23.05         7.63 o
  -4   2  23         33.51         41.12        13.65 o
  -3   2  23         42.70         52.09         8.36 o
  -2   2  23         14.39         17.46         7.03 o
  -1   2  23          8.34         12.05         4.38 o
   0   2  23         98.38        127.88        12.83 o
   1   2  23          6.10         15.00         4.23 o
   2   2  23          9.29         14.22         5.13 o
   3   2  23          0.48          9.95        16.93 o
   4   2  23         56.87         56.49        13.70 o
   5   2  23         41.74         42.10         6.06 o
   6   2  23          0.90          2.19         2.89 o
 -16   3  23         10.31         18.90         7.79 o
 -15   3  23          9.01         14.54        10.52 o
 -14   3  23          2.05          8.37         5.09 o
 -13   3  23          0.17          0.68         8.19 o
 -12   3  23        118.52        112.29        16.79 o
 -11   3  23         57.43         56.71         9.33 o
 -10   3  23         52.69         53.00         9.93 o
  -9   3  23          5.52         18.38         9.38 o
  -8   3  23         72.05         86.49        16.45 o
  -7   3  23          1.10          9.28         8.13 o
  -6   3  23          4.60          8.01         8.79 o
  -5   3  23         11.80          2.74         8.28 o
  -4   3  23        169.77        180.16        23.00 o
  -3   3  23        755.50        678.26       103.34 o
  -2   3  23        331.66        389.00        46.95 o
  -1   3  23         32.52         28.44         6.70 o
   0   3  23        114.93        113.90        21.29 o
   1   3  23         90.68         78.16         8.84 o
   2   3  23         49.98         43.76        10.52 o
   3   3  23         17.67         16.09        10.14 o
   4   3  23         41.45         41.46         9.39 o
   5   3  23         27.14         29.38         6.20 o
 -16   4  23         72.84         -2.30        14.91 o
 -15   4  23         45.64         78.81        73.05 o
 -14   4  23          9.67         13.74         4.97 o
 -13   4  23         13.49         26.82         9.67 o
 -12   4  23        164.70        102.42        61.43 o
 -11   4  23         63.19         73.57        31.31 o
 -10   4  23         56.42         71.12        11.45 o
  -9   4  23         35.21         52.74        17.07 o
  -8   4  23          1.64          5.77         5.40 o
  -7   4  23          7.08         11.57         4.48 o
  -6   4  23         54.50         37.93        10.63 o
  -5   4  23         93.40         81.37        21.96 x
  -4   4  23          3.20          4.66         4.49 o
  -3   4  23          5.86         14.23         4.42 o
  -2   4  23          3.21          4.18         3.66 o
  -1   4  23          3.28          4.54         3.82 o
   0   4  23         67.14         62.90        11.27 o
   1   4  23        173.97        196.80        20.78 o
 -12   5  23        189.08        172.41       308.57 o
 -11   5  23         95.63        120.42       123.59 o
 -10   5  23         50.60         66.63        37.69 o
  -9   5  23         89.89         96.27        50.40 o
  -8   5  23        226.11        190.64       131.51 o
 -15   0  24        647.56        764.16       186.30 o
 -14   0  24        740.00        779.35       266.23 o
 -13   0  24        459.80        487.43       157.46 o
 -12   0  24         55.49         56.12        16.90 o
 -11   0  24        106.82        118.13        25.80 o
 -10   0  24          1.45          4.75         9.48 o
  -9   0  24         77.39         83.02        12.32 o
  -8   0  24         29.45         44.57         7.63 o
  -7   0  24         13.46         29.81         8.43 o
  -6   0  24         40.20         58.21        12.35 o
  -5   0  24        837.30        864.64       134.93 o
  -4   0  24         71.05         95.58        16.68 o
  -3   0  24         50.11         77.50        12.00 o
  -2   0  24        405.95        458.24        41.86 x
  -1   0  24        986.76        988.26        76.32 o
   0   0  24        639.34        398.23        83.73 x
   1   0  24         27.93         23.74        10.57 o
   2   0  24          5.22         16.58         9.45 o
   3   0  24         19.15         18.22         7.72 o
 -15   1  24         10.22         18.03        10.07 o
 -14   1  24          2.36          9.88        11.93 o
 -13   1  24         88.08        107.99        11.46 o
 -12   1  24         96.09        131.39        11.45 o
 -11   1  24         10.48         10.71        11.70 o
 -10   1  24         21.45         21.20         7.45 o
  -9   1  24         91.74         98.90        12.70 o
  -8   1  24          5.22         12.24         6.10 o
  -7   1  24         27.30         32.53         7.52 o
  -6   1  24          0.01         12.70        12.47 o
  -5   1  24         28.38         27.36         6.71 o
  -4   1  24          2.32          8.47         7.28 o
  -3   1  24         19.43         38.60        23.62 o
  -2   1  24         27.93         35.57         6.45 o
  -1   1  24         36.41         34.43         6.57 o
   0   1  24          9.50         17.00         4.71 o
   1   1  24          1.43          3.38         7.95 o
   2   1  24          0.51          2.23         4.10 o
   3   1  24         42.88         30.63         6.66 o
   4   1  24        167.21        141.05        19.27 o
   5   1  24        207.69        134.35       114.81 o
 -15   2  24         35.65         33.49         9.66 o
 -14   2  24          3.75          6.19         4.63 o
 -13   2  24         12.40         22.09         5.30 o
 -12   2  24         89.40         94.81        13.86 o
 -11   2  24        133.30        178.53        16.49 o
 -10   2  24         22.50         28.26         7.67 o
  -9   2  24        152.88        229.63        26.01 o
  -8   2  24         21.21         36.63         6.35 o
  -7   2  24         34.86         47.09        18.59 o
  -6   2  24        563.97        392.15        53.22 o
  -5   2  24        241.60        243.27        20.45 o
  -4   2  24         10.96         13.97         5.98 o
  -3   2  24         11.22         13.13         7.72 o
  -2   2  24         49.13         51.46         8.74 o
  -1   2  24         25.03         30.72         6.12 o
   0   2  24          0.16          4.45         3.95 o
   1   2  24         26.92         27.45         6.44 o
   2   2  24         20.47         30.51        10.62 o
   3   2  24        476.73        333.42       160.08 o
   4   2  24        186.18        259.74        29.08 o
   5   2  24          5.10          7.77         3.54 o
 -15   3  24         20.63         29.78        12.11 o
 -14   3  24         33.79         43.63         9.27 o
 -13   3  24        137.51        164.35        34.55 o
 -12   3  24         58.91         76.42         9.78 o
 -11   3  24         26.40         29.88         5.65 o
 -10   3  24          1.41          5.95         4.51 o
  -9   3  24          5.52          8.03         5.76 o
  -8   3  24        184.39        214.12        27.06 o
  -7   3  24          1.56          8.73         8.40 o
  -6   3  24          3.05          9.79        12.86 o
  -5   3  24          0.38          7.98         6.88 o
  -4   3  24         18.00         19.83         7.20 o
  -3   3  24          7.40         12.82         9.11 o
  -2   3  24          0.45          2.84         4.45 o
  -1   3  24        192.27        210.39        24.30 o
   0   3  24         47.74         37.45         6.39 o
   1   3  24          0.14          2.72         3.58 o
   2   3  24         24.90         29.29         4.67 o
   3   3  24         21.21         25.59         6.12 o
 -15   4  24          1.35          8.81         5.93 o
 -14   4  24         11.01         41.81        11.26 o
 -13   4  24        239.55        197.61       120.72 o
 -12   4  24          9.84         25.53         5.25 o
 -11   4  24         43.25         47.37        14.09 o
 -10   4  24        128.70        114.46        50.94 o
  -9   4  24        182.96        169.70        69.06 o
  -8   4  24        103.46         60.09        16.85 o
  -7   4  24        123.30         80.94        27.33 o
  -5   4  24        105.01         59.28        26.08 o
  -4   4  24        160.27         98.68        33.22 o
  -3   4  24        148.39         99.49        23.31 o
  -2   4  24          1.75          8.27         4.16 o
  -1   4  24         14.75         21.03         4.86 o
   0   4  24        280.12        273.87        39.69 o
 -14   1  25          1.15          3.09        15.31 o
 -13   1  25         32.66         38.11         6.80 o
 -12   1  25        216.47        262.35        43.40 o
 -11   1  25         64.29         78.83        11.96 o
 -10   1  25         21.51         16.01         3.77 o
  -9   1  25         48.87         70.65        10.18 o
  -8   1  25         85.14        119.36        11.71 o
  -7   1  25         42.70         59.42         9.62 o
  -6   1  25        147.40        165.44        16.97 o
  -5   1  25          5.78          6.09         7.14 o
  -4   1  25         13.20         23.16         9.45 o
  -3   1  25        151.27        178.42        17.33 o
  -2   1  25         63.12         58.72        11.73 o
  -1   1  25        101.13         93.71        10.55 o
   0   1  25        128.82        124.63        21.15 o
   1   1  25         31.44         37.53         9.24 o
   2   1  25         38.61         35.10         9.63 o
   3   1  25        183.95        234.27        47.68 o
 -15   2  25        105.57         97.38        58.23 o
 -14   2  25         30.73         30.37        13.40 o
 -13   2  25          0.97          2.34        10.96 o
 -12   2  25          0.45         -2.10         5.83 o
 -11   2  25         33.03         53.49         6.64 o
 -10   2  25         16.52         25.01        12.28 o
  -9   2  25          7.27         27.43        11.03 o
  -8   2  25          0.15          7.14        11.91 o
  -7   2  25        181.76        191.84        29.23 o
  -6   2  25         59.94         86.03        11.39 o
  -5   2  25         26.75         37.20         7.50 o
  -4   2  25        208.45        233.39        20.76 o
  -3   2  25        168.33        178.98        19.87 o
  -2   2  25          2.50          9.26         6.60 o
  -1   2  25         57.47         72.09        16.36 o
   0   2  25         25.52         14.58         5.93 o
   1   2  25         17.65         11.40         5.15 o
   2   2  25          9.93         10.44         4.56 o
   3   2  25          0.12          6.79         5.75 o
   4   2  25         72.23         77.17        19.11 o
 -15   3  25          0.77          5.67         4.54 o
 -14   3  25         49.34         75.77        25.79 o
 -13   3  25        112.96        105.67        38.35 x
 -12   3  25        241.41        180.14        65.04 o
 -11   3  25        206.39        197.46        48.69 o
 -10   3  25         52.30         49.35         8.20 o
  -9   3  25         35.45         45.64         7.85 o
  -8   3  25         65.71         10.85        16.37 o
  -7   3  25        180.92        110.31        25.46 o
  -6   3  25        183.02        184.27        45.68 o
  -5   3  25        295.28        227.08        64.75 o
  -4   3  25        262.88        160.76        63.48 o
  -3   3  25        203.23        215.46        54.31 o
  -2   3  25         29.51         30.99        10.40 x
  -1   3  25          3.39          4.91         4.21 o
   0   3  25        189.17         93.61        62.41 o
   1   3  25        323.09        228.50        74.66 o
   2   3  25        279.65        280.28        38.50 o
 -13   4  25         78.11         90.30        44.24 o
 -12   4  25          7.27         15.12         4.31 o
 -11   4  25          2.25         11.23         3.82 x
 -10   4  25          0.69          0.41         4.32 o
  -9   4  25          1.43          6.15         4.11 o
  -8   4  25          0.17          3.50         3.69 o
  -7   4  25          3.44          3.61         3.78 o
  -6   4  25          1.72          1.73         4.11 o
  -5   4  25          4.53          7.19         5.79 o
  -4   4  25         23.92         22.69        16.91 o
  -3   4  25         19.17         18.95         5.19 o
  -2   4  25         34.90         28.06        12.63 o
 -13   0  26          6.54         11.79        11.13 o
 -12   0  26          6.54         15.18        10.63 o
 -11   0  26          1.80         20.55         6.44 o
 -10   0  26        174.96        220.20        24.18 o
  -9   0  26        265.57        311.30        60.31 o
  -8   0  26         68.49         69.59        18.01 o
  -7   0  26         13.00         34.67        10.80 x
  -6   0  26         41.82         39.97        11.60 o
  -5   0  26         27.46         27.05        16.05 o
  -4   0  26        657.03        708.74        83.55 o
  -3   0  26         25.39         37.63        36.43 o
  -2   0  26         20.46         32.09        23.08 o
  -1   0  26         16.20         18.71         7.69 o
   0   0  26        119.41         98.34        41.04 o
 -13   1  26          1.24          7.03         5.39 o
 -12   1  26         23.69         37.79         9.15 o
 -11   1  26          1.65          6.68         3.79 o
 -10   1  26          3.93          6.47         4.45 o
  -9   1  26          3.84          7.78         9.26 o
  -8   1  26        142.45        150.71        30.03 o
  -7   1  26        171.89        246.05        24.03 o
  -6   1  26        118.88        156.11        33.31 o
  -5   1  26         18.39         35.52         8.63 x
  -4   1  26         42.71         63.20        10.82 o
  -3   1  26         25.43         40.40         8.09 o
  -2   1  26          1.02          5.20         6.18 o
  -1   1  26          2.54         15.16         6.35 o
   0   1  26          7.23          7.34         6.07 o
   1   1  26          8.50          6.44         5.63 o
   2   1  26         65.86         30.11        11.77 x
 -14   2  26         69.53         97.55        28.54 o
 -13   2  26        134.22        164.49        35.48 x
 -12   2  26        184.82        220.02       121.85 o
 -11   2  26        224.33        224.36       111.08 o
 -10   2  26        118.42        157.39        35.96 o
  -9   2  26         11.16         27.26         6.26 o
  -8   2  26         24.72         32.90        12.86 o
  -7   2  26         12.90         30.92        10.06 o
  -6   2  26        126.73        151.19        27.55 o
  -5   2  26        282.14        365.64        55.32 o
  -4   2  26         25.76         28.75         8.13 o
  -3   2  26        118.51         81.37        24.73 o
  -2   2  26        204.27        135.15        42.51 o
  -1   2  26        260.25         90.29        65.95 o
   0   2  26        273.07        204.65        76.86 o
   1   2  26         11.79         12.80         5.22 o
   2   2  26         77.51         65.32        12.58 o
 -14   3  26          1.10          5.88         4.36 o
 -13   3  26         27.57         35.78        21.61 o
 -12   3  26         14.27         28.22         8.28 o
 -11   3  26          1.31          0.02         5.31 o
 -10   3  26          3.69          6.39         3.98 o
  -9   3  26        114.15        133.13        65.95 o
  -8   3  26         56.68         34.13        13.32 o
  -7   3  26         49.53         43.43        13.75 o
  -6   3  26         16.87          9.25         5.55 o
  -5   3  26          4.98          3.20         5.87 o
  -4   3  26         38.15         27.47         9.54 o
  -3   3  26        198.02        112.44        50.29 o
  -2   3  26         58.31         39.63         9.36 o
  -1   3  26         40.24         36.01         7.53 o
   0   3  26          6.18          5.91         3.93 o
 -12   4  26         16.89         22.90         7.09 o
 -11   4  26          9.31         12.81         3.89 o
 -10   4  26         85.19         87.29        53.76 o
  -9   4  26         72.81         36.69        12.44 o
  -8   4  26         38.31         19.53        10.08 o
  -7   4  26          8.91          9.08         5.33 o
  -6   4  26        174.71        130.36        78.34 o
  -5   4  26         55.50         39.19        17.51 o
  -4   4  26        124.61         82.54        26.00 o
 -12   1  27         53.15         78.81        15.67 o
 -11   1  27        167.51        270.68        30.54 o
 -10   1  27         34.24         27.24         6.99 o
  -9   1  27        155.28        192.37        33.33 o
  -8   1  27        206.95        155.69        59.46 o
  -7   1  27         47.83         33.87        12.24 o
  -6   1  27          6.90         11.77         7.95 o
  -5   1  27        157.88        120.51        35.79 o
  -4   1  27         81.61         70.85        11.52 o
  -3   1  27         58.86         20.70        11.46 o
  -2   1  27          5.14          6.31         6.93 o
  -1   1  27        131.85         90.00        36.69 o
   0   1  27        177.38        203.95        59.71 o
 -13   2  27          8.48          6.94         5.48 o
 -12   2  27          7.74         13.81         6.26 o
 -11   2  27          8.50         16.46         7.59 o
 -10   2  27         13.31         19.81         7.93 o
  -9   2  27        247.39        151.94        75.48 o
  -8   2  27         94.69         84.78        35.77 o
  -7   2  27          0.01          2.20         7.33 o
  -6   2  27         55.55         42.00        13.80 o
  -5   2  27          5.18          3.62         5.29 o
  -4   2  27         21.05         17.80         6.23 o
  -3   2  27          6.35          6.73         8.74 x
  -2   2  27         59.22         40.38        15.40 o
  -1   2  27         76.81         64.28        19.48 o
   0   2  27         37.82         59.45        12.26 o
   1   2  27         35.39         33.60         9.47 o
 -13   3  27         43.54         49.04        24.87 o
 -12   3  27         37.10         36.22        17.62 o
 -11   3  27         61.34         63.06        22.84 o
 -10   3  27          4.84          0.26         3.94 o
  -9   3  27         27.84         20.73         7.16 o
  -8   3  27         14.43         16.05        11.09 o
  -7   3  27         41.51         37.16        26.47 o
  -6   3  27        102.91         62.00        33.92 o
  -5   3  27         69.52         37.15        12.75 o
  -4   3  27        170.67         90.56        38.73 x
  -3   3  27        313.96         60.09        51.74 o
  -2   3  27         70.00         36.95        13.88 o
  -1   3  27          0.10          2.76         4.83 o
  -8   4  27          5.04         -4.40         6.77 o
  -7   4  27         80.97         18.11         9.94 o
 -10   1  28         84.86        138.46        43.26 o
  -9   1  28         29.53         28.57         9.70 o
  -8   1  28         59.43         36.85        26.52 o
  -7   1  28          9.92          7.86         7.10 o
  -6   1  28          4.10         -0.50         6.56 o
  -5   1  28          0.71         -0.69         9.89 o
  -4   1  28          0.62          2.30         6.03 o
  -3   1  28         67.87         50.43        21.09 o
  -2   1  28        254.98        266.25       175.14 o
 -11   2  28        245.73        365.60        57.24 o
 -10   2  28        208.00        192.53       150.18 o
  -9   2  28        277.86        134.94       105.10 o
  -8   2  28         94.95         45.61        23.28 o
  -7   2  28          9.88         12.18         6.23 o
  -6   2  28        111.71         66.73        36.41 o
  -5   2  28         71.40         11.47         9.22 o
  -4   2  28         84.76         52.13        31.01 o
  -3   2  28         40.06         31.27         7.27 o
  -2   2  28        233.52        177.95        75.83 o
  -1   2  28        112.32         68.30        23.47 o
 -12   3  28          0.80          7.34         6.76 o
 -11   3  28         49.84         77.30        30.19 o
 -10   3  28         24.50         15.17         7.57 o
  -9   3  28          8.75          9.02         5.78 o
  -8   3  28         11.87          5.14         5.75 o
  -7   3  28          4.79          1.21         5.11 o
  -6   3  28          8.79          6.76         5.06 o
  -5   3  28         63.81         27.44         9.13 o
  -4   3  28        139.57         73.25        36.28 o
  -9   2  29         38.98         22.23        15.08 o
  -8   2  29         67.20         45.08        21.18 o
  -7   2  29         40.07         20.81        10.31 o
  -6   2  29          3.08          4.74         5.78 x
  -5   2  29         26.23         18.37        10.19 o
  -4   2  29          7.75          6.40         5.43 o
                                                
