# Supplementary material for: Crystal structures of Z–Gly–Aib–O−·0.5Ca2+·H2O and Z–Gly–Aib–OH
Source: Acta Crystallogr E Crystallogr Commun. 2018 Jul 27;74(Pt 8):1173–7. doi: 10.1107/S2056989018010745 (PMC6073005; doi:10.1107/S2056989018010745)
Supplement: Supplementary file 3 [file e-74-01173-IIsup3.hkl]

#
# h,k,l, Fc-squared, Fo-squared, sigma(Fo-squared), status flag
#
data_II
_shelx_title ' weight'
_shelx_refln_list_code          4
_shelx_F_calc_maximum      286.88
_exptl_crystal_F_000      1248.00
_reflns_d_resolution_high  0.7891

loop_
 _space_group_symop_operation_xyz
 'x, y, z'
 '-x+1/2, -y, z+1/2'
 '-x, y+1/2, -z+1/2'
 'x+1/2, -y+1/2, -z'
 '-x, -y, -z'
 'x-1/2, y, -z-1/2'
 'x, -y-1/2, z-1/2'
 '-x-1/2, y-1/2, z'

_cell_length_a     9.5260
_cell_length_b    28.6080
_cell_length_c    10.2700
_cell_angle_alpha  90.000
_cell_angle_beta   90.000
_cell_angle_gamma  90.000

_shelx_F_squared_multiplier     1.000

loop_
 _refln_index_h
 _refln_index_k
 _refln_index_l
 _refln_F_squared_calc
 _refln_F_squared_meas
 _refln_F_squared_sigma
 _refln_observed_status
   2   0   0      82299.13      88585.96      3001.69 o
   4   0   0       1025.72       1101.88        53.94 o
   6   0   0       3441.55       2860.84        78.97 o
   8   0   0       1565.41       1319.22        49.42 o
  10   0   0       2885.39       2796.86       137.47 o
  12   0   0         17.81         46.66        12.56 o
   2   1   0        355.47        293.63         8.55 o
   4   1   0        234.27        232.82         9.10 o
   6   1   0       5226.12       4786.33        94.30 o
   8   1   0       1610.75       1569.95        42.09 o
  10   1   0       1154.95       1192.16        57.69 o
  12   1   0        330.28        339.96        19.13 o
   0   2   0      26544.42      26904.96       912.48 o
   2   2   0          7.74         13.19         2.19 o
   4   2   0       1701.18       1684.42        47.19 o
   6   2   0       1029.68       1046.75        22.94 o
   8   2   0        552.29        472.66        16.04 x
  10   2   0        672.61        682.81        24.26 o
  12   2   0       1048.89       1026.99        49.89 o
   2   3   0      11846.83      11277.32       382.65 o
   4   3   0        997.98       1088.91        38.02 o
   6   3   0       1859.73       1616.58        32.10 o
   8   3   0       1032.18       1027.05        27.64 o
  10   3   0       1049.79       1021.73        34.12 o
  12   3   0          0.83          1.82        19.88 o
   0   4   0       5517.28       5320.14       180.77 o
   2   4   0        400.15        367.10        13.46 o
   4   4   0        635.55        632.52        22.85 o
   6   4   0        832.05        724.35        16.76 o
   8   4   0          1.36          6.26         5.58 o
  10   4   0          2.74         12.24         6.06 o
   2   5   0      16927.11      17348.39       598.86 o
   4   5   0       1992.88       2211.37        76.25 o
   6   5   0       5041.24       4508.98        84.80 o
   8   5   0       1279.34       1336.16        31.13 o
  10   5   0        147.58        136.72         9.08 o
   0   6   0      17147.69      17380.64       834.23 o
   2   6   0      12303.45      12611.07       428.25 o
   4   6   0       2704.92       2556.13        88.21 o
   6   6   0       2822.25       2662.80        48.71 o
   8   6   0        244.96        231.12        10.02 o
  10   6   0         56.71         52.37         6.41 o
   2   7   0        621.04        610.36        15.35 o
   4   7   0        355.19        318.73        13.56 o
   6   7   0        215.04        178.25         7.85 o
   8   7   0        269.27        257.44        20.69 o
  10   7   0        125.44        126.99         9.06 o
   0   8   0       5070.05       5250.34       178.92 o
   2   8   0      20891.99      23208.39       555.93 o
   4   8   0       2900.55       2847.63        98.31 o
   6   8   0       1300.83       1275.04        24.07 o
   8   8   0        541.77        520.32        21.92 o
  10   8   0         15.37         11.73         5.53 o
   2   9   0       9141.42      10030.59       278.19 o
   4   9   0       1811.82       1971.67        97.22 o
   6   9   0          6.93         10.86         4.99 o
   8   9   0         10.60         12.73         4.93 o
  10   9   0          6.26          6.91         5.29 o
   0  10   0      28659.21      31263.75      1059.79 o
   2  10   0       8358.69       8731.69       242.09 o
   4  10   0         15.80         27.19         6.95 o
   6  10   0        444.19        408.83        11.15 o
   8  10   0        315.07        325.21        11.21 o
  10  10   0          1.62          1.52         5.12 o
   2  11   0       1423.12       1501.05        42.71 o
   4  11   0        743.30        783.23        22.16 o
   6  11   0        485.99        437.97        13.81 o
   8  11   0        486.09        510.57        14.31 o
  10  11   0        473.84        464.64        15.21 o
   0  12   0       3155.57       3306.95       113.37 o
   2  12   0        170.93        144.34         9.22 o
   4  12   0       6241.64       6618.40       117.37 o
   6  12   0       1735.23       1707.15        47.31 o
   8  12   0       2595.74       2678.81        53.33 o
  10  12   0         35.57         42.41         5.91 o
   2  13   0        144.91        112.39        10.00 x
   4  13   0          1.98         11.54         5.17 o
   6  13   0        498.88        498.58        13.29 o
   8  13   0         24.43         34.26         5.77 o
  10  13   0         15.04         15.08         5.23 o
   0  14   0       4108.28       4537.03       155.64 o
   4  14   0       6438.04       6345.55       100.61 o
   6  14   0       1242.01       1237.22        26.69 o
   8  14   0        430.56        406.76        12.12 o
  10  14   0        301.00        308.29        17.35 o
   2  15   0       1396.21       1296.71        28.03 o
   4  15   0       2067.97       2011.32        33.65 o
   6  15   0       4799.13       5024.82        93.25 o
   8  15   0       1688.77       1748.65        44.45 o
  10  15   0        450.11        414.27        20.73 o
   0  16   0       6795.16       7080.83       365.66 o
   2  16   0        408.10        427.51        12.16 o
   4  16   0        181.73        180.23         7.38 o
   6  16   0       4140.13       4211.71        81.97 o
   8  16   0       1046.15        937.52        29.25 o
  10  16   0         79.65         81.59         7.42 o
   2  17   0          1.50         -5.32         5.32 o
   4  17   0       1573.02       1556.48        33.62 o
   6  17   0        891.13        902.64        22.48 o
   8  17   0        278.43        324.17        18.69 o
  10  17   0         50.43         45.31         5.43 o
   0  18   0       7063.01       6931.99       144.16 o
   2  18   0       5422.43       5549.22        92.80 o
   4  18   0        183.64        198.92        12.59 o
   6  18   0        631.58        680.62        18.29 o
   8  18   0        532.93        600.48        18.45 o
  10  18   0          1.61        -12.80        17.90 o
   2  19   0        313.21        303.88         8.84 o
   4  19   0         20.90         25.59         4.60 o
   6  19   0        953.15        947.72        24.50 o
   8  19   0          5.82          9.79         4.74 o
  10  19   0         18.87          8.92         4.66 o
   0  20   0          5.58         13.39         7.06 o
   2  20   0       3158.74       3015.55        71.00 o
   4  20   0        110.93         99.62         7.82 o
   6  20   0          8.76          5.85         5.67 o
   8  20   0        149.72        177.80        10.27 o
  10  20   0        261.94        265.62        23.73 x
   2  21   0        836.93        828.14        21.79 o
   4  21   0          5.67         -1.88         5.60 o
   6  21   0        467.66        453.63        19.25 o
   8  21   0          7.12          2.49         4.68 o
   0  22   0        250.69        264.71        13.37 o
   2  22   0        837.99        823.88        16.49 o
   4  22   0       1243.08       1182.76        63.22 o
   6  22   0         56.41         54.03         5.08 o
   8  22   0        360.23        352.97        13.09 o
   2  23   0        172.44        153.53         9.40 x
   4  23   0         31.87         47.69         5.88 o
   6  23   0         11.86         11.04         8.05 o
   8  23   0        103.35        103.75         7.85 o
   0  24   0         22.96         20.83         9.54 o
   2  24   0         12.54          8.05         5.17 o
   4  24   0          0.00         -3.10         5.44 o
   6  24   0        101.32        100.50         7.02 o
   8  24   0         29.21         16.65         6.64 o
   2  25   0        692.48        691.74        15.48 o
   4  25   0       1394.87       1358.21        28.18 o
   6  25   0         17.36         19.00         6.74 o
   8  25   0        567.33        601.83        34.19 o
   0  26   0         31.33         25.99         8.27 o
   2  26   0         87.98         88.34         5.99 x
   4  26   0       1550.13       1586.65        35.60 o
   6  26   0         18.67         10.83         6.28 o
   8  26   0        132.35        117.26        15.73 o
   2  27   0       1073.52       1066.86        22.87 o
   4  27   0         21.10         27.48        10.74 o
   6  27   0          0.47          1.50         6.22 o
   8  27   0          8.08          1.59        16.69 o
   0  28   0       4090.71       3846.45        98.85 o
   2  28   0       1880.06       1840.45        39.54 o
   4  28   0        122.15        149.73         8.94 o
   6  28   0         34.31         43.52         6.69 o
   2  29   0        611.80        673.87        20.05 o
   4  29   0        662.56        674.44        17.47 o
   6  29   0        525.54        563.36        16.98 o
   0  30   0       6381.03       6455.65       177.78 o
   2  30   0        824.28        810.06        18.74 o
   4  30   0       2180.59       2224.36        54.25 o
   6  30   0       1050.58       1028.53        49.76 o
   2  31   0        323.93        337.42        11.63 o
   4  31   0         11.28         27.21         8.33 x
   6  31   0         28.51         15.60         6.99 x
   0  32   0        125.62        152.87        18.56 o
   2  32   0        343.33        331.03        14.96 o
   4  32   0        254.61        249.70        12.05 o
   2  33   0          7.47         21.67         7.62 o
   4  33   0         23.38         22.01         8.75 o
   0  34   0        139.58        111.32         9.72 o
   2  34   0        348.05        355.60        14.41 o
   4  34   0        263.40        222.49        17.26 o
   2  35   0         49.69         29.03         8.01 o
   0  36   0        868.79        844.01        58.24 o
   1   1   1        284.62        259.27         5.93 o
   2   1   1      26812.90      28250.73       606.01 o
   3   1   1        933.53        785.51        15.74 o
   4   1   1        796.00        964.19        19.34 o
   5   1   1         57.09         72.53         3.68 o
   6   1   1       1381.05       1254.86        18.08 o
   7   1   1         16.09         10.09         4.00 x
   8   1   1       1575.69       1338.91        24.21 o
   9   1   1         56.45         42.03         4.42 o
  10   1   1         61.42         58.41         5.27 o
  11   1   1         26.27         38.76         5.22 o
  12   1   1         30.06         40.40         7.14 o
   0   2   1         14.28         10.38         1.26 o
   1   2   1        520.11        415.00         8.51 o
   2   2   1      10130.87      10368.18       202.86 o
   3   2   1       7810.83       8445.93       153.05 o
   4   2   1        598.85        538.23        11.11 x
   5   2   1          2.14          8.18         3.97 o
   6   2   1       2086.44       1983.54        28.56 o
   7   2   1        142.27        129.38         5.90 o
   8   2   1        784.65        716.12        15.10 o
   9   2   1       1273.32       1194.14        29.28 o
  10   2   1        350.14        346.25        10.01 o
  11   2   1         56.01         64.35         5.04 o
  12   2   1         13.08         20.10         7.49 o
   1   3   1         99.21         73.74         2.56 o
   2   3   1       2076.44       2085.51        41.09 o
   3   3   1       4207.93       4491.12        96.56 o
   4   3   1        149.26        138.33         4.72 o
   5   3   1        199.23        193.62         7.03 o
   6   3   1         62.10         81.38         3.98 o
   7   3   1         14.71         17.49         4.04 o
   8   3   1        142.56        111.62         5.09 o
   9   3   1        869.29        827.31        15.31 o
  10   3   1        105.83        123.73         6.29 o
  11   3   1          7.77         14.47         4.37 o
   0   4   1      10051.67       9887.75       336.40 o
   1   4   1        797.29        791.06        19.30 o
   2   4   1        159.40         95.61         2.84 o
   3   4   1       6263.45       6724.11       161.60 o
   4   4   1       2697.61       2777.43        67.24 o
   5   4   1       1085.14       1089.32        31.74 o
   6   4   1       3283.49       3127.62        46.29 o
   7   4   1        648.25        596.34        13.05 o
   8   4   1        170.40        138.06         6.15 o
   9   4   1         80.27         93.43         4.51 o
  10   4   1        244.21        222.56         7.88 o
  11   4   1         15.08         31.99         4.32 o
   1   5   1      21938.36      22280.40       436.17 o
   2   5   1       5475.20       5562.02       101.02 o
   3   5   1        453.30        498.03        14.83 o
   4   5   1       2475.55       2507.89        70.50 o
   5   5   1        350.44        328.07        13.58 o
   6   5   1         79.41         93.41         4.59 o
   7   5   1          5.70          8.16         4.45 o
   8   5   1        309.59        281.60         7.46 o
   9   5   1        649.55        615.89        12.33 o
  10   5   1         16.63         21.22         4.29 o
  11   5   1         29.91         41.70         4.74 o
   0   6   1       9897.34      10590.23       293.08 o
   1   6   1        795.57        724.60        12.68 o
   2   6   1        243.19        194.14         4.84 o
   3   6   1       8319.55       8759.38       243.15 o
   4   6   1       8256.44       9169.78       254.78 o
   5   6   1          1.37         12.61         3.86 o
   6   6   1       3141.02       3177.16        42.53 x
   7   6   1         22.63         14.18         3.64 o
   8   6   1          0.01         -0.53         4.84 o
   9   6   1        228.59        216.43         6.84 o
  10   6   1        274.30        260.35         8.21 o
  11   6   1         11.64         19.45         4.82 o
   1   7   1       1290.09       1417.75        26.10 o
   2   7   1       4594.69       4736.62        80.47 o
   3   7   1        465.91        476.24        14.48 o
   4   7   1         47.65        102.37        11.41 o
   5   7   1        385.24        327.86         9.54 o
   6   7   1        110.38         93.77         4.53 o
   7   7   1          2.94          3.85         3.80 o
   8   7   1        191.16        155.27        14.25 o
   9   7   1         13.00         15.80         3.70 o
  10   7   1         79.62         83.52         4.93 o
  11   7   1         52.40         54.43         5.26 o
   0   8   1       1493.07       1417.64        39.93 o
   1   8   1        132.58        123.79         3.47 o
   2   8   1        110.59         99.46         3.03 o
   3   8   1       1709.98       1651.96        40.66 o
   4   8   1         90.75        106.54        19.68 o
   5   8   1        444.72        392.54        10.16 o
   6   8   1         61.20         66.36         3.84 o
   7   8   1          0.83         -3.48         3.48 o
   8   8   1        316.61        334.35         9.48 o
   9   8   1        206.41        198.34         7.05 o
  10   8   1          8.86         11.92         3.81 o
  11   8   1          0.80          4.68         5.85 o
   1   9   1        552.89        558.14        10.78 o
   2   9   1       9113.25       9206.24       167.05 o
   3   9   1         99.70        133.83         9.45 o
   4   9   1       4013.53       3729.70       128.25 o
   5   9   1        980.64        911.07        13.05 o
   6   9   1        328.78        328.74         7.27 o
   7   9   1        138.19        119.23         5.19 o
   8   9   1       3543.44       3510.23        51.39 o
   9   9   1        127.89        149.16         7.95 o
  10   9   1       1065.31       1104.04        19.56 x
  11   9   1        297.69        289.98        14.73 o
   0  10   1         49.79         55.77         4.31 o
   1  10   1        400.43        405.09        12.58 o
   2  10   1       3149.79       3349.74        61.21 o
   3  10   1          1.73         12.68         3.31 x
   4  10   1        890.40        868.10        39.74 o
   5  10   1        438.41        391.60         7.56 o
   6  10   1        236.31        251.39         7.05 o
   7  10   1        345.61        351.43         7.88 o
   8  10   1          7.45         11.92         3.40 o
   9  10   1        924.19        880.14        31.56 o
  10  10   1        330.72        341.67         8.67 o
  11  10   1        130.42        154.46         7.76 o
   1  11   1        126.50        133.69         4.06 o
   2  11   1       6230.64       6695.31       121.86 o
   3  11   1        216.77        186.64        11.69 o
   4  11   1       1380.63       1335.06        21.36 o
   5  11   1        520.93        464.57         9.15 o
   6  11   1       1684.88       1702.74        27.07 o
   7  11   1       1518.38       1451.53        20.64 o
   8  11   1         10.17         11.78         3.54 o
   9  11   1         61.49         61.04         6.20 o
  10  11   1        317.61        305.80         9.03 o
  11  11   1         28.35         35.18         8.56 x
   0  12   1       1371.34       1422.79        40.67 o
   1  12   1       1047.89       1065.67        20.27 o
   2  12   1        276.71        296.37         7.05 o
   3  12   1        180.32        266.31        12.87 o
   4  12   1         12.52         10.52         3.90 o
   5  12   1       1553.53       1472.37        20.10 o
   6  12   1        204.83        208.48         6.33 o
   7  12   1          3.22          9.54         3.33 o
   8  12   1          0.00          8.30         3.24 x
   9  12   1        698.48        695.92        13.29 o
  10  12   1        544.95        551.12        12.37 o
  11  12   1        221.07        197.66         8.67 o
   1  13   1       2903.93       3178.65        63.08 o
   2  13   1         14.19         11.61         3.20 o
   3  13   1       1042.50       1072.38        21.99 o
   4  13   1       1240.85       1189.09        16.20 o
   5  13   1        192.80        199.48         6.47 o
   6  13   1         49.37         59.81         4.11 o
   7  13   1        117.88        121.93         5.90 o
   8  13   1       1350.44       1313.13        19.71 o
   9  13   1          1.07          9.53         3.75 o
  10  13   1        477.03        482.49        16.17 o
  11  13   1         39.39         46.59         6.08 o
   0  14   1        345.05        373.29        13.50 o
   1  14   1          3.46         14.22         3.71 o
   2  14   1       1625.01       1649.22        36.96 o
   3  14   1       1439.84       1509.86        19.89 o
   4  14   1       1080.20       1031.96        13.89 o
   5  14   1       3069.41       2944.19        38.34 o
   6  14   1       4161.47       4196.07        57.85 o
   7  14   1       3345.98       3417.13        56.32 o
   8  14   1       2997.68       3058.06        43.78 o
   9  14   1       1320.82       1384.01        25.36 o
  10  14   1        635.69        649.32        18.28 x
  11  14   1         23.07         18.80         3.38 o
   1  15   1       1959.78       2023.33        41.07 o
   2  15   1        637.03        652.69        12.59 o
   3  15   1         21.28         20.08         3.40 o
   4  15   1         73.41         98.23         5.33 o
   5  15   1         98.61         99.00         5.19 o
   6  15   1       1077.75       1024.03        15.88 o
   7  15   1          9.17         21.28         4.22 o
   8  15   1          3.07         14.11         3.75 o
   9  15   1          2.67          7.35         3.63 o
  10  15   1          1.72         -3.08         3.81 o
   0  16   1       3115.05       3226.26        65.79 o
   1  16   1        118.41        103.01         4.24 o
   2  16   1       1677.02       1681.32        22.32 o
   3  16   1          0.81          4.66         2.99 o
   4  16   1        318.97        308.86         9.11 o
   5  16   1        246.51        272.15         7.37 o
   6  16   1       2325.02       2364.68        34.22 o
   7  16   1       1103.67       1078.70        17.25 o
   8  16   1       1977.51       2025.21        36.21 o
   9  16   1          0.02          4.05         4.96 o
  10  16   1        251.90        257.84         8.66 o
   1  17   1       1230.12       1180.01        17.08 o
   2  17   1        324.80        298.35         8.10 o
   3  17   1        178.59        183.88         4.91 o
   4  17   1         42.78         44.62         7.65 o
   5  17   1        603.99        586.74        10.61 o
   6  17   1         15.30         22.44         9.31 o
   7  17   1          4.71          3.06         3.84 o
   8  17   1        317.12        321.48        12.26 o
   9  17   1          4.56          9.64         4.66 o
  10  17   1         18.43         18.81         3.56 o
   0  18   1        328.72        370.87        10.45 o
   1  18   1        173.45        162.70         5.00 o
   2  18   1       2389.37       2423.60        28.11 o
   3  18   1        582.46        574.27         9.34 o
   4  18   1        136.67        137.65         4.96 o
   5  18   1        346.12        380.90         8.44 o
   6  18   1         25.78         16.63         3.46 o
   7  18   1         64.93         53.34         3.85 o
   8  18   1        275.17        288.43         8.34 x
   9  18   1        379.69        375.33        10.50 o
  10  18   1          1.25         -2.56         3.11 o
   1  19   1       3212.82       3358.89        38.16 o
   2  19   1        745.52        701.99        10.46 o
   3  19   1        260.66        293.65        11.67 o
   4  19   1       1470.61       1548.27        21.30 o
   5  19   1          4.51          3.25         3.23 o
   6  19   1        650.73        653.20        12.40 o
   7  19   1        164.75        166.42         5.81 x
   8  19   1         22.42         25.82         3.66 o
   9  19   1         11.72         10.65         3.87 o
  10  19   1          1.55          1.88         4.56 o
   0  20   1        917.61        906.64        16.94 o
   1  20   1        136.35        132.67         4.52 o
   2  20   1          6.84         13.16         6.12 o
   3  20   1       1028.13       1023.57        15.52 o
   4  20   1        114.37        108.09         5.48 o
   6  20   1          4.24          2.73         3.16 o
   7  20   1        440.14        470.68        18.44 o
   8  20   1          3.60         17.72         4.03 o
   9  20   1        132.65        111.44         4.99 x
  10  20   1         84.40         51.31         7.87 o
   1  21   1         46.08         58.12         4.59 o
   2  21   1       1282.43       1363.91        18.54 o
   3  21   1         59.49         62.62         3.60 o
   4  21   1       3303.49       3408.48        41.72 o
   5  21   1        525.35        546.07        10.29 o
   6  21   1         21.38         20.72         3.69 o
   7  21   1        157.49        164.28         6.30 o
   8  21   1        191.26        189.64         6.12 o
   9  21   1         15.74         17.57         4.35 o
   0  22   1        499.75        465.88        11.59 o
   1  22   1          8.90         11.60         3.62 o
   2  22   1       1202.43       1211.00        16.23 o
   3  22   1       1384.30       1419.52        20.02 o
   4  22   1        677.03        799.72        29.86 o
   5  22   1        988.28        986.07        15.77 o
   6  22   1        727.80        716.47        13.47 o
   7  22   1        573.32        616.80        11.86 o
   8  22   1        661.45        633.04        12.23 o
   9  22   1        134.08        103.92         9.11 o
   1  23   1         12.44         11.90         3.51 o
   2  23   1          1.76          3.83         3.70 o
   3  23   1        444.80        447.36        10.04 o
   4  23   1          5.22          4.27         3.92 o
   5  23   1        236.55        235.31         6.55 o
   6  23   1         81.58         92.38         6.51 o
   7  23   1        210.91        224.96         6.72 o
   8  23   1         30.52         30.28         5.43 o
   9  23   1         83.77         83.11         6.57 o
   0  24   1          8.95         13.10         5.10 o
   1  24   1         34.30         28.20         3.68 o
   2  24   1        259.33        256.95         8.27 o
   3  24   1         13.25         12.85         3.82 o
   4  24   1       1421.38       1403.37        20.69 o
   5  24   1       1411.93       1418.50        22.92 o
   6  24   1        470.16        483.69        10.49 o
   7  24   1        125.33        164.73         6.40 o
   8  24   1        529.07        561.02        13.49 o
   9  24   1        102.04         68.17        16.48 o
   1  25   1        142.08        151.55         7.98 o
   2  25   1        252.65        234.73         8.05 o
   3  25   1       1740.43       1755.20        22.11 o
   4  25   1        995.55        984.92        16.02 o
   5  25   1        751.54        890.26        32.69 o
   6  25   1        247.98        251.69         8.45 o
   7  25   1         64.89         82.73         5.09 o
   8  25   1         74.18         70.35         5.19 o
   0  26   1         72.89         68.09         7.56 o
   1  26   1        359.90        338.98         7.86 o
   2  26   1        126.81        132.72         5.32 o
   3  26   1        136.17        126.91         4.91 o
   4  26   1        193.09        212.26         9.46 o
   5  26   1         59.42         58.27         4.98 x
   6  26   1         35.51         25.00         4.65 o
   7  26   1         19.03         22.98         4.69 o
   8  26   1        309.57        275.33         8.32 o
   1  27   1        213.06        185.00         5.92 o
   2  27   1          0.80          2.44         3.76 o
   3  27   1        397.81        388.67         9.42 o
   4  27   1        172.91        189.30         7.16 o
   5  27   1          2.79          1.99         4.54 o
   6  27   1          4.84          9.60         4.46 o
   7  27   1         19.47         18.76         4.83 o
   8  27   1        113.67        114.17        19.52 o
   0  28   1          4.42         11.79         5.50 o
   1  28   1        817.83        799.42        12.36 o
   2  28   1        372.03        347.90         8.78 o
   3  28   1        619.92        635.40        14.20 o
   4  28   1         80.66         74.43         5.10 o
   5  28   1        727.23        739.42        13.21 o
   6  28   1        182.13        173.45         7.15 o
   7  28   1         26.16         25.20         4.58 o
   1  29   1        228.39        251.95        16.13 o
   2  29   1        850.10        860.50        13.47 o
   3  29   1        130.28        123.20         5.30 o
   4  29   1          0.34          1.07         4.53 o
   5  29   1        437.73        437.26        10.53 o
   6  29   1        548.54        519.11        12.35 o
   7  29   1          0.45         10.47         5.05 o
   0  30   1        385.40        403.49        15.14 o
   1  30   1         10.37         13.37         4.56 o
   2  30   1        238.07        254.99         7.71 o
   3  30   1          0.46          5.73         4.67 o
   4  30   1         43.70         42.21         4.69 o
   5  30   1         10.69         11.73         4.57 o
   6  30   1         26.35         16.72         4.80 o
   1  31   1        158.20        139.52         7.18 o
   2  31   1        552.24        519.77        10.12 o
   3  31   1        124.28        123.47         5.66 o
   4  31   1          0.55          8.07         4.66 o
   5  31   1        160.23        146.43         7.96 o
   6  31   1          8.12         14.45         5.84 o
   0  32   1         55.07         57.89         6.64 o
   1  32   1          2.01         -4.42         4.42 o
   2  32   1         22.16         19.91         4.59 o
   3  32   1        262.09        253.90        10.67 o
   4  32   1          0.02         14.81         7.66 o
   5  32   1          0.47         -1.06         5.81 o
   1  33   1        388.50        388.92         9.54 o
   2  33   1        103.60        100.78         6.42 o
   3  33   1        153.31        145.62         7.96 o
   4  33   1        424.20        388.88        10.91 o
   0  34   1        147.79        162.92         9.23 o
   1  34   1         94.22         87.90         5.75 o
   2  34   1        126.21        147.22         8.10 o
   3  34   1         12.83          9.07         5.31 o
   4  34   1         51.55         80.59        19.44 o
   1  35   1         23.12         31.07         4.99 o
   2  35   1         26.15         30.59         5.58 x
   0  36   1          2.19         16.37        10.39 o
   1  36   1         20.08         33.00        24.80 o
   0   0   2      11645.93      12303.18       417.74 o
   1   0   2        276.67        213.85         8.65 o
   2   0   2        155.35        130.73         6.81 o
   3   0   2          4.15         -1.20         2.11 o
   4   0   2       8316.54       8841.38       212.06 o
   5   0   2       3047.26       3127.63        72.59 o
   6   0   2          0.72         10.95         4.79 o
   7   0   2       2565.81       2350.70        63.33 o
   8   0   2         14.55         24.38         5.85 o
   9   0   2       2151.45       2049.63        54.53 x
  10   0   2        930.39        920.73        32.06 o
  11   0   2        144.43        158.20        11.14 o
   1   1   2      32943.38      35079.56       687.01 x
   2   1   2         38.66         37.85         1.96 o
   3   1   2        156.95        156.96         3.49 o
   4   1   2        209.80        238.54         5.07 o
   5   1   2        796.52        820.75        18.73 o
   6   1   2        354.82        329.82         7.13 o
   7   1   2         76.52         88.43         4.69 o
   8   1   2        675.51        561.80        12.02 o
   9   1   2         12.91         24.81         4.18 o
  10   1   2         93.00        115.47         5.92 o
  11   1   2          0.00          9.84         4.27 o
   0   2   2       1987.48       2121.38        51.35 o
   1   2   2       1777.89       1631.33        32.44 o
   2   2   2         79.24         99.83         3.30 o
   3   2   2        474.57        516.70        10.81 o
   4   2   2         48.47         55.38         2.57 o
   5   2   2         24.44         24.02         3.34 o
   6   2   2          3.84          3.99         3.48 o
   7   2   2         97.72         77.31         5.12 o
   8   2   2          6.43          7.72         4.03 o
   9   2   2         51.59         61.13         4.33 o
  10   2   2        776.46        745.89        17.82 o
  11   2   2          6.62          7.59         4.25 o
   1   3   2       2370.39       2105.35        41.74 o
   2   3   2       9597.67       9863.09       211.48 o
   3   3   2        514.13        490.13        10.28 o
   4   3   2       1314.24       1432.16        28.64 o
   5   3   2        226.55        189.86         8.71 o
   6   3   2        767.89        691.08        11.74 o
   7   3   2         25.62         30.34         4.01 o
   8   3   2        508.78        412.98        13.81 o
   9   3   2        196.02        200.87         6.85 o
  10   3   2          0.86         12.19         4.23 x
  11   3   2        202.50        214.79         7.90 o
   0   4   2       1502.00       1320.59        37.50 o
   1   4   2      23768.28      24840.47       595.24 o
   2   4   2       2687.17       2878.78        56.76 o
   3   4   2        805.55        865.55        17.52 o
   4   4   2        100.91        111.90         3.33 o
   5   4   2          0.96          6.33         3.52 o
   6   4   2         22.82         21.65         3.58 o
   7   4   2          8.93          6.73         3.80 o
   8   4   2        531.98        543.62        23.45 o
   9   4   2        529.54        500.98        10.44 x
  10   4   2         22.06         34.10         4.34 o
  11   4   2        203.08        203.53         7.52 x
   1   5   2        148.29        181.34         4.87 o
   2   5   2       8294.43       9250.44       222.10 o
   3   5   2         12.25         25.18         2.18 o
   4   5   2      10552.48      11821.58       401.05 o
   5   5   2         89.14        105.40         5.16 o
   6   5   2        531.94        508.80         9.93 o
   7   5   2        196.27        196.04         7.00 o
   8   5   2        223.71        222.31        19.25 o
   9   5   2        891.73        848.89        16.16 o
  10   5   2         77.88         94.78         5.32 x
  11   5   2         81.20        103.92         6.91 o
   0   6   2         57.36         59.57         3.21 o
   1   6   2        708.72        724.00        16.29 o
   2   6   2      16845.93      18272.92       391.63 o
   3   6   2       1431.07       1438.32        31.52 o
   4   6   2       1405.80       1413.74        40.70 o
   5   6   2          1.41         -1.41         3.51 o
   6   6   2         37.48         39.86         3.83 o
   7   6   2        943.41        953.79        16.68 o
   8   6   2         28.35         19.23         4.43 o
   9   6   2        298.37        331.34         8.29 o
  10   6   2         93.80        115.56         6.11 o
  11   6   2       1033.31       1089.21        29.64 o
   1   7   2      10172.95      10412.72       249.98 o
   2   7   2       8151.15       9164.54       179.71 o
   3   7   2         94.18        115.32         4.97 o
   4   7   2       4331.87       4508.90       154.53 o
   5   7   2        196.13        201.81         6.64 o
   6   7   2        172.56        176.17         5.77 o
   7   7   2        571.31        547.04        10.32 o
   8   7   2       1944.83       1923.95        29.24 o
   9   7   2       1518.51       1502.36        30.04 x
  10   7   2       1397.56       1415.70        27.67 o
  11   7   2        200.10        235.16         8.96 o
   0   8   2      20480.82      22033.67       609.98 o
   1   8   2       1970.02       2119.98        39.01 o
   2   8   2          0.15          5.60         1.63 o
   3   8   2       3287.07       3593.26        77.68 o
   4   8   2          4.21          7.03         5.74 o
   5   8   2       1242.93       1241.99        17.79 o
   6   8   2        636.39        548.48        10.65 o
   7   8   2         94.84         95.40         4.26 o
   8   8   2        227.55        234.07         7.24 o
   9   8   2        684.26        658.57        17.50 o
  10   8   2       1057.03       1073.37        21.56 o
  11   8   2        601.55        649.85        21.70 o
   1   9   2        879.66        858.85        16.36 o
   2   9   2       4888.14       5104.86       100.44 o
   3   9   2       2247.41       2203.72        48.08 o
   4   9   2       5769.63       5906.66       106.00 o
   5   9   2       4406.78       4317.08        53.97 o
   6   9   2       1153.75       1064.02        18.94 o
   7   9   2          1.72          1.46         3.30 o
   8   9   2        186.93        181.57         6.65 o
   9   9   2          0.84         10.20         6.88 o
  10   9   2        136.88        148.26         7.58 o
  11   9   2         16.39         21.45         4.50 x
   0  10   2       5399.26       5735.80       159.65 o
   1  10   2         80.19         76.65         3.30 o
   2  10   2       1619.28       1756.41        38.61 o
   3  10   2       4013.72       4179.92       107.30 o
   4  10   2        961.96        900.01        15.05 o
   5  10   2         16.17         19.59         3.29 o
   6  10   2          1.04          3.52         3.66 o
   7  10   2         59.28         62.29         4.04 o
   8  10   2        711.02        671.09        11.94 o
   9  10   2          4.52          6.66         5.07 o
  10  10   2       1159.60       1155.59        23.55 o
  11  10   2        124.10        144.68        10.79 o
   1  11   2        300.24        292.69         6.77 o
   2  11   2       1654.22       1726.03        38.11 o
   3  11   2       1771.76       1877.70        46.19 o
   4  11   2       1641.77       1598.39        22.41 o
   5  11   2       2228.43       2335.93        33.06 o
   6  11   2        322.37        322.06         7.80 o
   7  11   2       1757.29       1646.53        23.92 o
   8  11   2         13.74         14.48         3.37 o
   9  11   2        528.87        546.33        10.95 o
  10  11   2         23.06         35.80         3.77 o
  11  11   2         25.45         26.99         3.79 o
   0  12   2        207.17        217.17        11.34 o
   1  12   2         33.55         44.13         3.21 o
   2  12   2       1236.62       1253.18        28.34 o
   3  12   2       1595.17       1525.01        28.25 o
   4  12   2       1124.12       1200.25        17.52 x
   5  12   2        415.93        405.13         8.60 o
   6  12   2        164.27        143.35         5.45 x
   7  12   2        783.33        825.53        15.46 o
   8  12   2        545.35        526.37        10.13 o
   9  12   2        189.85        211.81         6.67 o
  10  12   2         36.51         37.91         3.74 o
  11  12   2        168.15        154.47         9.77 o
   1  13   2       6261.47       6468.19       117.98 o
   2  13   2        842.30        792.52        19.19 o
   3  13   2       1439.45       1587.95        24.56 o
   4  13   2        761.70        718.74        11.11 o
   5  13   2         13.31         15.70         3.78 o
   6  13   2        182.77        197.72         5.96 o
   7  13   2       2185.66       2134.57        45.55 o
   8  13   2        266.89        269.71         7.24 o
   9  13   2        716.33        704.04        13.68 o
  10  13   2        378.49        377.24        13.47 o
  11  13   2        213.54        180.21        12.50 o
   0  14   2         43.02         43.51         6.23 o
   1  14   2        190.73        188.83         7.63 o
   2  14   2        638.37        665.67        12.58 o
   3  14   2         36.14         33.55         4.12 o
   4  14   2        120.89        134.19         6.00 o
   5  14   2        371.46        367.45        10.71 o
   6  14   2        111.93         98.13         4.62 o
   7  14   2          3.68          9.66         4.53 o
   8  14   2         30.05         31.62         3.47 o
   9  14   2          0.32         -3.38         3.38 x
  10  14   2        397.89        398.69        13.65 o
   1  15   2        231.13        198.24         6.50 o
   2  15   2        864.68        860.45        13.35 o
   3  15   2       1894.34       1886.67        23.65 o
   4  15   2        970.00        966.47        14.48 o
   5  15   2       1556.15       1573.65        24.44 o
   6  15   2        991.19        998.30        16.41 o
   7  15   2       2821.59       2962.04        44.07 o
   8  15   2         74.18         86.88         5.30 o
   9  15   2        224.88        208.32         7.81 o
  10  15   2        139.87        154.51         8.63 o
   0  16   2        126.15        122.86         7.26 x
   1  16   2        221.54        297.01         7.54 o
   2  16   2         44.24         39.56         3.90 o
   3  16   2        181.83        176.33         4.94 o
   4  16   2         53.90         53.15         4.06 o
   5  16   2        939.02        994.61        15.69 o
   6  16   2        615.54        570.93        11.13 o
   7  16   2        376.26        388.17         8.64 x
   8  16   2         50.95         57.27         7.54 o
   9  16   2        123.40        129.26         7.37 o
  10  16   2        115.60        120.59         6.60 o
   1  17   2       1002.16        926.88        14.03 o
   2  17   2        300.87        295.94         6.39 o
   3  17   2          2.35          7.19         3.43 x
   4  17   2         45.81         37.96         3.92 o
   5  17   2       1092.46       1063.06        16.52 o
   6  17   2         95.57        110.16         7.55 o
   7  17   2         18.63         11.55         3.19 o
   8  17   2         45.93         41.96         4.04 o
   9  17   2        101.78        127.65         9.30 o
  10  17   2          7.04          4.62         6.96 o
   0  18   2       3954.83       3800.44        64.35 o
   1  18   2         13.67         14.29         4.75 o
   2  18   2         37.49         53.58         4.34 o
   3  18   2        557.09        528.92        13.72 o
   4  18   2       1932.12       1891.38        25.95 x
   5  18   2        445.11        427.32         9.27 o
   6  18   2        486.56        503.22        10.19 x
   7  18   2         99.18         90.92         4.55 o
   8  18   2       1183.51       1275.80        21.73 o
   9  18   2         49.61         49.95         3.96 o
  10  18   2          8.65          5.32         3.16 o
   1  19   2        353.60        365.04         7.87 x
   2  19   2         89.64         87.50         5.50 o
   3  19   2        243.51        274.87         8.01 o
   4  19   2          2.36          6.15         3.06 o
   5  19   2        613.86        578.52        14.94 o
   6  19   2         26.20         24.78         3.43 o
   7  19   2        459.76        460.69        11.19 o
   8  19   2        515.23        519.34        11.61 o
   9  19   2          8.41          9.59         3.19 o
  10  19   2        107.36        108.05        10.85 o
   0  20   2       1437.49       1452.10        29.68 o
   1  20   2         16.34         28.40         6.04 o
   2  20   2        627.13        621.80        11.56 x
   3  20   2          7.53          6.70         3.35 o
   4  20   2        796.85        857.27        12.98 o
   5  20   2        538.84        528.29        11.69 o
   6  20   2        710.04        781.25        13.78 o
   7  20   2        137.20        144.19         7.65 o
   8  20   2        874.18        890.83        16.80 o
   9  20   2         25.54         29.43         3.25 o
   1  21   2        459.82        456.38        10.63 o
   2  21   2        326.14        330.77         8.20 o
   3  21   2          2.77          2.91         3.45 o
   4  21   2         94.19         92.02         6.26 o
   5  21   2        687.98        680.45        12.42 o
   6  21   2        484.84        480.98        11.12 o
   7  21   2          8.79         10.33         3.63 o
   8  21   2         88.22         85.63         4.77 o
   9  21   2        226.17        215.32        10.42 o
   0  22   2        102.30        124.78         6.71 o
   1  22   2         60.33         62.77         4.11 o
   2  22   2        102.28        109.62         4.40 o
   3  22   2          1.56          1.36         3.74 o
   4  22   2       1297.84       1306.37        18.20 o
   5  22   2        353.08        341.60         8.26 o
   6  22   2         34.58         31.59         5.21 o
   7  22   2        156.80        168.99         6.33 o
   8  22   2         66.42         59.40         4.63 o
   9  22   2         86.80         94.16         6.84 o
   1  23   2       1845.66       1746.02        22.60 o
   2  23   2       6938.18       6910.17        85.78 o
   3  23   2        194.33        159.20         6.82 o
   4  23   2       2189.37       2210.88        28.49 o
   5  23   2          2.07         -3.81         3.81 o
   6  23   2        617.61        611.16        11.65 o
   7  23   2         16.36         12.25         3.57 o
   8  23   2        125.05        126.91         7.29 o
   9  23   2        448.86        438.85        23.15 o
   0  24   2        811.44        754.63        15.41 o
   1  24   2         57.89         57.36         3.98 o
   2  24   2        374.92        407.78        10.78 o
   3  24   2        106.89        112.36         4.48 o
   4  24   2        519.39        532.36        10.14 o
   5  24   2          0.53          1.71         4.75 o
   6  24   2        447.83        445.61        10.75 o
   7  24   2        255.49        257.89         7.90 o
   8  24   2         26.57         24.79         4.72 o
   1  25   2        436.49        389.71         7.98 o
   2  25   2        263.05        267.37         6.96 o
   3  25   2        733.86        713.40        11.20 o
   4  25   2          0.18          9.01         4.22 o
   5  25   2          4.39          1.51         4.73 o
   6  25   2          9.94         13.49         4.64 o
   7  25   2        395.35        398.26        10.30 o
   8  25   2        187.59        199.21         7.11 o
   0  26   2       1845.47       1747.39        30.83 o
   1  26   2        522.29        496.93         8.69 o
   2  26   2        144.86        156.87         5.11 o
   3  26   2        701.54        675.43        10.99 o
   4  26   2         12.69         -3.98         9.78 o
   5  26   2          2.94         -1.16         4.39 o
   6  26   2         64.06         69.78         4.77 o
   7  26   2         14.80          6.53         4.15 o
   8  26   2          0.66         -0.30         4.84 o
   1  27   2         13.99         12.85         3.77 o
   2  27   2        134.36        115.35         4.93 o
   3  27   2        151.79        139.28         6.20 o
   4  27   2         34.94         43.53         4.88 o
   5  27   2          2.16         14.50         4.60 o
   6  27   2         10.17         13.47         4.36 o
   7  27   2         38.15         37.62         6.02 o
   0  28   2         11.89         15.23         6.10 o
   1  28   2        198.94        219.97         7.25 o
   2  28   2         44.72         34.69         8.26 o
   3  28   2         29.40         26.80         4.34 o
   4  28   2        170.81        207.84         7.34 o
   5  28   2         83.37         78.53         5.10 o
   6  28   2         10.05          3.21         4.34 o
   7  28   2         51.77         62.25         4.97 o
   1  29   2          8.84         12.60         4.59 o
   2  29   2        102.25         94.31         4.69 o
   3  29   2         17.27         17.67         4.45 o
   4  29   2         27.91         30.89         4.72 o
   5  29   2        100.34        105.04         6.64 o
   6  29   2        161.36        156.06         8.06 o
   7  29   2         70.93        102.21        19.05 o
   0  30   2       2565.33       2572.23        48.82 o
   1  30   2         68.26         62.65         4.63 o
   2  30   2        202.22        197.93         6.50 o
   3  30   2         55.92         68.83         4.87 o
   4  30   2         22.10         32.46         4.68 o
   5  30   2        213.45        218.61        11.51 o
   6  30   2         85.35         83.98         5.92 o
   1  31   2        363.20        359.33         8.37 o
   2  31   2         25.87         27.46         4.41 o
   3  31   2        197.10        212.35         8.15 o
   4  31   2          0.10          7.15         5.81 o
   5  31   2        872.09        756.29        41.42 o
   0  32   2       1161.31       1153.00        24.91 o
   1  32   2         13.01          2.69         4.48 o
   2  32   2         70.97         59.07         4.77 o
   3  32   2        127.59        131.48         7.85 o
   4  32   2         32.64         30.14         7.88 o
   5  32   2          0.50         18.72        10.28 o
   1  33   2          9.30         12.01         5.45 o
   2  33   2         26.08         18.10         4.99 o
   3  33   2        125.86        135.44         8.60 o
   4  33   2        113.17        111.65         7.34 o
   0  34   2        117.78        108.94         7.55 x
   1  34   2         17.21         25.62         4.83 o
   2  34   2         15.22         31.67         8.36 o
   3  34   2          0.10         15.68         5.94 o
   1  35   2         55.72         41.05         6.92 o
   2  35   2         53.74         43.56         8.77 o
   1   1   3      27064.14      28782.02       562.90 o
   2   1   3       3662.39       3851.25        75.99 x
   3   1   3      12988.89      14347.97       281.24 o
   4   1   3       1647.32       1639.79        30.59 o
   5   1   3       2185.78       2014.07        27.45 o
   6   1   3         25.30         34.32         3.38 o
   7   1   3         12.19          9.31         3.60 o
   8   1   3        543.34        490.41        13.59 o
   9   1   3         18.15         21.29         4.40 o
  10   1   3        559.71        568.14        12.58 o
  11   1   3          1.97         18.36         4.32 o
   0   2   3       3027.07       3277.15        79.31 x
   1   2   3         87.96         75.85         2.93 o
   2   2   3        120.11        118.83         3.84 o
   3   2   3         28.33         24.63         2.23 o
   4   2   3         79.99         94.66         4.17 o
   5   2   3       2139.03       2098.79        27.41 o
   6   2   3       1368.73       1282.60        18.29 o
   7   2   3        224.61        216.47         7.09 x
   8   2   3        231.11        211.46         8.20 o
   9   2   3        700.76        664.12        15.68 o
  10   2   3         17.43         23.00         4.40 o
  11   2   3        296.33        297.63        12.80 o
   1   3   3        694.33        675.82        14.08 o
   2   3   3      11264.80      12357.80       265.34 o
   3   3   3        476.74        464.71         9.44 o
   4   3   3       1060.64       1078.08        30.53 o
   5   3   3        580.88        511.37         8.28 o
   6   3   3          7.78          9.40         3.62 o
   7   3   3        182.99        196.41         8.10 o
   8   3   3        662.84        630.90        13.58 o
   9   3   3          0.46          5.52         4.27 o
  10   3   3         77.63         85.91         5.17 o
  11   3   3         54.90         78.51         4.87 o
   0   4   3        759.26        897.96       106.79 o
   1   4   3        897.83        936.08        19.19 o
   2   4   3       1097.90       1117.22        22.70 o
   3   4   3       4651.61       4872.57        88.76 o
   4   4   3        336.88        312.16         7.90 o
   5   4   3          1.97          5.99         2.77 o
   6   4   3       1147.08       1122.01        18.25 o
   7   4   3         58.22         56.93         4.18 o
   8   4   3         25.66         30.85         3.82 x
   9   4   3        434.00        430.39        11.59 o
  10   4   3        146.08        191.08         7.22 o
  11   4   3        369.66        388.23        11.53 o
   1   5   3       4041.47       4119.53        99.69 o
   2   5   3        121.52        129.07         3.77 o
   3   5   3       4729.97       5262.58       103.65 o
   4   5   3       1904.02       2189.30        47.88 o
   5   5   3         86.06         76.28         3.62 o
   6   5   3        185.38        159.34         5.50 o
   7   5   3        112.41        117.61         4.93 o
   8   5   3         39.12         38.33         3.55 o
   9   5   3          1.80          5.53         4.48 o
  10   5   3        183.51        196.77         6.98 o
  11   5   3        314.87        345.58        10.87 o
   0   6   3      11157.68      11891.62       329.96 o
   1   6   3        223.98        273.76         6.11 o
   2   6   3        621.17        594.51        11.71 o
   3   6   3       2244.95       2465.63        53.75 o
   4   6   3         70.69         51.35         4.93 o
   5   6   3       1075.99       1084.61        15.51 o
   6   6   3         15.34         13.12         3.57 o
   7   6   3        309.19        292.14         7.38 o
   8   6   3        708.64        661.59        13.03 o
   9   6   3         39.42         39.61         5.96 o
  10   6   3         50.90         62.17         4.31 o
  11   6   3        364.35        364.85        20.24 o
   1   7   3       3378.74       3368.28        66.71 o
   2   7   3       4394.06       4914.61        89.72 o
   3   7   3       1981.07       1906.40        54.07 o
   4   7   3        739.04        652.59        17.42 o
   5   7   3         47.47         36.47         3.20 o
   6   7   3        295.94        262.04        11.87 o
   7   7   3       1437.11       1431.90        22.09 o
   8   7   3          8.14         19.96         3.29 x
   9   7   3         69.57         59.78         8.76 o
  10   7   3        456.83        417.40         9.87 o
  11   7   3        211.69        200.91         8.42 o
   0   8   3        855.20        779.11        19.95 o
   1   8   3       4485.49       4798.17        81.98 o
   2   8   3       1206.68       1216.63        22.95 o
   3   8   3        793.69        876.97        22.38 o
   4   8   3       4489.00       4544.41        63.12 o
   5   8   3        218.87        236.06         5.86 o
   6   8   3         17.84         15.85         3.89 o
   7   8   3         27.74         29.32         3.47 o
   8   8   3       1512.70       1540.79        23.41 o
   9   8   3        300.86        313.91        10.57 o
  10   8   3         38.76         53.36         4.36 o
  11   8   3        370.42        355.66        14.38 o
   1   9   3      10235.82      11379.00       193.40 o
   2   9   3       5189.45       5733.18       113.03 o
   3   9   3       9484.79      10108.20       217.10 o
   4   9   3        149.99        167.17         4.70 o
   5   9   3       3709.00       3658.34        48.50 o
   6   9   3          8.41          2.30         3.64 o
   7   9   3       1211.14       1134.22        18.05 o
   8   9   3       1254.05       1240.95        19.46 o
   9   9   3        188.91        207.36         6.74 o
  10   9   3         43.02         45.86         3.92 o
  11   9   3        631.02        658.00        18.83 o
   0  10   3      13691.88      15111.54       362.92 o
   1  10   3          2.60         13.72         2.72 o
   2  10   3       1454.69       1482.05        30.27 o
   3  10   3       4585.97       4838.58       112.45 o
   4  10   3         98.61        105.54         5.20 o
   5  10   3         88.08        110.83         4.30 o
   6  10   3        456.09        405.04         9.08 o
   7  10   3        651.40        639.26        11.41 o
   8  10   3        219.87        230.13         6.42 o
   9  10   3       1833.48       1818.89        28.41 o
  10  10   3        276.04        267.41         8.28 o
  11  10   3        122.69        118.67         7.20 o
   1  11   3       2610.38       2674.20        49.51 o
   2  11   3        353.18        339.03        12.23 o
   3  11   3         49.04         58.62         3.30 o
   4  11   3        159.27        132.37         4.62 o
   5  11   3         73.76         77.92         4.82 o
   6  11   3       1208.52       1184.22        18.57 o
   7  11   3          0.14         25.49        19.80 o
   8  11   3          0.84          6.15         3.17 o
   9  11   3          0.02          7.29         3.51 o
  10  11   3        292.77        291.49         8.99 o
  11  11   3          2.13         11.95         5.39 o
   0  12   3       1394.99       1524.23        44.32 o
   1  12   3          0.17          0.43         3.86 o
   2  12   3        802.09        798.34        18.84 o
   3  12   3        601.49        659.82        10.85 o
   4  12   3       1565.26       1527.54        19.45 o
   5  12   3         24.29         38.94         5.78 o
   6  12   3        181.62        204.85         6.65 o
   7  12   3         82.03         73.50         4.08 o
   8  12   3        243.56        250.04         7.01 o
   9  12   3        249.23        273.57         7.28 o
  10  12   3        923.31        917.67        23.80 o
  11  12   3          4.31          3.54         5.45 o
   1  13   3          2.40         16.21         5.66 o
   2  13   3        242.60        248.06         5.94 o
   3  13   3        163.25        170.83         5.07 o
   4  13   3        673.71        722.11        12.22 o
   5  13   3          8.92          1.79         4.06 o
   6  13   3        193.98        189.26         6.09 o
   7  13   3        242.44        227.53         6.60 o
   8  13   3        700.92        708.73        13.77 o
   9  13   3        104.83        102.11         4.81 o
  10  13   3        462.83        462.18        15.18 o
   0  14   3       6143.90       6362.21       143.04 o
   1  14   3         54.45         46.32         5.11 o
   2  14   3        568.88        578.91        10.83 o
   3  14   3          4.48          2.26         3.81 o
   4  14   3       1489.43       1407.62        20.03 o
   5  14   3        268.52        277.93         7.62 o
   6  14   3       2477.04       2442.68        35.75 o
   7  14   3        340.02        342.01         7.90 o
   8  14   3          0.29          5.12         3.72 x
   9  14   3        133.97        132.97         5.25 o
  10  14   3         35.09         31.84         3.84 o
   1  15   3        754.45        684.14        11.58 o
   2  15   3        581.20        628.07        10.51 o
   3  15   3        576.17        592.26         9.51 o
   4  15   3        105.24        145.05         8.28 o
   5  15   3          0.06         -2.71         3.05 o
   6  15   3          3.73         15.65         7.80 o
   7  15   3         54.91         56.48         3.74 o
   8  15   3         27.14         38.71         5.76 o
   9  15   3          1.47         -2.85         3.14 o
  10  15   3          0.73          2.48         7.52 o
   0  16   3       4235.75       4303.16        67.89 o
   1  16   3         27.54         41.08         4.34 o
   2  16   3       1128.01       1096.88        14.96 o
   3  16   3          0.31         -3.68         3.68 o
   4  16   3       1099.87       1139.25        17.64 o
   5  16   3        208.88        234.39         6.69 o
   6  16   3         61.80         57.57         4.91 o
   7  16   3        165.18        171.77         5.86 o
   8  16   3         53.61         59.73         4.07 o
   9  16   3        168.72        174.17         5.83 x
  10  16   3        124.89        135.46         8.51 o
   1  17   3       1457.17       1397.04        18.63 o
   2  17   3       1028.57        931.38        13.81 o
   3  17   3        342.92        332.92         9.53 o
   4  17   3         65.83         71.93         4.85 o
   5  17   3         30.48         34.05         3.35 o
   6  17   3        674.50        699.71        12.45 o
   7  17   3        188.82        182.80         5.73 o
   8  17   3        124.81        129.56         5.34 o
   9  17   3          0.76          0.95         4.12 o
  10  17   3         21.58         20.44         4.23 o
   0  18   3        284.70        263.23         9.68 o
   1  18   3        313.09        313.08         7.97 o
   2  18   3        155.33        191.38         6.42 o
   3  18   3        825.91        784.05        13.05 o
   4  18   3        459.45        426.69         8.41 o
   5  18   3        305.02        306.70        12.14 o
   6  18   3       1077.58       1017.04        16.86 o
   7  18   3         74.39         78.72         4.61 o
   8  18   3          8.78          7.90         3.68 o
   9  18   3         27.16         22.54         3.37 o
  10  18   3          2.41         -4.43         4.43 o
   1  19   3       2507.60       2477.09        39.82 o
   2  19   3         20.76         12.14         4.79 x
   3  19   3       1207.55       1158.25        16.60 o
   4  19   3        188.30        170.46         5.76 o
   5  19   3        682.97        654.35        11.99 o
   6  19   3       2562.94       2549.02        38.06 o
   7  19   3         27.46         41.66         7.26 o
   8  19   3        253.82        264.75         7.52 o
   9  19   3          0.15          2.67         3.24 o
   0  20   3       1279.69       1335.39        33.04 o
   1  20   3         14.83         24.08         4.52 o
   2  20   3        393.46        400.20         8.84 o
   3  20   3         32.35         28.99         3.84 o
   4  20   3         61.21         71.30         4.23 x
   5  20   3        426.78        441.59         9.26 o
   6  20   3          8.85          6.22         3.22 x
   7  20   3        322.42        335.22        11.51 o
   8  20   3         64.32         63.77         4.35 o
   9  20   3         58.54         60.52         5.25 o
   1  21   3         91.77        100.56         4.54 o
   2  21   3       1180.14       1178.98        17.82 o
   3  21   3         13.25         12.10         3.66 o
   4  21   3        271.49        269.54         6.92 o
   5  21   3        233.41        199.94         6.78 o
   6  21   3        984.46       1046.52        19.47 o
   7  21   3        433.35        429.52         9.91 o
   8  21   3        207.41        237.57         7.84 o
   9  21   3         10.16         18.03         4.48 o
   0  22   3        310.91        304.95        10.13 o
   1  22   3        293.38        270.42         7.32 o
   2  22   3         70.70         63.43         4.88 o
   3  22   3         27.79         29.22         8.00 o
   4  22   3        644.14        642.95        11.62 o
   5  22   3        225.01        195.01         6.12 o
   6  22   3        781.83        760.74        16.03 o
   7  22   3         49.96         56.50         4.57 o
   8  22   3         24.49         31.12         4.41 o
   9  22   3         29.45         27.14         5.70 o
   1  23   3        253.64        264.83         7.73 o
   2  23   3        951.97        971.67        33.96 o
   3  23   3          4.33          7.76         3.74 x
   4  23   3         43.78         60.11         4.54 o
   5  23   3          2.60          1.35         4.58 o
   6  23   3         61.75         73.62         4.99 o
   7  23   3        249.32        241.67         9.06 o
   8  23   3          9.11         11.47         4.79 o
   0  24   3       2896.93       2945.15        66.04 o
   1  24   3        673.69        638.20        11.03 o
   2  24   3         83.61         84.15         4.57 o
   3  24   3         45.79         39.25         3.86 o
   4  24   3         40.05         55.93         4.36 o
   5  24   3        272.72        254.34        13.12 o
   6  24   3        111.20        123.07         5.85 o
   7  24   3        231.32        229.50         7.63 o
   8  24   3          8.97          7.67         4.86 o
   1  25   3          0.80          1.91         3.77 o
   2  25   3        139.55        105.54         4.34 o
   3  25   3         93.84         88.31         4.20 o
   4  25   3         93.24         77.06         7.62 o
   5  25   3        233.71        244.20         8.15 o
   6  25   3        212.52        247.03         8.12 o
   7  25   3         42.93         41.52         4.12 o
   8  25   3          0.92          5.45         4.36 o
   0  26   3        196.06        195.34         9.02 o
   1  26   3        367.84        356.27         9.58 o
   2  26   3        118.68        137.19         4.94 o
   3  26   3         64.65         41.81         4.30 x
   4  26   3        240.98        261.87         7.71 o
   5  26   3          3.33          6.39         4.61 o
   6  26   3        354.45        375.89         9.77 o
   7  26   3          5.31          7.82         4.05 o
   1  27   3       1801.17       1829.43        25.75 o
   2  27   3        679.68        691.57        13.63 o
   3  27   3        376.58        407.25         8.76 o
   4  27   3         25.37         32.98         4.72 o
   5  27   3        546.14        538.41        11.17 o
   6  27   3        473.15        518.53        11.94 o
   7  27   3          0.02         -1.64         4.41 o
   0  28   3         90.50         99.90        10.10 o
   1  28   3        101.81         99.06         8.47 o
   2  28   3        120.31        120.27         4.95 o
   3  28   3         13.12         15.57         4.40 o
   4  28   3       1725.01       1764.27        25.87 o
   5  28   3         11.32          5.35         4.40 o
   6  28   3        111.31        117.47         7.01 o
   7  28   3         49.71         53.32         5.82 o
   1  29   3        977.26        958.01        14.14 o
   2  29   3       1161.85       1157.21        16.04 o
   3  29   3         74.59         69.63         4.64 o
   4  29   3        868.21        874.45        16.21 o
   5  29   3         29.23         24.59         6.55 o
   6  29   3        291.40        293.08        11.01 o
   0  30   3         18.58         12.78         5.88 o
   1  30   3          8.27         10.88         4.08 o
   2  30   3          1.21          2.21         4.34 o
   3  30   3         29.04         20.27         4.56 o
   4  30   3         59.40         72.81         5.05 o
   5  30   3          6.96          9.78         5.75 o
   6  30   3         20.72         18.61         5.28 o
   1  31   3        150.94        152.85         5.46 x
   2  31   3         14.17         11.78         4.31 o
   3  31   3        203.56        208.84         8.12 o
   4  31   3         31.89         33.16         5.23 o
   5  31   3         25.04         31.02         5.09 o
   0  32   3        190.62        187.14         8.90 o
   1  32   3          8.89          4.39         4.24 o
   2  32   3          0.01          0.05         5.19 o
   3  32   3         17.65         18.49         8.54 o
   4  32   3         58.97         57.19         5.80 o
   1  33   3          1.35         -4.61         4.61 o
   2  33   3         26.65         41.44         5.61 o
   3  33   3         70.27         62.61         5.70 o
   4  33   3         32.81         42.53         7.63 o
   0  34   3        140.80        121.22        11.11 o
   1  34   3          4.52         19.98         5.14 o
   2  34   3        120.90        110.07         6.78 o
   3  34   3         46.47         47.63         7.48 o
   1  35   3         81.51         79.24         7.94 o
   0   0   4       8538.07       8965.34       305.32 o
   1   0   4       1986.27       2230.11        63.09 o
   2   0   4        162.33        141.72         7.14 o
   3   0   4       3035.35       3404.09        95.88 x
   4   0   4        457.94        389.70        13.83 o
   5   0   4        695.85        642.45        13.49 o
   6   0   4       1437.13       1282.37        31.34 o
   7   0   4        545.13        515.27        13.90 o
   8   0   4        192.07        124.52         7.36 o
   9   0   4       1009.88       1070.47        67.27 o
  10   0   4        194.76        191.07        11.31 o
   1   1   4       3778.91       4082.65        74.81 o
   2   1   4         42.34         39.66         3.73 o
   3   1   4        999.90       1026.84        21.52 o
   4   1   4          1.36          3.03         3.13 o
   5   1   4        281.71        238.90         5.75 o
   6   1   4        141.79        145.58         6.17 o
   7   1   4         74.58         79.14         4.04 o
   8   1   4        121.11         98.94         4.76 o
   9   1   4        550.32        566.03        24.70 o
  10   1   4         18.86         17.03         4.33 o
  11   1   4        648.00        841.81        60.82 o
   0   2   4       1460.78       1633.31        40.42 o
   1   2   4       2724.98       3014.07        59.94 o
   2   2   4          0.12         -2.61         2.61 o
   3   2   4          0.41          0.93         3.01 o
   4   2   4        188.04        202.98         5.59 o
   5   2   4        901.55        825.53        11.40 o
   6   2   4        193.23        185.51         6.25 o
   7   2   4        388.46        386.08         8.87 o
   8   2   4         28.55         22.85         3.58 o
   9   2   4          0.98         11.04         7.53 o
  10   2   4          2.27          7.31         4.28 o
  11   2   4        271.15        275.98        24.77 o
   1   3   4       5006.87       5575.34       101.80 o
   2   3   4         11.25         20.03         2.64 o
   3   3   4        621.57        590.39        13.28 o
   4   3   4        660.92        640.28        12.23 o
   5   3   4         23.60         23.12         3.05 o
   6   3   4         98.88         97.61         4.67 o
   7   3   4       2766.04       2759.87        38.94 o
   8   3   4         72.56         71.77         4.35 o
   9   3   4       1691.66       1757.82        54.24 o
  10   3   4        169.52        185.66         7.82 o
  11   3   4          9.49          6.46         8.13 o
   0   4   4        981.21       1017.12        29.87 o
   1   4   4        130.99        128.24         4.69 o
   2   4   4       2117.08       2245.85        41.69 o
   3   4   4       3364.66       3482.45        75.89 x
   4   4   4        439.81        466.35         8.20 o
   5   4   4        204.09        194.81         4.98 o
   6   4   4       2212.17       1981.52        33.57 o
   7   4   4         30.32         39.37         3.91 o
   8   4   4        531.21        448.42        10.13 o
   9   4   4         69.70         87.96         7.25 o
  10   4   4        860.10        924.70        20.94 o
  11   4   4         21.43         24.30         5.35 o
   1   5   4       9618.88      11292.46       242.94 o
   2   5   4        125.42        144.75         5.03 o
   3   5   4       1576.92       1633.18        36.47 o
   4   5   4        585.26        577.25         9.16 o
   5   5   4          5.34          7.83         3.04 o
   6   5   4        615.05        583.20        10.86 o
   7   5   4       3130.35       3089.58        45.97 o
   8   5   4        466.08        467.81         9.25 o
   9   5   4       1185.30       1206.32        22.95 o
  10   5   4         10.58         19.71         4.06 o
  11   5   4          3.66          6.39         4.62 o
   0   6   4         16.05         20.59         4.19 o
   1   6   4        601.56        622.73        13.81 o
   2   6   4       3735.35       3940.96        72.41 o
   3   6   4        337.50        367.19        13.83 o
   4   6   4        385.13        351.12         7.03 o
   5   6   4          7.51          4.50         3.03 o
   6   6   4        476.60        492.60         9.92 o
   7   6   4        599.09        600.63        11.27 o
   8   6   4         49.23         56.63         3.81 o
   9   6   4       1592.41       1603.31        27.72 o
  10   6   4         53.85         49.26         4.27 o
  11   6   4        199.86        182.42         9.79 o
   1   7   4       1140.98       1223.33        23.49 o
   2   7   4          4.43         10.88         3.30 o
   3   7   4       4074.60       4236.22        89.16 x
   4   7   4        135.56        154.12         4.65 o
   5   7   4       1277.27       1216.89        17.68 o
   6   7   4        118.83        120.28         4.81 o
   7   7   4       1247.63       1258.96        21.45 o
   8   7   4       1263.44       1198.98        18.89 o
   9   7   4        618.47        630.00        12.09 o
  10   7   4        506.60        498.81        12.03 o
  11   7   4         71.13         84.39         6.97 o
   0   8   4       5805.07       6327.92       152.96 o
   1   8   4        939.93        940.73        18.61 o
   2   8   4        363.49        336.74        16.51 o
   3   8   4      10527.75      10719.89       165.45 o
   4   8   4        505.70        484.22         8.12 o
   5   8   4          0.31          4.53         3.06 o
   6   8   4          6.41          7.12         3.23 o
   7   8   4        600.51        599.29        43.52 o
   8   8   4         82.54         70.01         3.99 o
   9   8   4        947.06        922.01        15.95 o
  10   8   4        129.14        144.39         6.49 o
  11   8   4        151.53        106.35        11.68 o
   1   9   4        748.08        802.38        17.71 o
   2   9   4       1208.61       1292.67        27.10 o
   3   9   4        848.46        870.95        12.19 o
   4   9   4       4333.76       4427.17        51.44 o
   5   9   4        283.62        264.96         7.18 o
   6   9   4         36.62         34.61         3.33 o
   7   9   4          0.44          6.01         3.55 x
   8   9   4         59.16         39.78         3.47 o
   9   9   4        393.23        402.29         9.49 o
  10   9   4          0.18          3.40         3.27 o
  11   9   4          3.37          4.31         5.60 o
   0  10   4       5348.65       5435.10       152.23 o
   1  10   4        293.91        240.30         8.40 o
   2  10   4        281.24        274.62         7.15 o
   3  10   4        403.22        389.09         7.29 o
   4  10   4        115.21        118.80         4.50 x
   5  10   4        151.69        183.93         7.47 o
   6  10   4        148.37        128.34         4.71 x
   7  10   4         48.57         40.43         3.43 o
   8  10   4        191.90        184.67         5.81 o
   9  10   4         66.16         62.86         4.26 o
  10  10   4         13.59         14.14         3.46 o
   1  11   4        312.22        389.53         9.17 x
   2  11   4       2825.69       2972.81        38.33 o
   3  11   4         26.04         33.98         3.12 o
   4  11   4        117.96        126.87         4.74 o
   5  11   4          9.82          1.65         3.67 o
   6  11   4        124.07        120.62         4.49 o
   7  11   4        136.05        151.41         5.20 o
   8  11   4        363.05        378.44         9.27 o
   9  11   4          9.08         13.48         3.48 o
  10  11   4          0.85          7.01         4.30 o
   0  12   4       2885.39       2769.36        58.62 o
   1  12   4         31.88         35.73         3.75 o
   2  12   4       2533.96       2639.31        35.34 o
   3  12   4       1000.34        930.20        12.84 o
   4  12   4        281.34        279.09         6.40 o
   5  12   4        682.95        630.16        11.26 o
   6  12   4        169.33        177.42         6.16 o
   7  12   4        548.04        596.86        11.14 o
   8  12   4         28.55         28.31         4.77 o
   9  12   4        157.78        141.06         5.44 o
  10  12   4          0.33          1.55         3.51 o
   1  13   4        476.80        432.65         8.64 o
   2  13   4         23.99         30.80         3.66 o
   3  13   4        343.52        373.57         7.16 o
   4  13   4        215.12        210.23         8.45 o
   5  13   4        386.66        412.60         9.67 o
   6  13   4       2946.10       2966.45        50.67 o
   7  13   4         81.99         67.30         3.80 o
   8  13   4        322.87        336.88        11.16 o
   9  13   4        366.25        335.68         8.02 x
  10  13   4        105.61        117.05         6.38 o
   0  14   4        278.15        334.91        10.19 o
   1  14   4        851.48        752.31        10.61 o
   2  14   4        130.84        106.30         4.15 o
   3  14   4        627.29        572.80         9.27 x
   4  14   4        185.30        181.39         5.91 o
   5  14   4          0.71          2.72         3.60 o
   6  14   4         83.17         75.76         4.57 o
   7  14   4        560.00        577.07        10.81 o
   8  14   4         81.38         69.58         4.33 o
   9  14   4        336.59        339.74         8.10 o
  10  14   4         13.28         18.27         6.98 o
   1  15   4       3561.11       3304.86        38.16 o
   2  15   4        273.15        302.66         7.09 x
   3  15   4          0.91          7.61         3.25 o
   4  15   4        183.21        182.70         5.74 o
   5  15   4         14.65          9.17         3.29 o
   6  15   4       1450.76       1362.89        22.07 o
   7  15   4          0.15          8.57         3.24 o
   8  15   4        556.57        570.00        11.92 o
   9  15   4        806.26        795.25        14.85 o
  10  15   4        163.84        164.35         8.32 o
   0  16   4        491.06        471.39        13.30 o
   1  16   4          5.99          5.24         4.24 o
   2  16   4        524.43        531.27         9.22 o
   3  16   4        210.71        218.49         6.95 o
   4  16   4        357.94        355.87         7.99 o
   5  16   4        188.97        182.70         5.53 o
   6  16   4          0.88         -1.81         3.24 o
   7  16   4          4.32          7.32         3.19 o
   8  16   4         42.35         35.33         3.70 o
   9  16   4        127.36        126.21         6.52 o
  10  16   4         19.89         29.91         5.54 o
   1  17   4          8.39          1.71         3.76 o
   2  17   4          7.53          0.04         4.71 o
   3  17   4         70.27         65.64         3.64 o
   4  17   4        366.28        339.15         8.08 o
   5  17   4       1603.09       1541.23        31.98 o
   6  17   4        460.14        431.94         9.39 o
   7  17   4        685.26        701.66        31.34 o
   8  17   4          3.56          1.71         3.28 x
   9  17   4        553.44        607.04        18.11 o
   0  18   4       3417.04       3274.81        73.03 o
   1  18   4          8.08         11.44         4.31 o
   2  18   4       2476.94       2419.40        31.33 o
   3  18   4         40.37         57.17         3.81 o
   4  18   4          0.02         -2.07         3.58 o
   5  18   4        231.05        243.92         8.47 o
   6  18   4         22.17         16.49         3.44 o
   7  18   4        155.91        133.24         5.65 o
   8  18   4         55.52         61.14         4.08 o
   9  18   4          0.51          5.11         4.82 o
   1  19   4       1045.88       1023.80        15.59 o
   2  19   4        325.06        328.65         7.98 o
   3  19   4        120.99        114.77         4.81 o
   4  19   4        203.60        167.27        14.44 o
   5  19   4          3.44          9.59         4.12 o
   6  19   4        292.99        280.93         7.72 o
   7  19   4        111.21        116.80         5.17 o
   8  19   4        316.60        363.81         8.26 o
   9  19   4        126.71        150.90         8.89 o
   0  20   4          0.63          5.88         5.40 o
   1  20   4        570.75        555.96        10.15 o
   2  20   4        205.66        185.49         5.57 o
   3  20   4        486.13        510.03         9.20 o
   4  20   4        108.08        117.01         5.79 o
   5  20   4          2.78          2.63         4.11 o
   6  20   4          0.02          2.19        12.31 o
   7  20   4          0.14          0.63         3.90 o
   8  20   4        256.84        234.43         8.52 o
   9  20   4         51.02         64.08         5.42 o
   1  21   4          3.52         10.03         3.82 o
   2  21   4        586.93        587.88        10.05 o
   3  21   4         25.98         22.76         5.03 o
   4  21   4       2578.33       2551.50        33.01 o
   5  21   4        149.60        158.95         6.44 o
   6  21   4          1.71          0.99         4.20 o
   7  21   4        316.02        331.71         8.87 x
   8  21   4         39.10         46.89         4.17 o
   9  21   4         52.38         33.24        10.50 o
   0  22   4        669.17        663.96        16.79 o
   1  22   4       3442.55       3501.88        45.97 o
   2  22   4         24.57         34.45         4.60 o
   3  22   4       1672.65       1592.25        20.10 o
   4  22   4        249.42        237.88         7.48 o
   5  22   4         50.74         73.04         6.09 o
   6  22   4          0.89          1.15         4.02 o
   7  22   4        283.29        323.58         8.53 o
   8  22   4        143.49        149.15         6.68 o
   1  23   4       1932.87       1814.66        24.39 o
   2  23   4        251.50        261.81         7.31 o
   3  23   4        914.26        885.34        13.98 o
   4  23   4        464.53        410.41         8.93 o
   5  23   4       1166.25       1188.53        20.49 o
   6  23   4        115.67        126.32         6.07 o
   7  23   4        540.71        528.50        10.93 o
   8  23   4       1897.28       1980.40        45.55 o
   0  24   4        850.06        838.08        19.29 o
   1  24   4        243.68        234.12         7.09 o
   2  24   4       1616.72       1563.48        21.00 o
   3  24   4       1340.77       1325.45        17.85 o
   4  24   4        110.38        105.09         6.29 o
   5  24   4        587.62        541.86        11.68 x
   6  24   4          0.01         -1.89         4.05 o
   7  24   4         83.12         69.25         4.69 o
   8  24   4          0.45          9.85         4.75 o
   1  25   4        416.50        354.91         8.22 o
   2  25   4         21.65         16.58         3.77 o
   3  25   4        177.16        164.19         7.27 o
   4  25   4         57.01         52.04         5.05 o
   5  25   4         11.18          9.41         5.29 x
   6  25   4        105.64        115.76         5.59 o
   7  25   4        296.67        315.88         9.89 o
   0  26   4        323.35        351.00        10.79 o
   1  26   4        259.98        241.51         6.87 o
   2  26   4        132.84        135.55         7.28 o
   3  26   4         30.98         24.26         4.71 o
   4  26   4         80.66         67.70         4.92 o
   5  26   4        125.42        125.59         5.67 o
   6  26   4        182.26        190.47         7.27 o
   7  26   4          1.20         12.78         4.44 o
   1  27   4         31.74         30.91         8.20 o
   2  27   4        175.88        157.41         5.24 o
   3  27   4         31.71         32.86         4.26 o
   4  27   4          0.02         -0.70         4.57 o
   5  27   4         25.97         21.94         4.82 o
   6  27   4          0.05          6.42         4.13 o
   7  27   4         15.73         11.63         5.16 o
   0  28   4         55.92         53.05         6.49 o
   1  28   4         20.59         18.97         4.11 o
   2  28   4        307.81        326.21         7.83 o
   3  28   4          0.63          4.09         4.16 o
   4  28   4        115.46        106.81         5.31 o
   5  28   4          6.99          9.71         4.60 o
   6  28   4         31.84         34.91         4.66 o
   1  29   4         79.55         53.56         4.18 x
   2  29   4        127.90        121.67         4.85 o
   3  29   4         34.66         38.76         4.43 o
   4  29   4        143.48        149.22         7.13 o
   5  29   4        134.18        131.96         9.02 o
   6  29   4         38.27         46.29         7.00 o
   0  30   4         13.88          2.37         5.57 o
   1  30   4        202.64        211.21         6.61 o
   2  30   4         31.74         33.53         4.51 o
   3  30   4         16.09         12.52         4.89 x
   4  30   4        281.80        267.24         9.68 o
   5  30   4          6.26         27.84         5.41 o
   1  31   4        414.15        430.24         8.52 o
   2  31   4         68.53         74.42         6.48 o
   3  31   4         16.75         21.11         4.84 o
   4  31   4        221.25        214.16        11.51 o
   5  31   4         45.08         36.79         9.75 o
   0  32   4        210.10        193.61        11.85 o
   1  32   4          0.93          8.60         4.22 o
   2  32   4         83.71         67.76         6.37 o
   3  32   4         84.60         89.42         6.94 o
   4  32   4         24.73         17.06         6.31 o
   1  33   4          0.32          5.55         7.16 o
   2  33   4          5.46         13.19         5.36 o
   3  33   4          0.72          5.25         7.21 o
   0  34   4         80.43         94.32         9.89 o
   1  34   4        146.28        123.86         9.10 o
   1   1   5        152.76        188.79         7.47 o
   2   1   5        100.14         88.17         6.73 o
   3   1   5       1634.05       1677.53        24.00 o
   4   1   5         17.62         17.82         2.94 o
   5   1   5          1.05          3.05         3.01 o
   6   1   5        839.27        760.32        11.54 o
   7   1   5        988.88        861.75        22.72 o
   8   1   5        366.82        349.50         8.32 o
   9   1   5         14.09         14.84         4.37 x
  10   1   5        588.04        637.68        20.96 o
  11   1   5        224.98        303.87        21.61 o
   0   2   5       5536.42       5594.27       156.90 o
   1   2   5          0.12         11.66         4.06 o
   2   2   5        219.59        238.48        15.01 o
   3   2   5        294.90        286.04         7.35 o
   4   2   5       2468.14       2528.86        30.36 o
   5   2   5        763.81        686.64        10.77 o
   6   2   5        212.03        190.35         5.62 o
   7   2   5       1192.12       1064.11        23.24 o
   8   2   5         25.25         30.24         3.64 o
   9   2   5         36.82         35.24         5.06 o
  10   2   5         60.76         83.34         6.30 o
  11   2   5         29.52         24.48         6.40 o
   1   3   5       1859.22       2054.44        38.68 o
   2   3   5        652.98        672.72        19.37 o
   3   3   5        362.54        347.68         8.15 o
   4   3   5          3.03          7.30         3.41 o
   5   3   5         23.50         33.49         3.36 o
   6   3   5        788.32        728.03        11.27 o
   7   3   5         30.61         46.24         5.00 o
   8   3   5          5.79         14.08         3.45 o
   9   3   5         82.86         76.27         4.88 o
  10   3   5         17.04         25.17         4.42 x
  11   3   5        117.93         88.79        12.54 o
   0   4   5       2575.65       2707.38        77.31 o
   1   4   5         34.59         58.08         9.26 o
   2   4   5        979.06       1103.22        29.26 o
   3   4   5        815.16        907.52        12.68 o
   4   4   5        645.84        673.65         9.48 o
   5   4   5       4481.69       4323.86        62.90 o
   6   4   5         54.49         63.99         3.46 o
   7   4   5       5799.98       5776.96        87.49 o
   8   4   5       1298.18       1265.48        21.55 o
   9   4   5         48.38         63.44         4.56 o
  10   4   5          5.79         11.11         4.16 o
  11   4   5         23.39         28.63        18.27 o
   1   5   5          2.04          0.18         5.35 o
   2   5   5       1352.50       1402.57        27.85 o
   3   5   5        323.57        300.06         8.89 o
   4   5   5        254.99        279.81         6.23 o
   5   5   5        390.03        376.28         9.48 o
   6   5   5       2339.29       2182.86        28.79 o
   7   5   5        191.75        249.53         7.20 o
   8   5   5        188.44        211.34         6.88 o
   9   5   5        331.01        326.88         9.16 o
  10   5   5        107.36        134.06         7.19 o
  11   5   5        199.97        256.17        44.32 o
   0   6   5       8640.59       9177.17       313.45 o
   1   6   5         43.53         54.86         7.07 o
   2   6   5        639.43        636.57        11.15 o
   3   6   5         12.04         15.63         3.23 o
   4   6   5          0.06         -1.85         3.08 o
   5   6   5       1894.17       1925.45        28.37 o
   6   6   5        882.67        810.97        12.50 o
   7   6   5       1536.29       1508.02        23.18 o
   8   6   5        627.53        627.79        12.55 o
   9   6   5         65.14         72.13         5.16 o
  10   6   5        845.04        907.35        24.12 o
   1   7   5        136.63        135.07        12.17 o
   2   7   5        412.40        400.39         8.60 o
   3   7   5        559.71        535.75         8.76 o
   4   7   5         41.98         59.02         3.41 o
   5   7   5          3.38          0.96         3.38 o
   6   7   5        205.90        199.53         5.76 o
   7   7   5        759.96        768.27        13.27 o
   8   7   5         17.86         20.74         3.53 o
   9   7   5        295.31        319.99         8.85 o
  10   7   5         26.66         44.72         4.83 o
   0   8   5        131.69        119.07         7.90 o
   1   8   5       1933.43       1992.86        29.62 o
   2   8   5         43.13         24.34         3.37 o
   3   8   5        749.19        741.75        10.29 o
   4   8   5         99.17         92.58         3.83 o
   5   8   5        919.90        986.95        16.12 x
   6   8   5        498.96        548.79         9.93 o
   7   8   5        279.07        272.75         7.55 o
   8   8   5         29.83         43.17         5.42 o
   9   8   5        387.48        387.63         9.30 o
  10   8   5        440.17        435.56        16.42 o
   1   9   5        902.51        869.38        12.79 o
   2   9   5       4274.07       4415.64        55.30 o
   3   9   5         88.34         88.61         4.26 o
   4   9   5       1024.48        966.68        13.51 o
   5   9   5        711.37        676.66        11.41 o
   6   9   5         25.07         33.32         3.23 o
   7   9   5         69.92         88.37         4.32 o
   8   9   5         10.09         10.34         8.87 o
   9   9   5         21.85         17.51         3.58 o
  10   9   5        140.43        161.31         9.99 o
   0  10   5       1790.98       1969.27        33.84 o
   1  10   5        611.94        660.36         9.57 x
   2  10   5        206.75        230.55         5.61 o
   3  10   5       1189.77       1215.71        15.92 o
   4  10   5        202.09        196.47         6.39 o
   5  10   5        801.47        801.33        11.61 o
   6  10   5       2810.48       2841.96        54.88 o
   7  10   5         40.95         55.58         3.69 o
   8  10   5         50.09         44.27         6.09 o
   9  10   5         11.87         10.80         3.34 o
  10  10   5          5.48         24.10         4.53 o
   1  11   5       1746.74       1692.21        19.83 o
   2  11   5        208.49        219.83         6.49 o
   3  11   5          1.25          5.67         3.02 o
   4  11   5        553.97        551.29        11.13 o
   5  11   5        387.67        386.79         7.31 o
   6  11   5        485.97        502.59        16.09 o
   7  11   5         42.85         43.69         3.58 o
   8  11   5        185.26        175.92         5.92 x
   9  11   5         62.35         42.79         3.68 o
  10  11   5         14.50         14.30         7.06 o
   0  12   5       4271.18       4377.48        72.85 o
   1  12   5         46.20         67.90         3.65 o
   2  12   5        279.43        251.69         6.27 o
   3  12   5        299.52        339.47         6.97 o
   4  12   5       1204.60       1249.87        18.35 o
   5  12   5          1.67         11.40         3.11 o
   6  12   5       2053.52       2022.05        31.19 o
   7  12   5        220.17        217.86         6.98 o
   8  12   5        461.02        427.17         9.11 o
   9  12   5        282.97        263.52         7.79 o
  10  12   5         92.63         93.87         6.01 o
   1  13   5        146.04        158.54         5.18 o
   2  13   5       3485.01       3476.20        43.28 o
   3  13   5          5.96          1.48         4.93 o
   4  13   5        396.83        373.90         8.10 o
   5  13   5        590.45        628.09        11.37 o
   6  13   5          0.80          0.08         3.31 o
   7  13   5        301.13        313.24         8.15 o
   8  13   5        165.26        152.92         5.41 o
   9  13   5         52.96         52.98         3.95 o
  10  13   5         21.56         23.28         5.91 o
   0  14   5        390.20        411.07        10.43 o
   1  14   5        775.43        733.57        10.60 o
   2  14   5       1009.92        992.49        14.13 o
   3  14   5        192.24        205.28         5.73 o
   4  14   5          0.57          3.55         3.35 o
   5  14   5       1252.55       1256.02        20.02 o
   6  14   5        391.17        381.24         8.98 o
   7  14   5       1132.01       1099.93        20.21 o
   8  14   5         59.81         64.93         3.88 o
   9  14   5        333.21        360.36        10.86 o
  10  14   5        188.86        207.53        12.29 o
   1  15   5       1249.27       1231.45        15.76 o
   2  15   5        233.41        215.54         8.30 o
   3  15   5        283.08        293.27         6.91 o
   4  15   5        370.44        403.54         8.41 o
   5  15   5        992.97        935.82        18.32 o
   6  15   5         96.35         87.63         4.36 o
   7  15   5         21.28         -5.87        11.77 o
   8  15   5         17.14         19.91         3.37 o
   9  15   5          2.49          4.77         4.08 o
   0  16   5       1852.79       1740.35        47.55 o
   1  16   5       1314.13       1263.22        19.14 o
   2  16   5          4.02          4.35         3.60 o
   3  16   5        135.60        138.65         4.57 o
   4  16   5         99.23        116.49         4.60 o
   5  16   5         14.02         17.76         4.60 o
   6  16   5         29.24         31.40         3.41 o
   7  16   5          1.29          5.48         4.02 o
   8  16   5        166.90        182.06         6.65 o
   9  16   5        138.26        148.92         6.90 o
   1  17   5        776.25        749.31        12.36 o
   2  17   5       2507.56       2509.31        33.40 o
   3  17   5         46.40         49.74         3.50 o
   4  17   5        269.02        292.53        16.73 o
   5  17   5          2.43          5.20         3.34 o
   6  17   5        223.71        217.31         6.70 o
   7  17   5        265.02        237.66         7.28 x
   8  17   5        109.08        126.22         5.68 o
   9  17   5        190.38        176.61         8.60 o
   0  18   5        666.22        634.74        16.03 o
   1  18   5        986.05        945.49        14.04 o
   2  18   5        665.79        679.73        10.60 o
   3  18   5         13.91         20.35         3.50 o
   4  18   5         13.63         12.17         3.79 o
   5  18   5          2.60          1.14         3.98 o
   6  18   5          0.39          7.98         4.24 o
   7  18   5         20.24         14.89         3.75 o
   8  18   5          5.54         12.73         4.11 o
   9  18   5          0.00          9.47         3.91 o
   1  19   5       1737.48       1823.68        25.07 o
   2  19   5         17.21         17.17         3.77 o
   3  19   5         42.72         57.06        10.67 o
   4  19   5        315.60        309.38         8.05 o
   5  19   5        260.13        237.95         7.06 o
   6  19   5          9.30          8.68         4.24 o
   7  19   5         94.94         76.26         4.86 o
   8  19   5          0.60          1.82         3.33 o
   9  19   5        224.24        240.10        12.72 x
   0  20   5         22.83         22.52         5.46 o
   1  20   5         73.40         76.30         4.33 o
   2  20   5        961.58        932.55        28.64 o
   3  20   5        190.14        214.49         6.07 o
   4  20   5        206.99        182.41         5.57 o
   5  20   5          5.43         15.19         4.29 o
   6  20   5        296.58        268.09         7.80 o
   7  20   5         21.96         24.83         3.63 o
   8  20   5        396.31        413.54         9.22 o
   1  21   5        158.19        158.73         7.64 o
   2  21   5         81.99         78.41         4.09 o
   3  21   5          1.54          1.46         3.81 o
   4  21   5         24.15         35.83         3.78 o
   5  21   5        639.22        645.82        18.04 o
   6  21   5        188.86        191.22         6.56 o
   7  21   5        406.92        370.45         8.89 o
   8  21   5         77.34         56.64         7.42 o
   0  22   5        765.33        791.03        20.10 o
   1  22   5          0.10          0.78         3.75 o
   2  22   5         18.41         26.44         3.85 o
   3  22   5         10.13          7.41         3.95 o
   4  22   5        152.81        175.82         6.88 o
   5  22   5        268.16        253.95         7.99 o
   6  22   5         18.83         22.85         3.90 o
   7  22   5         77.33         74.06         4.63 o
   8  22   5          7.54          9.20         3.84 o
   1  23   5        236.22        205.17         6.42 o
   2  23   5         26.42         23.36         3.89 o
   3  23   5         92.02         80.68         4.27 o
   4  23   5         66.84         62.87         6.60 o
   5  23   5          1.05         -1.26         4.61 o
   6  23   5         71.54         72.77         4.78 o
   7  23   5         28.55         41.82         4.15 o
   8  23   5         98.04         87.13         6.45 o
   0  24   5         55.70         49.81         6.00 o
   1  24   5          2.09         -1.17         3.72 o
   2  24   5         24.83         25.80         4.07 o
   3  24   5        125.67        141.53        10.07 o
   4  24   5         22.70         17.03         4.28 o
   5  24   5        209.97        181.19         7.03 o
   6  24   5         14.09         10.75         4.21 o
   7  24   5         62.03         83.73        10.16 o
   1  25   5          0.03          4.91         4.09 o
   2  25   5        181.34        204.68        10.43 o
   3  25   5         21.67         26.59         4.32 o
   4  25   5         49.57         43.36         5.03 o
   5  25   5        150.04        161.22         7.38 o
   6  25   5        469.32        457.04        10.43 o
   7  25   5         59.69         77.69         5.23 o
   0  26   5       1018.50       1092.02        40.57 o
   1  26   5         51.70         47.68         5.21 o
   2  26   5        443.48        443.96         8.67 o
   3  26   5        290.35        269.18         7.53 o
   4  26   5        148.18        173.43         6.20 o
   5  26   5         85.41        111.79         6.60 o
   6  26   5        350.43        386.79        11.76 o
   7  26   5        198.01        199.11        17.96 o
   1  27   5          9.21         12.96         3.93 o
   2  27   5          0.00          3.80         3.90 o
   3  27   5        175.82        194.56         6.58 o
   4  27   5         24.19         22.43         4.25 o
   5  27   5        225.53        229.01         8.91 o
   6  27   5         56.48         63.34         4.76 o
   0  28   5        405.15        388.05        13.83 o
   1  28   5        174.81        176.96         5.65 o
   2  28   5          5.88          7.95         4.43 o
   3  28   5         26.03         41.69         4.40 o
   4  28   5        112.64        122.00         6.26 o
   5  28   5          0.58          4.50         5.60 x
   6  28   5          0.36         16.81         6.12 o
   1  29   5        133.77        118.39         4.67 o
   2  29   5        121.49        126.64         5.26 o
   3  29   5          0.39          5.64         4.80 o
   4  29   5          0.57          6.73         5.16 o
   5  29   5         67.13         61.61         5.50 o
   0  30   5          2.50         -1.81         5.39 o
   1  30   5          9.85          9.85         3.98 o
   2  30   5         56.38         56.71         4.80 o
   3  30   5        149.96        150.13        11.15 o
   4  30   5          5.58          8.44         6.13 o
   1  31   5         88.65         89.76         6.28 o
   2  31   5         70.37         70.43         5.74 o
   3  31   5          1.73         -1.95         5.88 x
   4  31   5         14.03         22.17         7.16 o
   0  32   5        253.07        279.43        16.96 o
   1  32   5        189.74        201.18         8.57 o
   2  32   5         51.41         37.86         5.04 o
   3  32   5          3.22          7.47         6.69 o
   1  33   5        290.70        259.79        12.07 o
   0   0   6        455.65        451.06        15.98 o
   1   0   6       1395.72       1372.66        25.05 o
   2   0   6       2096.82       2050.45        34.86 o
   3   0   6        788.76        755.71        15.60 o
   4   0   6       2631.90       2490.58        46.51 o
   5   0   6       1785.88       1666.48        32.32 o
   6   0   6       3115.60       2860.11        49.54 o
   7   0   6         30.00         36.99         4.67 o
   8   0   6        107.43         92.47        18.03 o
   9   0   6        637.49        621.31        23.20 o
  10   0   6       1413.57       1486.34        43.20 o
   1   1   6       1388.99       1479.87        18.30 o
   2   1   6        780.25        783.67        11.12 o
   3   1   6         53.24         36.56         4.05 o
   4   1   6        307.19        321.70         7.27 o
   5   1   6          4.82         10.87         3.12 o
   6   1   6          5.01         13.39         3.16 o
   7   1   6        169.28        160.81         5.45 o
   8   1   6        270.10        276.89        15.44 o
   9   1   6         19.30         35.81         4.62 o
  10   1   6        117.46        116.47         8.42 o
   0   2   6       2163.99       2263.74        41.40 o
   1   2   6        748.10        732.08        10.00 o
   2   2   6       2256.00       2239.22        27.56 x
   3   2   6        323.87        294.98         6.97 o
   4   2   6          4.28          6.34         3.12 o
   5   2   6        164.79        151.50         4.84 o
   6   2   6        827.06        795.75        12.32 o
   7   2   6          1.51         13.17         3.32 o
   8   2   6        202.81        209.79        10.55 o
   9   2   6        211.46        215.62         7.55 o
  10   2   6          1.93         11.42         5.12 o
   1   3   6       1411.44       1468.31        18.19 o
   2   3   6         57.03         77.55         3.57 o
   3   3   6        479.06        451.48         7.78 o
   4   3   6         10.46         13.68         3.68 o
   5   3   6          0.55          2.50         3.00 o
   6   3   6       1108.63       1086.04        15.63 o
   7   3   6       2665.28       2501.69        39.15 o
   8   3   6        182.60        185.12        10.20 o
   9   3   6         49.12         66.14         4.48 o
  10   3   6        309.20        317.52        14.64 o
   0   4   6         36.31         33.42         4.55 o
   1   4   6          1.73         11.96         3.27 o
   2   4   6        455.69        388.74         7.74 o
   3   4   6        814.22        750.30        10.89 o
   4   4   6       1159.85       1109.21        18.57 o
   5   4   6        113.38        116.04         4.15 o
   6   4   6         28.36         36.06         4.57 o
   7   4   6        135.09        156.64         5.64 o
   8   4   6          6.83         13.93         4.69 o
   9   4   6        152.14        180.49         7.93 o
  10   4   6        106.96        120.34         7.52 o
   1   5   6       3592.78       3584.89        39.07 o
   2   5   6        510.94        511.35         8.66 o
   3   5   6        138.50        140.35         4.78 o
   4   5   6        357.15        324.40         9.36 o
   5   5   6       1912.54       1904.35        24.78 o
   6   5   6        583.56        520.08        21.77 o
   7   5   6          0.02          0.89         3.17 o
   8   5   6         95.49         94.83         5.10 o
   9   5   6        748.81        789.82        17.72 o
  10   5   6        117.91         99.96         8.51 o
   0   6   6       1177.76       1140.21        20.35 o
   1   6   6         55.28         63.77         3.97 o
   2   6   6        247.71        244.25         6.01 o
   3   6   6         73.18         79.20         3.79 o
   4   6   6        647.74        628.45        11.59 o
   5   6   6         47.66         43.87         3.17 o
   6   6   6        477.06        459.54        12.95 o
   7   6   6          0.40          0.43         3.18 o
   8   6   6         25.24         29.81         4.10 x
   9   6   6        269.20        300.02        13.56 o
  10   6   6         23.88         37.67         7.61 o
   1   7   6       1175.30       1052.40        13.94 o
   2   7   6         48.98         34.24         3.21 o
   3   7   6         91.26         82.01         3.72 o
   4   7   6          5.11         10.22         4.43 o
   5   7   6        421.00        423.03         7.65 o
   6   7   6         76.40         71.57         4.02 o
   7   7   6        208.18        225.14         6.52 o
   8   7   6        484.69        474.24         9.92 o
   9   7   6        719.26        746.61        17.11 o
  10   7   6        487.26        470.78        16.13 o
   0   8   6       2709.00       2649.02        41.70 o
   1   8   6         77.85         76.35         3.57 x
   2   8   6       2044.12       1969.20        23.10 o
   3   8   6       1188.35       1042.67        14.04 o
   4   8   6        929.65        922.36        13.89 o
   5   8   6        189.77        167.79         5.04 o
   6   8   6          2.00          3.28         2.99 o
   7   8   6          1.25         -3.09         3.09 o
   8   8   6         93.05         88.74         4.77 o
   9   8   6        164.85        193.98         7.83 o
  10   8   6          1.28          6.21         3.68 o
   1   9   6         96.69         87.74         4.02 o
   2   9   6       1018.99       1052.06        13.62 o
   3   9   6        301.62        307.45         8.41 o
   4   9   6          0.52         -0.39         2.94 o
   5   9   6        104.44         82.85         3.82 o
   6   9   6        117.13        117.17         4.24 o
   7   9   6          4.87          7.68         3.19 o
   8   9   6          1.18          2.90         3.48 o
   9   9   6          6.04          9.39         4.06 o
  10   9   6        115.95        156.38         6.94 o
   0  10   6       3622.30       3800.41        55.53 o
   1  10   6         45.66         54.72         3.41 o
   2  10   6       4384.80       4472.12        55.14 o
   3  10   6        501.05        517.22         9.95 o
   4  10   6       1983.16       1858.76        24.19 o
   5  10   6        283.51        286.98         6.68 o
   6  10   6        519.71        482.29         9.37 o
   7  10   6          0.87          6.90         3.27 o
   8  10   6          4.47          7.05         4.15 o
   9  10   6        175.29        161.75         7.46 o
  10  10   6          8.24         20.79         5.03 o
   1  11   6       2042.72       1991.92        24.84 o
   2  11   6        728.64        707.05        12.50 o
   3  11   6          2.36          6.12         3.33 o
   4  11   6        315.23        322.52         6.99 o
   5  11   6        747.56        752.34        21.88 o
   6  11   6       1832.99       1797.84        25.31 o
   7  11   6        139.14        104.02         5.26 o
   8  11   6        248.29        237.61         7.44 o
   9  11   6        410.48        416.31        13.03 o
  10  11   6          3.54         15.03         9.85 o
   0  12   6       2170.02       2043.04        33.82 o
   1  12   6        359.13        369.07         9.01 o
   2  12   6        331.43        341.02         8.33 o
   3  12   6          1.18          8.30         3.32 o
   4  12   6          2.08          3.28         3.23 o
   5  12   6        727.91        710.45        12.75 o
   6  12   6          5.02          9.97         3.26 o
   7  12   6         46.11         52.60        10.99 o
   8  12   6         25.94         14.42         3.86 o
   9  12   6        296.25        318.55        12.00 o
   1  13   6        107.10         90.16         4.11 o
   2  13   6        175.41        176.93         5.50 o
   3  13   6         44.28         50.68         3.39 o
   4  13   6        104.15         84.24         3.98 o
   5  13   6         51.09         63.79         4.21 o
   6  13   6         75.30         75.05         4.14 o
   7  13   6        198.44        222.81         7.79 o
   8  13   6         79.65         72.65         4.41 o
   9  13   6        588.26        614.96        16.21 o
   0  14   6        223.36        236.66         9.28 o
   1  14   6        248.64        261.05         7.05 o
   2  14   6       1463.55       1495.05        21.14 o
   3  14   6       1195.98       1119.01        15.29 o
   4  14   6          5.25          5.96         4.63 o
   5  14   6          9.95          3.78         3.93 o
   6  14   6        159.36        177.05         6.86 o
   7  14   6          0.98          3.49         3.92 o
   8  14   6         36.53         35.02         3.93 o
   9  14   6          0.25          6.49         7.45 o
   1  15   6         43.65         53.31         3.73 o
   2  15   6        942.77        869.46        12.61 o
   3  15   6       1579.54       1547.66        19.82 o
   4  15   6          3.12          1.00         3.92 o
   5  15   6        203.89        196.86         6.29 o
   6  15   6         17.74         18.06         3.78 o
   7  15   6        465.86        439.06        11.09 o
   8  15   6        186.64        191.56         6.60 o
   9  15   6        806.89        799.68        18.67 o
   0  16   6        203.84        199.86        11.80 o
   1  16   6        437.83        418.34         8.55 o
   2  16   6        131.82        142.04         5.16 o
   3  16   6          3.45          5.35         3.81 o
   4  16   6          4.31          7.66         3.35 x
   5  16   6         27.50         23.53         3.70 o
   6  16   6        897.26        778.15        41.05 x
   7  16   6         23.09         32.43         4.11 o
   8  16   6        690.69        728.22        14.43 o
   9  16   6          2.68          3.35         3.52 o
   1  17   6         29.78         34.66         3.93 o
   2  17   6         24.56         33.82         3.55 o
   3  17   6       1334.45       1332.85        18.95 o
   4  17   6        493.60        505.93         8.85 x
   5  17   6         25.88         33.99         3.79 o
   6  17   6        210.40        216.37         7.07 o
   7  17   6        481.00        458.70        10.10 o
   8  17   6        115.28        119.43         5.23 o
   9  17   6        438.93        567.16        34.29 o
   0  18   6      10047.46       9723.02       170.06 o
   1  18   6        317.00        308.77         7.81 o
   2  18   6       1217.46       1233.48        30.97 o
   3  18   6        440.49        395.72         7.61 o
   4  18   6          2.12         11.59         3.32 o
   5  18   6        699.65        671.06        13.40 o
   6  18   6          8.68         13.84         3.85 o
   7  18   6        596.68        585.65        12.07 o
   8  18   6         59.21         93.39         5.04 o
   1  19   6       2324.55       2294.27        36.09 o
   2  19   6        239.49        203.81         5.82 o
   3  19   6         74.35         59.26         4.01 o
   4  19   6        348.13        349.21         7.27 o
   5  19   6         70.42         83.11         6.62 o
   6  19   6         11.75          5.04         3.99 o
   7  19   6        128.92        148.14         5.60 o
   8  19   6        332.11        299.87        11.91 o
   0  20   6        842.93        858.43        20.67 x
   1  20   6          2.53          3.25         4.56 o
   2  20   6          0.09          2.16         3.63 o
   3  20   6       1281.38       1261.04        17.05 o
   4  20   6          5.98         -4.29         4.29 o
   5  20   6          1.82         -0.64         3.76 o
   6  20   6         14.91          9.41         3.61 o
   7  20   6         54.95         43.15         4.32 x
   8  20   6         21.62         22.47         4.21 o
   1  21   6         39.34         47.56         5.33 o
   2  21   6          6.39          8.53         3.85 o
   3  21   6        286.44        278.90         7.59 o
   4  21   6         20.41         19.03         5.77 o
   5  21   6        272.47        277.50         7.74 o
   6  21   6          4.98          7.01         3.98 o
   7  21   6         79.19         98.63         5.09 o
   8  21   6         82.12         96.62         8.44 o
   0  22   6        140.54        159.62        10.43 o
   1  22   6          7.63          5.03         4.04 o
   2  22   6         17.21          9.51         3.81 o
   3  22   6          3.72          6.08         6.18 o
   4  22   6        157.17        168.37         7.03 o
   5  22   6        144.16        121.08         6.10 o
   6  22   6          3.15          5.39         4.00 o
   7  22   6         39.25         50.02         5.09 o
   1  23   6         14.64         14.13         4.28 o
   2  23   6        358.86        346.88        13.33 o
   3  23   6        196.90        186.93         6.86 o
   4  23   6        101.33         95.76         4.74 o
   5  23   6        385.07        418.58        10.64 o
   6  23   6         38.02         48.59         4.95 o
   7  23   6         12.01         17.97         4.14 o
   0  24   6        251.79        195.34        23.97 o
   1  24   6          0.50          1.24         9.97 o
   2  24   6         17.48          7.10         4.33 o
   3  24   6        134.99        117.36         5.02 o
   4  24   6         86.81         75.63         5.00 o
   5  24   6        259.63        298.11         9.04 o
   6  24   6          0.91          5.70         4.95 o
   7  24   6        153.26        155.88         7.47 o
   1  25   6       1078.10       1063.43        16.42 o
   2  25   6          3.98         13.87         4.00 o
   3  25   6         10.66          8.31         4.15 o
   4  25   6         58.29         67.09         4.79 o
   5  25   6        237.14        245.04         8.66 o
   6  25   6          2.28          2.65         4.39 o
   0  26   6         13.65         28.30         6.23 o
   1  26   6        117.57        116.00         5.25 o
   2  26   6        164.58        185.20         7.66 o
   3  26   6          3.22          9.90         4.18 o
   4  26   6         18.77         14.19         4.47 o
   5  26   6         34.22         32.80         5.39 o
   6  26   6         75.69         98.82         7.29 o
   1  27   6         14.43         18.98         3.74 o
   2  27   6        227.75        269.11         7.27 o
   3  27   6         62.35         59.85         4.59 o
   4  27   6         79.94         83.42         6.13 o
   5  27   6         31.13         28.48         4.50 o
   0  28   6       1305.76       1335.89        26.36 o
   1  28   6         13.55         17.05         3.79 x
   2  28   6        770.18        842.48        14.70 o
   3  28   6         12.80         18.98         5.55 o
   4  28   6        217.80        259.34        11.65 o
   5  28   6        130.49         99.26         8.15 o
   1  29   6        578.07        608.58        11.06 o
   2  29   6         21.05         27.78         4.49 o
   3  29   6        325.23        326.64        10.46 o
   4  29   6          1.06          1.10         5.68 o
   0  30   6          0.03         -4.82         5.36 o
   1  30   6          0.32          0.78         4.13 o
   2  30   6          0.13         -2.78         6.12 o
   3  30   6          0.52          3.25         5.39 o
   1  31   6         11.55          5.11         4.32 o
   2  31   6        173.78        162.01        10.15 o
   0  32   6        812.32        750.86        29.83 o
   1  32   6         76.85        128.71        21.00 o
   1   1   7          0.40          3.21         2.87 o
   2   1   7         63.78         72.29         3.34 o
   3   1   7        163.15        165.41         7.12 o
   4   1   7        329.49        311.19         7.05 o
   5   1   7        642.53        639.58        10.49 o
   6   1   7         15.76         10.61         3.16 o
   7   1   7        620.92        598.48        13.69 o
   8   1   7        606.40        653.08        16.45 o
   9   1   7         46.86         56.47         4.90 o
  10   1   7         15.15         18.93         7.68 o
   0   2   7       1025.08        978.68        17.11 o
   1   2   7        146.40        122.25         4.01 o
   2   2   7        369.36        332.46         6.44 o
   3   2   7       3628.40       3607.24        50.40 o
   4   2   7         99.84        100.90         4.24 o
   5   2   7        156.29        145.84         5.11 o
   6   2   7          0.00         -1.66         3.12 o
   7   2   7        885.28        891.74        18.87 o
   8   2   7        476.14        545.24        11.23 o
   9   2   7        271.52        290.19         8.13 o
  10   2   7         27.93         26.53         5.37 o
   1   3   7          6.26          3.33         3.43 o
   2   3   7       1453.15       1411.58        16.96 o
   3   3   7        330.11        320.88         7.66 o
   4   3   7       3695.31       3698.43        50.68 o
   5   3   7        187.07        172.80         5.65 o
   6   3   7          1.72          7.54         3.23 o
   7   3   7        307.72        325.06        10.26 o
   8   3   7          5.68         23.02         4.14 o
   9   3   7         22.46         41.35         4.29 o
  10   3   7        126.96        147.71        11.50 o
   0   4   7       2871.06       2988.25        47.25 o
   1   4   7         18.99         21.14         2.89 o
   2   4   7       3261.79       3070.13        37.72 o
   3   4   7       1063.52       1082.30        18.31 o
   4   4   7        495.37        453.64         9.10 o
   5   4   7         12.34         10.73         5.72 o
   6   4   7       1276.27       1272.26        18.38 o
   7   4   7        312.98        317.18        10.81 o
   8   4   7       1566.66       1572.24        25.52 o
   9   4   7        246.07        251.48         8.18 o
  10   4   7         11.22          6.29         5.30 o
   1   5   7       1567.25       1601.16        19.64 o
   2   5   7        395.19        376.23        11.10 o
   3   5   7         32.57         43.54         3.52 o
   4   5   7        150.68        145.52         4.79 o
   5   5   7         53.31         76.96         8.83 x
   6   5   7        563.15        519.39         9.49 o
   7   5   7          1.54         -1.52         7.26 o
   8   5   7         97.06        128.22         6.32 o
   9   5   7        180.07        201.29         7.92 o
  10   5   7        164.14        146.37        13.96 o
   0   6   7          1.99         12.92         4.03 o
   1   6   7        106.21        101.42         3.93 o
   2   6   7        723.67        705.07        12.38 o
   3   6   7          3.84          2.71         3.27 o
   4   6   7         26.59         24.47         3.18 o
   5   6   7        927.35        886.35        20.19 o
   6   6   7        497.51        469.49         9.22 o
   7   6   7          8.03         12.46         7.08 o
   8   6   7        288.94        292.66         8.33 o
   9   6   7         12.17         16.95         3.73 o
   1   7   7        108.90         94.79         5.37 o
   2   7   7       1501.90       1490.98        22.74 o
   3   7   7         22.45         13.78         3.17 o
   4   7   7        882.62        821.63        12.52 o
   5   7   7        167.24        193.62         6.28 o
   6   7   7         34.90         34.02         3.64 o
   7   7   7          0.10         -1.38         5.52 o
   8   7   7         16.12         14.83         3.70 o
   9   7   7         26.21         34.92         4.18 o
   0   8   7         81.11         72.11         9.48 o
   1   8   7         45.14         43.11         4.77 o
   2   8   7         62.33         58.46         3.39 o
   3   8   7        177.90        172.28         4.72 o
   4   8   7         40.87         40.90         3.31 o
   5   8   7        147.49        142.98         4.80 o
   6   8   7        268.42        232.95         6.46 o
   7   8   7        519.98        516.83        11.35 o
   8   8   7        376.06        371.66         9.46 o
   9   8   7         19.89         21.09         3.90 o
   1   9   7         65.13         67.35         3.89 o
   2   9   7        405.57        438.31         7.77 o
   3   9   7       2063.62       2054.45        25.04 o
   4   9   7        118.66        130.42         4.43 o
   5   9   7       1030.06       1019.46        15.42 o
   6   9   7         72.79         95.51         4.26 o
   7   9   7          7.26          8.38         4.07 o
   8   9   7         90.61         99.89         5.22 o
   9   9   7          3.89          2.03         4.08 o
   0  10   7         20.75         24.22         4.39 o
   1  10   7         12.54         11.31         3.17 o
   2  10   7        462.01        458.87         8.07 x
   3  10   7         27.31         33.64         3.18 o
   4  10   7        530.83        519.45        15.24 o
   5  10   7         11.92         24.69         3.32 o
   6  10   7        303.19        296.12         8.47 o
   7  10   7        131.82        121.03         5.27 o
   8  10   7         60.98         76.78         4.57 o
   9  10   7        407.12        441.77        26.96 o
   1  11   7        423.71        414.58         7.75 o
   2  11   7        646.80        655.52         9.86 o
   3  11   7        165.93        167.11         4.83 o
   4  11   7         10.21         12.47         3.92 o
   5  11   7       1609.30       1562.55        21.90 o
   6  11   7          7.30          5.11         3.86 o
   7  11   7        991.35        936.19        17.07 o
   8  11   7        194.43        229.66         6.86 o
   9  11   7         14.56         17.13         3.99 o
   0  12   7        152.40        161.78         7.48 o
   1  12   7        104.95        103.97         3.85 o
   2  12   7        159.39        172.20         4.98 o
   3  12   7        138.92        146.12         4.63 o
   4  12   7        964.65        913.68        13.39 o
   5  12   7          9.53          6.28         3.21 o
   6  12   7        325.75        294.31        13.18 o
   7  12   7         47.98         56.82         4.35 o
   8  12   7        107.93        133.25         5.64 o
   9  12   7        143.75        139.72         5.81 o
   1  13   7       1024.03        967.20        13.57 o
   2  13   7         68.73         66.33         3.50 o
   3  13   7         27.01         18.36         8.55 x
   4  13   7         77.24         88.96         3.83 o
   5  13   7         65.43         80.43         4.04 o
   6  13   7         75.95         49.91         8.81 o
   7  13   7         10.97          8.53         3.57 o
   8  13   7          1.80          6.21         3.36 o
   9  13   7         13.93         23.23         3.72 o
   0  14   7       5329.66       5184.17       100.81 o
   1  14   7       3058.28       2948.15        38.97 o
   2  14   7        365.62        391.13         7.35 o
   3  14   7       5510.36       5509.79        65.05 o
   4  14   7        290.95        290.86         6.55 o
   5  14   7         22.06         17.76         3.58 o
   6  14   7        112.52         84.26         4.70 o
   7  14   7         48.62         59.80         4.18 o
   8  14   7        410.64        398.48         9.62 o
   9  14   7         40.06         49.89         6.01 o
   1  15   7         57.63         73.99         4.16 x
   2  15   7         61.72         53.39         4.86 o
   3  15   7       1549.67       1493.79        19.13 o
   4  15   7        474.97        515.68         9.24 o
   5  15   7        197.66        170.07         6.53 o
   6  15   7        281.29        265.54         7.41 o
   7  15   7          9.61         14.91         3.35 o
   8  15   7        288.71        244.52         7.13 o
   0  16   7         84.17         73.97        15.62 o
   1  16   7       2843.85       2771.02        48.12 o
   2  16   7        237.21        260.52         6.43 o
   3  16   7        576.56        564.66         8.96 o
   4  16   7         85.95         90.69         4.01 o
   5  16   7          4.50          7.85         5.67 o
   6  16   7         34.76         44.96         3.79 o
   7  16   7        291.26        337.66         8.12 o
   8  16   7          1.73          6.57         4.57 o
   1  17   7        733.45        730.67        12.06 o
   2  17   7         63.78         51.43         3.77 o
   3  17   7        196.43        192.18         5.77 o
   4  17   7         29.52         12.82         3.79 o
   5  17   7        261.38        265.54         6.98 o
   6  17   7        178.62        172.38         5.81 o
   7  17   7         37.69         54.52         3.72 o
   8  17   7          1.49          6.81         3.53 o
   0  18   7        221.31        213.79        16.04 o
   1  18   7        187.78        184.43         7.07 o
   2  18   7        298.54        325.47         7.35 o
   3  18   7        334.56        307.52         6.97 o
   4  18   7        338.57        308.46        11.68 o
   5  18   7         52.48         51.06         3.88 o
   6  18   7       1181.08       1173.19        19.11 o
   7  18   7          0.09         -1.83         3.60 o
   8  18   7        107.99         76.02         6.94 o
   1  19   7          0.15         -3.75         3.75 o
   2  19   7        524.98        471.17         8.75 o
   3  19   7         26.20         24.10         5.09 o
   4  19   7         43.53         41.32         4.11 o
   5  19   7        978.54        957.24        15.04 o
   6  19   7         25.04         25.09         4.13 o
   7  19   7          0.22         -3.30         3.84 o
   0  20   7        691.21        675.94        20.27 o
   1  20   7        268.16        251.44         7.48 o
   2  20   7          7.05          3.87         3.75 o
   3  20   7         91.15         97.93         6.29 o
   4  20   7         84.67         90.07         4.43 o
   5  20   7         43.27         38.37         4.12 o
   6  20   7        199.20        199.02         7.32 x
   7  20   7          3.80         27.86         6.88 o
   1  21   7         84.24         74.27         4.93 o
   2  21   7        421.91        406.51        17.57 o
   3  21   7         16.03         23.94         4.47 o
   4  21   7         13.12         17.05         4.00 o
   5  21   7        144.60        154.38         6.24 o
   6  21   7          2.33          5.97         4.39 o
   7  21   7        368.97        374.73        10.83 o
   0  22   7        175.39        185.37        48.90 o
   1  22   7        288.22        290.18        10.41 o
   2  22   7         63.83         43.36         4.45 o
   3  22   7        137.75        141.62         5.70 o
   4  22   7        129.47        110.04         5.12 o
   5  22   7         41.78         36.37         4.64 o
   6  22   7        476.91        541.62        12.22 o
   7  22   7         51.77         64.45         5.25 o
   1  23   7        614.85        627.11        11.51 o
   2  23   7        373.14        356.12         8.40 o
   3  23   7          0.04          1.51         4.11 x
   4  23   7         29.71         21.96         4.25 o
   5  23   7        162.50        183.85         7.87 o
   6  23   7         18.34          7.55         4.39 o
   0  24   7        200.01        205.35         9.78 o
   1  24   7          8.04          3.62         3.94 o
   2  24   7        144.00        137.11         5.63 o
   3  24   7        143.98        135.19         5.41 o
   4  24   7        224.42        233.69         7.66 o
   5  24   7          1.00         -0.25         4.47 o
   6  24   7         72.54         55.16         8.93 o
   1  25   7        152.57        155.24         5.72 o
   2  25   7         21.85         19.58         4.06 o
   3  25   7          9.66          8.79         3.97 o
   4  25   7         72.97         70.51         5.44 o
   5  25   7         17.12          6.86         4.66 o
   0  26   7          9.67          2.23         5.09 x
   1  26   7        310.39        308.17         7.63 o
   2  26   7         43.39         52.61         5.27 o
   3  26   7        387.30        360.23         8.97 o
   4  26   7          0.75          2.83         4.75 o
   5  26   7        180.14        219.25         9.36 o
   1  27   7         62.50         66.73         4.00 o
   2  27   7        110.84        130.52         5.42 o
   3  27   7         50.58         70.34         8.08 o
   4  27   7        172.36        199.30         8.30 o
   0  28   7         62.77         47.98         6.27 o
   1  28   7        284.76        317.54         7.54 o
   2  28   7        178.56        215.95         7.94 o
   3  28   7        459.73        504.28        12.05 o
   4  28   7          5.08          3.94         8.04 o
   1  29   7        105.97        107.93         9.74 o
   2  29   7          0.14          4.47         4.79 o
   3  29   7         18.29         16.39         7.57 o
   0  30   7          1.22         26.61         7.81 o
   1  30   7          9.98          9.04         5.37 o
   0   0   8       3017.16       3012.47        75.93 o
   1   0   8         38.15         44.19         4.38 o
   2   0   8        606.65        599.84        13.02 x
   3   0   8         33.05         29.23         5.78 o
   4   0   8        299.35        269.52        13.63 o
   5   0   8        132.32        141.83         6.65 o
   6   0   8         17.60         20.37         4.48 o
   7   0   8        129.82        147.10         7.84 o
   8   0   8       2206.83       2271.03        59.50 o
   9   0   8       2726.65       2746.79       121.12 o
   1   1   8         62.90         58.41         3.12 o
   2   1   8         80.02         77.37         4.12 o
   3   1   8        187.77        189.49         5.59 o
   4   1   8          3.15          0.36         4.46 o
   5   1   8        103.53        100.32         3.98 o
   6   1   8         23.58         16.62         3.12 o
   7   1   8        120.56        118.93         5.00 o
   8   1   8         22.14         92.93        10.66 o
   9   1   8          4.43         25.93         6.55 o
   0   2   8        194.54        183.48         7.11 o
   1   2   8        273.11        279.48         5.83 o
   2   2   8        301.83        296.47         6.42 o
   3   2   8        291.25        285.77         7.33 x
   4   2   8        532.08        502.10        12.28 o
   5   2   8        129.34        144.90         4.94 o
   6   2   8         15.04         12.61         3.19 o
   7   2   8          0.70          4.56         3.44 o
   8   2   8        565.28        593.57        11.85 o
   9   2   8        138.21        141.84         8.07 o
   1   3   8        745.95        749.16        10.49 o
   2   3   8       1143.31       1030.26        14.29 o
   3   3   8        207.87        188.04         5.80 o
   4   3   8       1299.27       1233.60        21.26 o
   5   3   8       1887.10       1852.72        25.18 o
   6   3   8        613.72        608.55        12.22 o
   7   3   8          1.46          2.38         3.38 o
   8   3   8         28.95         42.49         3.99 o
   9   3   8          9.33         25.53         4.40 x
   0   4   8        154.29        164.18         6.41 o
   1   4   8        435.55        450.49         7.59 o
   2   4   8         91.00         82.21         3.74 x
   3   4   8        731.52        713.59        11.02 o
   4   4   8        746.21        712.87        11.65 o
   5   4   8         46.80         53.78         3.32 o
   6   4   8        110.52        144.26         6.69 o
   7   4   8          5.28          5.82         3.46 o
   8   4   8          7.78         15.53         3.75 o
   9   4   8        236.34        274.57         8.48 o
   1   5   8        180.22        197.47         5.34 o
   2   5   8        447.13        401.01         7.41 o
   3   5   8        602.54        602.21         9.79 o
   4   5   8        551.01        552.10         9.61 o
   5   5   8         65.01         68.89         3.45 o
   6   5   8       1826.10       1819.01        46.91 o
   7   5   8         42.15         55.03         3.82 o
   8   5   8        441.81        458.18        10.98 o
   9   5   8          2.23         15.20         3.77 o
   0   6   8          0.57         -2.98         3.97 x
   1   6   8        295.44        295.72         6.57 o
   2   6   8         94.05         86.75         3.99 o
   3   6   8        204.10        207.81         5.99 o
   4   6   8        246.28        228.57         6.00 o
   5   6   8          1.61          1.78         3.03 o
   6   6   8         24.36         25.85         7.61 o
   7   6   8         18.03         26.62         3.78 x
   8   6   8         11.08         25.92         4.04 o
   9   6   8        202.48        184.59        10.51 o
   1   7   8        451.97        436.66         7.67 o
   2   7   8         71.24         87.42         3.73 x
   3   7   8         47.28         34.73         6.79 o
   4   7   8        206.46        213.79         5.82 o
   5   7   8          8.64          7.79         3.01 o
   6   7   8         46.28         46.64         5.89 o
   7   7   8        444.90        482.31         9.65 o
   8   7   8          0.22          5.79         3.88 o
   9   7   8          1.93         -3.06         3.67 o
   0   8   8         51.39         48.16         4.45 o
   1   8   8        863.59        826.76        11.75 o
   2   8   8          0.05          1.95         3.02 o
   3   8   8          3.33          1.58         3.99 o
   4   8   8         33.15         24.43         3.11 o
   5   8   8         84.17         91.52         3.87 o
   6   8   8        176.73        200.49         6.07 o
   7   8   8         68.13         83.46         4.37 o
   8   8   8         44.79         46.62         4.04 x
   9   8   8         45.92         31.61         5.95 o
   1   9   8         54.83         45.69         3.25 o
   2   9   8        889.12        842.92        12.32 o
   3   9   8         18.60         13.02         3.33 o
   4   9   8        203.76        188.41         5.32 o
   5   9   8        522.48        483.78         9.10 o
   6   9   8        219.20        213.87         6.79 o
   7   9   8        113.35        126.86         5.11 o
   8   9   8        663.30        654.44        14.94 o
   9   9   8          8.85         19.86         6.41 o
   0  10   8        834.01        843.64        17.20 o
   1  10   8          6.19         11.34         3.13 o
   2  10   8          1.22         -3.58        11.22 o
   3  10   8         16.79         12.36         3.20 o
   4  10   8        108.21        121.34         4.43 o
   5  10   8        254.21        264.66         7.18 o
   6  10   8         41.67         36.77         3.89 o
   7  10   8        125.63        125.31         5.08 o
   8  10   8        129.45        143.35         6.25 o
   1  11   8        164.93        177.48        10.34 o
   2  11   8          3.63          6.54         3.12 o
   3  11   8        494.80        435.62         8.16 o
   4  11   8        397.22        410.18         7.99 x
   5  11   8         81.61         71.40         5.07 x
   6  11   8        226.05        240.66         7.18 o
   7  11   8         96.96        109.71         4.91 o
   8  11   8         39.32         37.43         4.04 o
   0  12   8       4850.63       4931.74       107.56 o
   1  12   8         14.73         12.71         3.52 o
   2  12   8         57.48         58.46         3.55 o
   3  12   8        945.09        956.92        14.03 o
   4  12   8        152.45        162.31         4.84 o
   5  12   8        387.55        331.88        11.09 o
   6  12   8        451.12        490.59        10.12 o
   7  12   8        128.25        129.29         5.30 o
   8  12   8        126.51        150.85         9.32 o
   1  13   8       1512.86       1503.23        20.92 o
   2  13   8        214.86        199.25         5.57 o
   3  13   8         11.60         25.98         3.20 o
   4  13   8       1847.33       1739.11        24.90 o
   5  13   8        752.35        695.07        12.36 o
   6  13   8        371.43        408.97         8.82 x
   7  13   8         20.82         22.55         3.27 o
   8  13   8         95.46        123.26         6.42 o
   0  14   8       1887.33       1771.48        33.31 o
   1  14   8        147.23        155.16         5.20 o
   2  14   8        861.04        797.74        11.11 x
   3  14   8         14.44         12.56         3.08 o
   4  14   8          1.63          7.20         4.79 o
   5  14   8        213.27        188.74         5.85 o
   6  14   8         51.78         60.49         3.72 o
   7  14   8          2.99          7.02         3.11 o
   8  14   8         24.17         24.17         4.89 o
   1  15   8        549.99        507.11         9.40 o
   2  15   8        831.44        763.98        11.24 o
   3  15   8        628.61        660.01        11.16 o
   4  15   8         12.99         21.20         4.92 o
   5  15   8        229.36        255.88         6.82 o
   6  15   8         49.81         63.79         3.93 o
   7  15   8        210.18        213.54         6.32 o
   8  15   8        254.04        226.87         8.86 o
   0  16   8        103.71         91.76         8.09 o
   1  16   8         84.01         85.01         4.55 x
   2  16   8          6.30         11.01         3.67 o
   3  16   8        208.58        209.45         7.86 o
   4  16   8         91.28        103.83         4.74 o
   5  16   8         12.29         10.97         3.51 o
   6  16   8        616.71        642.07        11.75 o
   7  16   8         16.59         16.83         3.89 o
   1  17   8        811.57        804.93        13.19 x
   2  17   8          8.55          2.59         3.92 o
   3  17   8          8.32         20.43         5.02 o
   4  17   8        203.59        209.01         6.63 o
   5  17   8        142.79        151.32         5.34 o
   6  17   8        183.51        185.53         6.70 o
   7  17   8        119.97        128.54         9.50 o
   0  18   8        939.52        860.69        22.61 o
   1  18   8          0.03         -3.74         3.74 o
   2  18   8        841.78        877.86        20.52 o
   3  18   8        216.05        228.28         6.64 o
   4  18   8          6.33         13.98         3.87 o
   5  18   8         24.74         34.91         4.17 o
   6  18   8        189.26        164.26         8.63 o
   7  18   8        918.99        933.18        22.19 o
   1  19   8        308.50        318.81        15.38 o
   2  19   8        341.44        339.87         8.05 o
   3  19   8        110.77        119.54         4.77 o
   4  19   8          9.80         13.77         4.12 o
   5  19   8         55.60         62.82         4.79 o
   6  19   8          6.93         22.00         6.45 o
   7  19   8          4.74         12.65         5.89 o
   0  20   8        374.32        388.77        13.03 o
   1  20   8         23.58         22.05         4.20 o
   2  20   8        589.65        599.64        11.67 o
   3  20   8        138.78        123.45         5.24 o
   4  20   8        730.16        758.26        13.54 o
   5  20   8         45.28         51.77         4.85 o
   6  20   8        470.74        468.83        19.70 o
   1  21   8         41.22         38.58         4.21 o
   2  21   8         76.02         89.97         4.72 o
   3  21   8        344.39        322.56         8.06 o
   4  21   8         35.15         36.60         4.49 o
   5  21   8          1.38         -0.38         4.77 o
   6  21   8         66.62         54.30         5.07 o
   0  22   8        699.62        689.62        16.99 o
   1  22   8         17.17         15.15         4.33 o
   2  22   8         20.30         23.56         4.05 o
   3  22   8        227.03        198.69         6.53 o
   4  22   8          3.00          3.09         4.52 o
   5  22   8         24.25         22.65         7.40 o
   6  22   8          7.36          6.30         6.26 o
   1  23   8        395.39        409.13         8.53 o
   2  23   8        126.59        155.12         6.29 o
   3  23   8         26.32         24.71         4.18 o
   4  23   8         42.49         55.57         6.40 o
   5  23   8          0.56          0.19         4.53 o
   0  24   8         51.03         32.44         5.12 x
   1  24   8        108.72        120.79         4.96 o
   2  24   8          0.70          6.43         3.73 o
   3  24   8         36.58         34.03         4.33 o
   4  24   8          2.86          8.86         5.00 o
   5  24   8          2.96         10.15         9.17 o
   1  25   8        252.13        237.05         7.64 o
   2  25   8          2.48          4.92         4.15 o
   3  25   8        217.77        222.49        11.71 o
   4  25   8        101.25         80.50         6.59 o
   0  26   8        438.57        504.55        13.81 o
   1  26   8        190.01        196.71         6.82 o
   2  26   8        105.94         93.80         5.85 o
   3  26   8          2.02          3.81         5.30 o
   1  27   8        682.31        700.87        14.38 o
   2  27   8         93.42        102.06         5.85 o
   3  27   8          7.28          3.91         6.25 o
   0  28   8        574.25        517.47        17.05 o
   1  28   8         18.75          7.97         4.83 o
   1   1   9        150.00        148.64         7.97 o
   2   1   9        230.88        237.36         6.40 o
   3   1   9        125.89        125.82         5.09 o
   4   1   9          2.77          8.58         3.15 o
   5   1   9          2.78         -3.28         8.14 o
   6   1   9        428.77        461.35         8.33 o
   7   1   9         22.68         34.88         3.70 o
   8   1   9          0.55         -1.59         5.87 o
   0   2   9        232.04        193.71        35.45 o
   1   2   9          4.80          8.13         4.38 o
   2   2   9        147.35        165.50         5.72 o
   3   2   9         31.52         42.73         3.44 o
   4   2   9       1291.26       1258.96        18.91 o
   5   2   9          0.13         -6.10         8.21 o
   6   2   9        660.86        691.84        10.86 o
   7   2   9        135.58        131.40         5.29 o
   8   2   9         33.59         45.42         5.76 o
   1   3   9        547.60        499.97         9.67 o
   2   3   9       2066.90       1987.37        25.19 o
   3   3   9          8.50         18.84         3.27 o
   4   3   9        378.97        384.76         7.68 o
   5   3   9        430.03        430.26        14.87 o
   6   3   9        652.77        684.49        11.38 o
   7   3   9         49.49         70.57         4.06 o
   8   3   9        415.45        416.82        13.50 o
   0   4   9         22.98         30.31         6.50 o
   1   4   9        170.30        170.85         5.35 o
   2   4   9        186.91        222.61         5.92 o
   3   4   9       2025.20       1969.63        27.55 o
   4   4   9        240.70        260.91         6.25 o
   5   4   9         81.26         82.07         5.88 o
   6   4   9        425.22        430.10         8.35 o
   7   4   9        116.20        121.54         5.22 o
   8   4   9        390.03        376.55        18.28 o
   1   5   9       1022.10        924.53        12.80 o
   2   5   9         77.38         70.02         3.56 o
   3   5   9        426.07        431.52         8.37 o
   4   5   9        310.68        290.19         6.65 o
   5   5   9        610.06        624.16        11.84 o
   6   5   9        516.46        514.00         8.95 o
   7   5   9        111.21        117.29         5.67 o
   8   5   9         24.59         22.78         6.04 o
   0   6   9        105.76        116.43         5.60 o
   1   6   9         15.57         29.03         3.69 o
   2   6   9         65.38         86.09         3.77 o
   3   6   9        269.25        264.18         6.49 o
   4   6   9          7.60         11.44         3.17 o
   5   6   9          0.71          7.45         3.36 o
   6   6   9         39.82         32.67         3.48 o
   7   6   9         25.01         30.55         3.76 o
   8   6   9        103.94        114.10         6.04 o
   1   7   9        488.63        495.74         8.24 o
   2   7   9        493.47        466.42         7.96 o
   3   7   9        315.73        295.64         6.77 o
   4   7   9         96.14         90.50         4.21 o
   5   7   9         10.62          8.61         3.59 o
   6   7   9         15.52         21.38         3.54 o
   7   7   9        845.85        894.62        20.01 o
   8   7   9          2.03          3.33         5.08 o
   0   8   9       1067.45       1082.00        20.51 o
   1   8   9        468.28        489.35         8.15 o
   2   8   9        725.30        725.01        10.66 x
   3   8   9        163.83        152.68         4.93 o
   4   8   9        186.03        186.85         6.30 o
   5   8   9        117.72        122.75         4.64 o
   6   8   9          2.13          6.88         3.31 o
   7   8   9        296.39        339.99         9.39 o
   8   8   9         11.82          8.77         3.37 o
   1   9   9       5728.58       5775.18        68.31 o
   2   9   9          8.90         10.39         2.99 o
   3   9   9         10.86         17.71         3.64 o
   4   9   9        419.03        400.52        19.82 o
   5   9   9         40.96         44.89         3.71 o
   6   9   9        891.41        942.83        16.63 o
   7   9   9        130.37        120.94         6.70 o
   8   9   9        308.48        303.60         9.44 o
   0  10   9        769.09        744.66        16.40 x
   1  10   9        796.28        799.48        11.68 o
   2  10   9         17.55         21.16         3.06 o
   3  10   9        218.11        219.60         6.05 o
   4  10   9        689.63        690.49        14.01 o
   5  10   9         96.56        108.49         4.49 o
   6  10   9         38.74         41.29         3.85 o
   7  10   9         17.81          7.73         3.27 x
   8  10   9        138.20        120.91        16.56 o
   1  11   9        463.73        444.41         8.09 o
   2  11   9       1002.16        966.61        13.83 o
   3  11   9        623.88        639.91        13.78 o
   4  11   9         70.51         79.82         3.94 o
   5  11   9        178.91        202.44         6.34 o
   6  11   9        421.95        414.17         9.01 o
   7  11   9         37.37         42.73         6.04 o
   0  12   9         39.71         31.38         4.84 o
   1  12   9         84.50         85.88         4.08 o
   2  12   9         40.40         35.51         3.68 o
   3  12   9         67.89         84.04         8.98 o
   4  12   9         24.38         29.64         3.48 o
   5  12   9        109.68        120.04         4.98 o
   6  12   9        107.19        111.03         6.28 o
   7  12   9        338.00        323.07        10.35 o
   1  13   9          0.50          5.17         3.42 o
   2  13   9          2.13         -3.98         3.98 o
   3  13   9        144.75        133.44         5.18 o
   4  13   9         52.92         54.11         3.69 x
   5  13   9          0.15          0.46         3.34 o
   6  13   9        167.02        157.92         6.07 o
   7  13   9         10.04          6.12         4.48 o
   0  14   9          3.38         -1.32         6.37 o
   1  14   9         98.42         91.12         6.22 o
   2  14   9        213.71        200.57         9.89 o
   3  14   9         21.30         20.92         3.75 o
   4  14   9        318.25        300.01         7.43 o
   5  14   9         20.69         26.99         3.59 o
   6  14   9          9.71          6.12         3.57 o
   7  14   9        114.62         98.66         5.88 o
   1  15   9         40.21         50.14         8.52 o
   2  15   9        211.36        196.33         6.17 o
   3  15   9          1.30          2.24         3.76 o
   4  15   9          9.61          6.07         3.81 o
   5  15   9         64.66         60.57         4.12 o
   6  15   9          2.31          1.86         4.46 o
   7  15   9         31.16         24.84         5.73 o
   0  16   9          4.86          2.28         5.43 o
   1  16   9          5.40         10.24         3.94 o
   2  16   9          0.96          3.85         3.90 o
   3  16   9        166.62        163.63         5.74 o
   4  16   9        104.67         84.35         4.31 o
   5  16   9        223.76        216.29         7.56 o
   6  16   9        122.95         99.31         6.94 o
   1  17   9        164.33        175.04         6.45 o
   2  17   9         67.92         57.72         4.29 o
   3  17   9        960.84        960.15        14.98 o
   4  17   9         37.11         29.32         4.20 o
   5  17   9        393.24        364.09         9.72 o
   6  17   9         23.29          8.12         5.13 o
   0  18   9         74.51         82.05         8.00 o
   1  18   9          7.34          8.69         3.94 o
   2  18   9         10.97         13.27         3.97 o
   3  18   9        435.09        431.72         9.06 o
   4  18   9          0.49          2.15         4.04 o
   5  18   9          2.07          2.66         4.75 o
   6  18   9        175.29        172.44        10.85 o
   1  19   9        713.80        762.67        13.21 o
   2  19   9         10.58         13.26         3.96 o
   3  19   9        555.55        604.14        12.51 o
   4  19   9         14.31         20.44         4.31 o
   5  19   9         29.14         26.62         8.59 o
   0  20   9       1030.12       1120.31        25.18 o
   1  20   9         42.91         43.77         3.93 o
   2  20   9        295.17        301.37         7.74 o
   3  20   9         14.98         12.99         5.11 o
   4  20   9          4.51         -1.98         6.89 o
   5  20   9        220.57        224.40        11.40 o
   1  21   9        495.15        526.19         9.54 o
   2  21   9         46.77         52.83         4.29 x
   3  21   9         12.81          9.18         5.75 o
   4  21   9          7.56          4.40         5.88 o
   5  21   9        873.88        813.58        33.90 o
   0  22   9          1.66         -1.19         4.87 o
   1  22   9        210.86        225.97         8.05 x
   2  22   9          6.25         13.54         4.64 o
   3  22   9          8.51         13.98         5.10 o
   4  22   9          7.25         11.51         5.23 o
   1  23   9          7.52          9.50         3.93 o
   2  23   9        262.51        257.38         8.46 o
   3  23   9         44.09         41.08         5.25 o
   4  23   9         72.88         83.59         6.41 x
   0  24   9       1011.96       1013.90        29.78 o
   1  24   9        396.02        401.85        14.62 o
   2  24   9        134.24        133.89         9.20 o
   3  24   9         42.62         64.11         5.51 x
   1  25   9        195.05        222.12         8.53 o
   2  25   9         28.41         34.48         4.46 o
   0  26   9         35.83         28.81         6.68 o
   1  26   9        146.65        117.26        20.42 o
   0   0  10        144.64        146.00         9.42 o
   1   0  10        382.81        368.88        11.51 o
   2   0  10         49.47         34.90         5.08 o
   3   0  10       1058.77        880.85        49.28 o
   4   0  10         14.92         16.84         4.97 o
   5   0  10         45.01         67.64         5.15 o
   6   0  10        408.57        423.80        13.91 o
   7   0  10          5.20          2.67        17.15 o
   1   1  10          2.74          4.36         3.14 o
   2   1  10         80.29         85.25         5.73 o
   3   1  10          3.23          7.11        12.91 o
   4   1  10         37.03         39.91         3.68 o
   5   1  10        162.78        179.13         5.70 o
   6   1  10        137.99        139.96         5.58 o
   7   1  10         24.54         13.70        19.53 o
   0   2  10       1378.88       1377.90        30.43 o
   1   2  10        500.75        495.09         8.66 o
   2   2  10        132.17        124.28         5.08 o
   3   2  10       1212.80       1144.54        45.55 o
   4   2  10          2.13          6.25         3.36 o
   5   2  10          3.84         10.07         3.26 o
   6   2  10         44.06         52.10         3.54 o
   7   2  10         63.56         56.32        12.02 o
   1   3  10         17.78         27.43         3.24 x
   2   3  10        259.49        267.39         6.89 o
   3   3  10         68.49         68.17        11.11 o
   4   3  10        184.34        181.42         6.14 o
   5   3  10        363.58        360.93         7.54 o
   6   3  10          4.87         10.29         3.30 o
   7   3  10         83.02         82.11         9.57 o
   0   4  10       3162.32       3354.88        60.50 o
   1   4  10          0.53          7.33         3.17 o
   2   4  10          0.16          5.97         3.27 o
   3   4  10        248.52        256.44        16.38 o
   4   4  10        402.66        397.01         8.63 o
   5   4  10          7.06         16.76         3.24 o
   6   4  10        242.86        238.68         6.81 o
   7   4  10          0.04          5.35         9.20 o
   1   5  10        480.38        490.81         9.57 o
   2   5  10         30.48         44.05         5.06 o
   3   5  10        974.28        983.53        17.17 o
   4   5  10        113.27        127.33         5.06 o
   5   5  10       1678.83       1662.19        24.58 o
   6   5  10         58.38         69.57         4.26 o
   7   5  10        345.72        319.57        11.07 o
   0   6  10        791.62        775.46        17.12 o
   1   6  10        603.38        609.65        11.85 o
   2   6  10        204.12        207.97        12.18 o
   3   6  10        135.40        141.80         5.21 o
   4   6  10        215.11        223.01         6.27 o
   5   6  10       1048.15       1096.87        17.87 o
   6   6  10        580.90        589.10        12.67 o
   7   6  10        532.37        490.09        18.12 o
   1   7  10        333.04        316.54         9.00 o
   2   7  10         28.29         21.36         6.57 o
   3   7  10        232.76        233.25         6.62 o
   4   7  10         81.26         74.54         3.92 o
   5   7  10        413.38        430.56         8.63 o
   6   7  10         27.91         32.55         4.16 o
   7   7  10        439.94        454.49        12.54 o
   0   8  10        785.74        760.32        34.88 o
   1   8  10        301.38        308.82        11.72 o
   2   8  10         22.21         17.62         5.08 x
   3   8  10         52.19         55.46         4.41 o
   4   8  10          3.19          2.34         3.22 o
   5   8  10         38.76         57.71         3.68 o
   6   8  10         50.93         52.89         3.84 o
   7   8  10        128.59        152.94         9.17 o
   1   9  10        162.97        183.64         8.50 o
   2   9  10        121.81        127.83         5.04 o
   3   9  10        310.32        283.40         7.05 o
   4   9  10         70.57         70.42         3.55 o
   5   9  10         31.59         32.29         3.43 o
   6   9  10         19.51         17.54         3.75 o
   7   9  10         76.01         62.53         5.86 o
   0  10  10       1391.84       1437.19        39.42 x
   1  10  10        288.10        306.23         7.30 o
   2  10  10        626.79        642.88        10.79 o
   3  10  10        574.90        581.01        10.38 o
   4  10  10        225.72        229.43         6.65 o
   5  10  10         67.95         69.33         3.89 o
   6  10  10         26.06          6.65         4.22 o
   1  11  10        384.34        376.90         7.93 o
   2  11  10        148.68        147.80         5.37 o
   3  11  10         42.38         52.09         3.85 o
   4  11  10        177.49        183.80         6.00 o
   5  11  10        391.03        385.97        12.05 o
   6  11  10          0.26         -2.94         4.49 o
   0  12  10         44.48         50.13         6.54 o
   1  12  10         12.32         20.03         3.60 o
   2  12  10        287.37        280.98         7.10 o
   3  12  10        507.30        449.79         8.60 o
   4  12  10         33.30         42.49         3.78 o
   5  12  10         30.48         29.90         6.20 o
   6  12  10         50.21         33.57         4.11 o
   1  13  10        879.76        911.38        13.93 o
   2  13  10         73.00         78.62         4.31 o
   3  13  10        189.59        162.11         5.56 o
   4  13  10        197.31        208.38         6.43 x
   5  13  10        598.75        582.40        14.68 x
   6  13  10         32.39         16.58         4.13 o
   0  14  10          1.10          1.88         5.26 o
   1  14  10          5.19          3.60         3.70 o
   2  14  10         19.82         13.27         3.79 o
   3  14  10          0.16         -3.60         3.60 o
   4  14  10          0.01          2.86         3.74 o
   5  14  10        197.03        161.20        10.68 o
   6  14  10         85.95         77.35         6.36 o
   1  15  10         50.09         47.72         4.06 o
   2  15  10        187.87        176.03         5.89 o
   3  15  10         18.14         11.29         3.96 o
   4  15  10        306.45        303.49        10.07 o
   5  15  10        138.29        132.40         6.86 o
   0  16  10          9.83          6.13         6.68 o
   1  16  10          0.49         -3.15         3.58 o
   2  16  10        144.98        130.08         5.19 o
   3  16  10          7.59         18.84         4.30 o
   4  16  10         72.57         77.30         5.01 o
   5  16  10        147.92        153.40         8.34 o
   1  17  10         47.66         41.80         3.93 o
   2  17  10         66.75         72.34         4.94 o
   3  17  10        103.17        106.36         5.48 o
   4  17  10          0.08         20.44        11.71 o
   5  17  10        114.24        126.51         7.48 o
   0  18  10        518.87        543.30        14.38 o
   1  18  10          5.62          8.08         3.81 o
   2  18  10         48.32         41.92         4.37 o
   3  18  10         85.37        117.27         7.56 o
   4  18  10         73.68         88.69         6.08 o
   1  19  10        163.43        205.92         6.90 o
   2  19  10        153.82        167.61         6.41 o
   3  19  10         75.04        110.88        10.85 o
   4  19  10        267.45        269.13        11.89 o
   0  20  10        616.63        613.40        17.16 o
   1  20  10         23.03         34.59         4.95 o
   2  20  10        107.80        112.26         8.06 o
   3  20  10         42.55         48.49         6.49 o
   1  21  10        177.63        187.13        10.25 o
   2  21  10         33.27         26.70         6.01 o
   3  21  10          1.79          9.76         8.56 o
   0  22  10         14.28         26.01         5.72 o
   1  22  10         37.96         61.50         4.88 x
   2  22  10          6.03         15.99         7.77 o
   1   1  11        732.13        761.50        12.81 o
   2   1  11          4.95          2.78         3.45 o
   3   1  11        258.39        262.88         6.41 o
   4   1  11         87.22         98.67         4.45 o
   5   1  11         49.70         46.70         3.27 o
   6   1  11         42.99         45.58         5.02 o
   0   2  11        375.59        377.12        12.46 o
   1   2  11         31.36         45.38         3.94 o
   2   2  11         11.48         14.74         3.56 o
   3   2  11        738.38        732.94        12.22 o
   4   2  11         15.83         22.97         2.98 o
   5   2  11        106.99        102.86         4.34 o
   6   2  11          2.16          7.24         4.60 o
   1   3  11         39.45         47.95         4.00 o
   2   3  11        269.19        276.53         7.05 o
   3   3  11         28.28         49.03         3.43 o
   4   3  11          2.31          2.24         2.93 o
   5   3  11         35.39         39.42         3.23 o
   6   3  11         22.14         18.19         4.42 o
   0   4  11          2.59          6.33         5.29 o
   1   4  11         16.82         15.44         3.78 o
   2   4  11        137.11        131.73         5.25 x
   3   4  11        834.36        811.34        13.43 o
   4   4  11          1.77          3.13         2.87 o
   5   4  11        558.14        534.89        11.91 o
   6   4  11        109.49        113.83         7.47 o
   1   5  11         15.15         15.95         3.80 o
   2   5  11        191.42        183.33         5.99 o
   3   5  11        253.83        262.81         6.72 o
   4   5  11         11.54          9.18         2.96 o
   5   5  11          2.16         11.60         3.81 o
   6   5  11         19.27         33.32         7.01 o
   0   6  11       2627.79       2678.62        54.45 o
   1   6  11         53.70         51.95         3.86 o
   2   6  11         86.96         94.70         4.57 o
   3   6  11          6.35          7.84         3.25 x
   4   6  11         56.03         60.61         3.61 o
   5   6  11        102.29        119.46         7.39 o
   6   6  11        149.88        163.22        13.17 o
   1   7  11         59.50         63.01         3.87 o
   2   7  11        408.28        422.15         8.79 o
   3   7  11        115.01        108.12         4.64 o
   4   7  11          6.70          8.95         3.15 o
   5   7  11         24.69         14.63         6.09 o
   0   8  11       1917.43       1887.54        36.55 o
   1   8  11         47.82         54.97         4.12 o
   2   8  11        447.83        468.79         9.52 o
   3   8  11          6.42          2.58         3.43 o
   4   8  11         51.25         58.05         3.74 o
   5   8  11        175.38        162.91        10.01 o
   1   9  11        481.24        516.18         9.63 o
   2   9  11        298.36        296.93         7.84 x
   3   9  11        159.14        158.48         5.90 o
   4   9  11        180.55        171.60         6.42 o
   5   9  11        123.33        120.08         5.85 o
   0  10  11        799.55        802.41        18.43 o
   1  10  11        120.71        123.60         5.15 o
   2  10  11        158.81        159.93         6.05 o
   3  10  11        101.61        108.50         5.08 o
   4  10  11         75.47         83.61         5.30 o
   5  10  11         14.12         18.82         4.85 o
   1  11  11        632.00        624.21        12.06 o
   2  11  11        188.01        187.47         6.77 o
   3  11  11         36.64         56.86         4.46 o
   4  11  11         74.60         90.90         6.58 o
   5  11  11        106.09         71.26         5.52 x
   0  12  11        354.38        358.85        11.44 o
   1  12  11         77.12         90.51         4.67 o
   2  12  11         66.55         71.23         4.29 o
   3  12  11         76.27         80.13         6.31 o
   4  12  11        193.96        189.30         9.03 o
   5  12  11         63.26         52.65         5.21 o
   1  13  11        257.12        258.66         7.32 o
   2  13  11          2.50          1.88         3.88 o
   3  13  11         15.23         17.84         4.39 o
   4  13  11        260.32        273.76         9.35 x
   0  14  11        215.63        227.60        10.54 o
   1  14  11          6.61          5.55         5.13 o
   2  14  11       1091.83       1106.58        23.77 x
   3  14  11        324.57        331.15        27.50 o
   4  14  11        181.36        181.05         7.78 o
   1  15  11         33.94         32.93         5.51 o
   2  15  11        106.24        107.53         6.63 o
   3  15  11         12.10         25.31         4.81 o
   4  15  11         48.52         40.99         7.80 o
   0  16  11        122.33        136.04        10.12 o
   1  16  11        103.10         88.10         5.65 o
   2  16  11        102.18         96.84         9.78 o
   3  16  11          9.36         22.25         7.96 o
   1  17  11        152.78        148.94         6.86 o
   2  17  11        172.25        170.01        13.15 o
   3  17  11         41.56         33.78         6.84 o
   0  18  11        199.62        202.59        11.42 o
   1  18  11          3.19          1.74         6.80 o
   2  18  11          7.50         10.00         6.35 o
   1  19  11        322.14        366.49        15.91 o
   0   0  12          0.02         -1.30         9.57 o
   1   0  12        779.69        805.23        22.94 o
   2   0  12        451.92        465.64        14.02 o
   3   0  12         20.13         18.31         5.23 o
   4   0  12          0.07         -5.58         5.58 o
   1   1  12         55.55         64.83         4.76 o
   2   1  12         24.71         29.57         3.67 x
   3   1  12        131.33        148.37         6.57 o
   4   1  12          0.03         -3.56         3.56 o
   0   2  12         88.26         99.19         7.29 x
   1   2  12         85.03        103.88         5.89 o
   2   2  12         11.98         10.87         3.58 o
   3   2  12         45.04         55.37         4.25 o
   4   2  12          4.29          0.39         4.80 o
   1   3  12        609.91        601.34        14.64 o
   2   3  12         11.23          9.32         4.23 o
   3   3  12         22.66         25.71         4.41 o
   4   3  12         62.46         60.49         4.44 o
   0   4  12          0.36         -3.26         5.55 o
   1   4  12          8.97         14.87         4.14 o
   2   4  12          0.14          1.78         4.12 o
   3   4  12         22.34         25.68         4.93 o
   4   4  12         14.49          9.94         4.17 o
   1   5  12         66.25         62.96         4.73 o
   2   5  12        262.41        249.32         8.36 o
   3   5  12         13.87         12.95         6.34 o
   4   5  12         57.83         55.88         7.73 o
   0   6  12        697.27        644.43        25.06 o
   1   6  12         34.09         34.70         4.70 o
   2   6  12        185.38        169.38         6.47 o
   3   6  12         13.40          8.42         4.29 o
   4   6  12        194.17        167.78         8.40 o
   1   7  12          0.09         -0.73         4.58 o
   2   7  12         82.68         63.35         6.85 o
   3   7  12         30.74         34.47         4.36 o
   4   7  12         74.13         74.18         6.05 o
   0   8  12        170.45        164.33        11.19 o
   1   8  12          0.26         -5.39         5.39 o
   2   8  12         66.31         84.10         9.38 o
   3   8  12         80.85         86.15         5.68 o
   1   9  12         55.94         35.56         8.79 o
   2   9  12          0.41          7.50         4.70 o
   3   9  12         33.94         45.98         6.16 o
   0  10  12         40.70         46.40         8.68 o
   1  10  12          6.83          9.59         4.94 o
   2  10  12         74.82         85.73         5.90 o
   3  10  12          0.98          1.24         4.61 o
   1  11  12        582.36        556.08        13.82 o
   2  11  12         63.53         60.55         8.36 o
   0  12  12        167.15        165.55         9.98 o
   1  12  12          1.65         -2.56         4.66 o
   2  12  12         16.10         16.30         8.33 o
   1  13  12         23.87         26.85         6.88 o
                                                
